# Supplementary material for: The Inhibition of Antibiotic Production in Streptomyces coelicolor Over-Expressing the TetR Regulator SCO3201 IS Correlated With Changes in the Lipidome of the Strain
Source: Front Microbiol. 2020 Jun 23;11:1399. doi: 10.3389/fmicb.2020.01399 (PMC7324645; doi:10.3389/fmicb.2020.01399)
Supplement: Supplementary file 1 [file Data_Sheet_1.zip]

Archive with 3 entries (3 files):
- Data Sheet 1.xls
- Data Sheet 2.xls
- Data Sheet 3.xls
