# Supplementary material for: The Inhibition of Antibiotic Production in Streptomyces coelicolor Over-Expressing the TetR Regulator SCO3201 IS Correlated With Changes in the Lipidome of the Strain
Source: Front Microbiol. 2020 Jun 23;11:1399. doi: 10.3389/fmicb.2020.01399 (PMC7324645; doi:10.3389/fmicb.2020.01399)
Supplement: Supplementary file 1 [file Data_Sheet_1.zip › Data Sheet 1.xls]

## Sheet: C1-vs-T1.genes.filter.annot
SOC_id	id	C1_count	T1_count	C1_fpkm	T1_fpkm	log2(FC)	Pvalue	FDR	significant	Symbol	Description	B class Pathway	C class Pathway	GO Component	GO Function	GO Process
SCO0124	CAB52351	30	5	3.95	0.97	-2.0258	0.0013304	0.00980293	yes	-	-	-	-	-	-	-
SCO0209	CAB53433	35	74	31.18	96.65	1.63215	2.55159e-08	5.24184e-07	yes	-	-	-	-	-	-	-
SCO0211	CAB53435	24	37	7.43	16.84	1.18046	0.00320217	0.0203091	yes	CAB53435	two-component sensor [Streptomyces lividans]	-	-	GO:0031224//intrinsic component of membrane	GO:0004673//protein histidine kinase activity;GO:0005515//protein binding	GO:0035556//intracellular signal transduction;GO:0006468//protein phosphorylation
SCO0212	CAB53436	86	118	54.15	109.11	1.01075	1.02424e-06	1.62673e-05	yes	-	-	-	-	-	-	-
SCO0217	CAB53441	357	499	39.7	81.71	1.04137	2.10681e-24	1.67658e-22	yes	CAB53441	nitrate reductase subunit beta NarH2 [Streptomyces coelicolor]	-	-	GO:1990204	GO:0016661;GO:0051540	GO:0043436
SCO0218	CAB53442	27	48	7.07	18.49	1.38696	8.47064e-05	0.000901944	yes	CAB53442	nitrate reductase subunit delta NarJ2 [Streptomyces coelicolor]	-	-	-	GO:0005515//protein binding	GO:0043623//cellular protein complex assembly
SCO0220	CAB53444	19	36	13.71	38.14	1.47608	0.000468415	0.00412249	yes	-	-	-	-	-	-	-
SCO0413	CAB59710	29	44	11.79	26.29	1.15695	0.0011026	0.00834403	yes	-	-	-	-	-	-	-
SCO0431	CAB56661	428	142	58.08	28.37	-1.03368	2.47971e-14	1.03004e-12	yes	-	-	-	-	-	-	-
SCO0464	CAB56724	86	124	8.72	18.51	1.0859	1.20038e-07	2.22788e-06	yes	CAB56724	membrane protein [Streptomyces coelicolor]	-	-	-	GO:0060089	GO:0050794//regulation of cellular process
SCO0465	CAB56725	111	178	27.74	65.44	1.2382	1.39538e-12	4.68847e-11	yes	CAB56725	non-heme chloroperoxidase [Streptomyces coelicolor]	-	-	-	GO:0016769//transferase activity, transferring nitrogenous groups;GO:0004601//peroxidase activity	GO:0044710
SCO0466	CAB56726	25	37	4.96	10.81	1.12395	0.00374401	0.0229487	yes	CAB56726	AraC family transcriptional regulator [Streptomyces coelicolor]	-	-	-	GO:0003677//DNA binding;GO:0001071//nucleic acid binding transcription factor activity;GO:0016769//transferase activity, transferring nitrogenous groups	GO:0010468//regulation of gene expression;GO:0034645//cellular macromolecule biosynthetic process
SCO0472	CAB56732	15	26	2.29	5.84	1.35062	0.00798014	0.0426059	yes	-	-	-	-	-	-	-
SCO0529	CAB59586	62	21	7.77	3.88	-1.00186	0.0066589	0.0368261	yes	CAB59586	glycosyl hydrolase family 109 protein [Streptomyces coelicolor]	-	-	-	GO:0016787//hydrolase activity	GO:0044710
SCO0553	CAB59610	10	21	7.44	22.91	1.6226	0.00704452	0.0386758	yes	-	-	-	-	-	-	-
SCO0572	CAC39634	122	168	15.53	31.48	1.01938	5.32655e-09	1.19492e-07	yes	CAC39634	cytosine permease [Streptomyces coelicolor]	-	-	-	GO:0022891//substrate-specific transmembrane transporter activity	GO:0044765
SCO0573	CAC39635	119	177	24.62	53.89	1.13019	6.46675e-11	1.77777e-09	yes	-	-	-	-	-	-	-
SCO0589	CAB61283	32	47	7.29	15.76	1.11228	0.00107689	0.00818219	yes	CAB61283	LysR family transcriptional regulator [Streptomyces coelicolor]	-	-	-	GO:0003676//nucleic acid binding;GO:0001071//nucleic acid binding transcription factor activity	GO:0010468//regulation of gene expression;GO:0034645//cellular macromolecule biosynthetic process
SCO0618	CAB62747	53	16	6.83	3.04	-1.16781	0.00433513	0.0258467	yes	-	-	-	-	-	-	-
SCO0830	CAB48907	26	48	4.57	12.43	1.44356	4.51208e-05	0.000513725	yes	-	-	-	-	-	-	-
SCO0831	CAB48908	47	99	10.19	31.6	1.63277	9.33662e-11	2.52992e-09	yes	-	-	-	-	-	-	-
SCO0832	CAB48909	118	238	24.01	71.27	1.56966	4.53323e-23	3.23314e-21	yes	-	-	-	-	-	-	-
SCO0833	CAB48910	79	169	24.76	77.91	1.6538	5.19019e-18	2.78283e-16	yes	-	-	-	-	-	-	-
SCO0834	CAB48911	10	21	7.82	24.21	1.63036	0.00704452	0.0386758	yes	-	-	-	-	-	-	-
SCO1100	CAB95987	39	9	16.97	5.76	-1.55885	0.00248596	0.0165148	yes	-	-	-	-	-	-	-
SCO1142	CAC13094	15	28	2.64	7.25	1.45744	0.00248596	0.0165148	yes	CAC13094	oxidoreductase [Streptomyces coelicolor]	-	-	-	GO:0003824//catalytic activity	GO:0044710
SCO1471	CAB76893	67.35	148.89	12.76	41.5	1.70148	1.47458e-16	7.38268e-15	yes	CAB76893	transposase [Streptomyces coelicolor]	-	-	-	GO:0003676//nucleic acid binding	GO:0006259//DNA metabolic process
SCO1734	CAB50949	6	19	1.07	4.97	2.21564	0.000537698	0.00459322	yes	CAB50949	chitin-binding protein [Streptomyces coelicolor]	-	-	GO:0044423	-	-
SCO1845	CAB59461	255	86	36.51	18.13	-1.00991	7.80767e-09	1.70104e-07	yes	CAB59461	low-affinity phosphate transport protein [Streptomyces coelicolor]	-	-	-	GO:0015291//secondary active transmembrane transporter activity	GO:0044763;GO:0015698//inorganic anion transport
SCO1886	CAB46387	13	24	2.92	7.94	1.44317	0.00513866	0.029746	yes	CAB46387	integral membrane transport protein [Streptomyces coelicolor]	-	-	GO:0031224//intrinsic component of membrane	-	GO:0051234//establishment of localization
SCO1887	CAB46388	11	22	2.33	6.87	1.55998	0.00295847	0.0189803	yes	CAB46388	integral membrane transport protein [Streptomyces coelicolor]	-	-	GO:0031224//intrinsic component of membrane	-	GO:0051234//establishment of localization
SCO1933	CAB50758	52	73	39.25	80.86	1.04273	8.48367e-05	0.000902061	yes	-	-	-	-	-	-	-
SCO2042	CAB51434	22	36	8.2	19.73	1.2667	0.00157155	0.0112721	yes	-	-	-	-	-	-	-
SCO2352	CAB92828	1	13	0.63	12.1	4.26351	6.13562e-05	0.000671278	yes	-	-	-	-	-	-	-
SCO2408	CAB62740	40	58	4.27	9.11	1.09321	0.000422358	0.00376991	yes	CAB62740	aminotransferase [Streptomyces coelicolor]	-	-	-	GO:0043168//anion binding;GO:0016769//transferase activity, transferring nitrogenous groups	GO:0008152//metabolic process
SCO2500	CAB69721	21	33	7.13	16.47	1.20787	0.00270283	0.0175847	yes	-	-	-	-	-	-	-
SCO2653	CAB71828	4	13	1.39	6.62	2.25175	0.00756354	0.0407558	yes	CAB71828	SAM-dependent methyltransferase [Streptomyces coelicolor]	-	-	-	GO:0016741	GO:0008152//metabolic process
SCO2684	CAB92250	24	76	1.58	7.38	2.2237	1.12713e-12	3.85569e-11	yes	CAB92250	ATP-binding protein [Streptomyces coelicolor]	-	-	-	GO:0032550	-
SCO2685	CAB92251	26	60	2.81	9.54	1.76342	1.20889e-07	2.23453e-06	yes	CAB92251	ATP-binding protein [Streptomyces lividans]	-	-	-	GO:0032550	-
SCO2708	CAB92274	0	8	0.001	1.62	10.6618	0.00391328	0.0238008	yes	-	-	-	-	-	-	-
SCO2852	CAB65582	7	16	10.6	35.29	1.7352	0.00664208	0.0367736	yes	-	-	-	-	-	-	-
SCO3040	CAB88924	11	30	1.61	6.45	2.00224	4.26894e-05	0.000488248	yes	CAB88924	secreted protein [Streptomyces lividans]	-	-	-	GO:0046914//transition metal ion binding;GO:0016811//hydrolase activity, acting on carbon-nitrogen (but not peptide) bonds, in linear amides	GO:0000270//peptidoglycan metabolic process
SCO3201	CAB90985	193	416	60.49	191.78	1.66468	7.16322e-42	9.67035e-40	yes	CAB90985	TetR family transcriptional regulator [Streptomyces coelicolor]	-	-	-	GO:0003676//nucleic acid binding	GO:0010468//regulation of gene expression;GO:0034645//cellular macromolecule biosynthetic process
SCO3210	CAB38581	1434	412	174.42	73.78	-1.24126	3.54959e-56	6.70872e-54	yes	CAB38581	phospho-2-dehydro-3-deoxyheptonate aldolase [Streptomyces coelicolor]	Global and overview maps;Global and overview maps;Amino acid metabolism	ko01100//Metabolic pathways;ko01110//Biosynthesis of secondary metabolites;ko00400//Phenylalanine, tyrosine and tryptophan biosynthesis	-	GO:0016831//carboxy-lyase activity;GO:0016765//transferase activity, transferring alkyl or aryl (other than methyl) groups	GO:0006568//tryptophan metabolic process;GO:0008652//cellular amino acid biosynthetic process
SCO3211	CAB38582	453	150	124.56	60.68	-1.03755	5.41801e-15	2.45271e-13	yes	CAB38582	indoleglycerol phosphate synthase [Streptomyces coelicolor]	Global and overview maps;Global and overview maps;Amino acid metabolism	ko01100//Metabolic pathways;ko01110//Biosynthesis of secondary metabolites;ko00400//Phenylalanine, tyrosine and tryptophan biosynthesis	-	GO:0016831//carboxy-lyase activity;GO:0016765//transferase activity, transferring alkyl or aryl (other than methyl) groups	GO:0006568//tryptophan metabolic process;GO:0008652//cellular amino acid biosynthetic process;GO:0016999//antibiotic metabolic process
SCO3212	CAB38583	714	204	137.34	57.75	-1.24986	6.13285e-30	5.72399e-28	yes	CAB38583	Anthranilate phosphoribosyltransferase 2 [Streptomyces lividans]	Global and overview maps;Global and overview maps;Amino acid metabolism	ko01100//Metabolic pathways;ko01110//Biosynthesis of secondary metabolites;ko00400//Phenylalanine, tyrosine and tryptophan biosynthesis	-	GO:0046872//metal ion binding;GO:0016763//transferase activity, transferring pentosyl groups	GO:0006568//tryptophan metabolic process;GO:0008652//cellular amino acid biosynthetic process
SCO3213	CAB38584	284	89	115.43	53.18	-1.11806	3.78127e-11	1.05875e-09	yes	CAB38584	anthranilate synthase component II [Streptomyces coelicolor]	Global and overview maps;Global and overview maps;Amino acid metabolism	ko01100//Metabolic pathways;ko01110//Biosynthesis of secondary metabolites;ko00400//Phenylalanine, tyrosine and tryptophan biosynthesis	-	GO:0016829//lyase activity	GO:0008152//metabolic process
SCO3214	CAB38585	1183	355	134.9	59.61	-1.17826	1.18468e-43	1.65855e-41	yes	CAB38585	anthranilate synthase component 1 [Streptomyces coelicolor]	Global and overview maps;Global and overview maps;Amino acid metabolism	ko01100//Metabolic pathways;ko01110//Biosynthesis of secondary metabolites;ko00400//Phenylalanine, tyrosine and tryptophan biosynthesis	-	GO:0043169//cation binding;GO:0016833//oxo-acid-lyase activity	GO:0006568//tryptophan metabolic process;GO:0008652//cellular amino acid biosynthetic process
SCO3215	CAB38586	1625	474	308.95	132.64	-1.21986	4.81792e-61	9.84418e-59	yes	CAB38586	SAM-dependent methyltransferase [Streptomyces coelicolor]	-	-	-	GO:0016741	GO:0008152//metabolic process
SCO3219	CAB38590	146	49	23.05	11.39	-1.017	1.4125e-05	0.000184112	yes	CAB38590	lipase [Streptomyces coelicolor]	-	-	-	GO:0052689//carboxylic ester hydrolase activity	GO:0006629//lipid metabolic process
SCO3220	CAB38591	1110	346	864.33	395.28	-1.12871	3.36494e-38	4.17032e-36	yes	-	-	-	-	-	-	-
SCO3221	CAB38592	2228	695	535.03	245.58	-1.12343	7.45131e-71	1.81716e-68	yes	CAB38592	prephenate dehydrogenase [Streptomyces coelicolor]	-	-	-	GO:0016628//oxidoreductase activity, acting on the CH-CH group of donors, NAD or NADP as acceptor	GO:0006570//tyrosine metabolic process
SCO3223	CAB38594	16143	4525	4295	1771.28	-1.27787	0	0	yes	-	-	-	-	-	-	-
SCO3224	CAB38595	25853	7121	5348.47	2168.1	-1.30269	0	0	yes	CAB38595	ABC transporter ATP-binding protein [Streptomyces coelicolor]	-	-	-	GO:0017111//nucleoside-triphosphatase activity;GO:0032550	-
SCO3227	CAD55497	2702	806	364.64	160.14	-1.18714	1.49604e-95	5.38576e-93	yes	CAD55497	aminotransferase, partial [Streptomyces coelicolor]	-	-	-	GO:0043168//anion binding;GO:0016769//transferase activity, transferring nitrogenous groups	GO:0008152//metabolic process
SCO3229	CAB38519	4015	1259	677.16	312.56	-1.11536	2.57406e-119	1.1447e-116	yes	CAB38519	4-hydroxyphenylpyruvic acid dioxygenase [Streptomyces coelicolor]	-	-	-	GO:0016702//oxidoreductase activity, acting on single donors with incorporation of molecular oxygen, incorporation of two atoms of oxygen;GO:0043169//cation binding	GO:0006520//cellular amino acid metabolic process
SCO3230	CAB38518	22758.7	6842.71	151.93	67.3	-1.17473	0	0	yes	CAB38518	membrane protein [Streptomyces coelicolor]	-	-	-	GO:0019842//vitamin binding	-
SCO3231	CAB38517	14708.5	4323.29	201.89	87.42	-1.20753	0	0	yes	CAB38517	membrane protein [Streptomyces coelicolor]	-	-	-	GO:0019842//vitamin binding	-
SCO3232	CAD55498	7555.85	2180.01	159.29	67.7	-1.23443	1.63056e-228	1.54088e-225	yes	CAD55498	CDA peptide synthetase III, partial [Streptomyces coelicolor]	-	-	-	GO:0016787//hydrolase activity;GO:0019842//vitamin binding	GO:0008152//metabolic process
SCO3233	CAB38877	1489	476	379.76	178.62	-1.08819	3.75294e-47	5.79025e-45	yes	CAB38877	hydrolase [Streptomyces coelicolor]	-	-	-	GO:0003824//catalytic activity	-
SCO3234	CAB38878	1486	453	331.04	148.51	-1.15645	7.60526e-52	1.22331e-49	yes	CAB38878	phosphotransferase [Streptomyces lividans]	-	-	-	GO:0016772//transferase activity, transferring phosphorus-containing groups	GO:0006796//phosphate-containing compound metabolic process;GO:0016999//antibiotic metabolic process
SCO3235	CAB38879	7020	1975	645.28	267.33	-1.2713	5.25168e-228	4.41141e-225	yes	CAB38879	ABC transporter [Streptomyces coelicolor]	-	-	GO:0031224//intrinsic component of membrane	GO:0042626//ATPase activity, coupled to transmembrane movement of substances;GO:0032550	GO:0044765;GO:0044763
SCO3236	CAB38880	4348	1269	842.91	362.08	-1.21907	9.62416e-148	6.06322e-145	yes	CAB38880	oxygenase [Streptomyces coelicolor]	-	-	-	GO:0046914//transition metal ion binding;GO:0016706//oxidoreductase activity, acting on paired donors, with incorporation or reduction of molecular oxygen, 2-oxoglutarate as one donor, and incorporation of one atom each of oxygen into both donors	GO:0044710;GO:0016999//antibiotic metabolic process
SCO3237	CAB38881	1489	423	191.51	80.1	-1.25755	3.90085e-59	7.76065e-57	yes	CAB38881	phosphodiesterase [Streptomyces violaceoruber]	-	-	-	GO:0016827//hydrolase activity, acting on acid carbon-phosphorus bonds	-
SCO3238	CAB38882	767	241	123.05	56.91	-1.11249	6.51794e-27	5.47507e-25	yes	CAB38882	xylose isomerase [Streptomyces sp.]	-	-	-	GO:0046914//transition metal ion binding	-
SCO3239	CAB38883	1764	491	413.53	169.38	-1.28773	2.11321e-71	5.50893e-69	yes	CAB38883	TatD family hydrolase [Streptomyces coelicolor]	-	-	-	GO:0004520//endodeoxyribonuclease activity	GO:0006308//DNA catabolic process
SCO3240	CAB38884	267	81	83.68	37.34	-1.16416	3.17955e-11	9.03662e-10	yes	CAB38884	sugar phosphate isomerase [Streptomyces coelicolor]	-	-	-	GO:0003824//catalytic activity	-
SCO3241	CAB38885	785	233	183.15	80	-1.19495	1.10646e-30	1.07241e-28	yes	CAB38885	xylose isomerase, partial [Streptomyces peruviensis]	-	-	-	GO:0003824//catalytic activity	-
SCO3243	CAB38887	3814	1139	607.9	267.24	-1.1857	5.65078e-127	2.66999e-124	yes	CAB38887	myo-inositol phosphate synthase [Streptomyces coelicolor]	Global and overview maps;Global and overview maps;Carbohydrate metabolism	ko01100//Metabolic pathways;ko01110//Biosynthesis of secondary metabolites;ko00562//Inositol phosphate metabolism	-	GO:0016872//intramolecular lyase activity	GO:0006644//phospholipid metabolic process;GO:0006020//inositol metabolic process
SCO3244	CAB38888	4690	1378	1241.12	536.52	-1.20994	9.99192e-155	7.55389e-152	yes	-	-	-	-	-	-	-
SCO3245	CAB38889	1885	545	272.27	115.89	-1.23228	7.18351e-71	1.81024e-68	yes	CAB38889	salicylate hydroxylase [Streptomyces coelicolor]	Global and overview maps	ko01100//Metabolic pathways	-	GO:0016709//oxidoreductase activity, acting on paired donors, with incorporation or reduction of molecular oxygen, NAD(P)H as one donor, and incorporation of one atom of oxygen	GO:0044710
SCO3246	CAB38890	1287	413	252.48	119.25	-1.08218	2.89644e-41	3.84159e-39	yes	CAB38890	3-oxoacyl-ACP synthase [Streptomyces coelicolor]	Global and overview maps;Lipid metabolism	ko01100//Metabolic pathways;ko00061//Fatty acid biosynthesis	GO:0044424	GO:0004312//fatty acid synthase activity	GO:0006631//fatty acid metabolic process
SCO3247	CAB38891	5179	1612	489.76	224.48	-1.12549	6.09251e-148	4.18722e-145	yes	CAB38891	acyl-CoA oxidase [Streptomyces coelicolor]	Global and overview maps;Lipid metabolism;Transport and catabolism;Lipid metabolism;Lipid metabolism	ko01100//Metabolic pathways;ko00071//Fatty acid metabolism;ko04146//Peroxisome;ko01040//Biosynthesis of unsaturated fatty acids;ko00592//alpha-Linolenic acid metabolism	-	GO:0016627//oxidoreductase activity, acting on the CH-CH group of donors	GO:0044710
SCO3248	CAB38892	3341	997	503.23	221.07	-1.18671	4.22064e-114	1.77267e-111	yes	CAB38892	3-oxoacyl-ACP synthase [Streptomyces coelicolor]	Global and overview maps;Lipid metabolism	ko01100//Metabolic pathways;ko00061//Fatty acid biosynthesis	-	GO:0016740//transferase activity	-
SCO3249	CAB38893	228	59	137.06	52.25	-1.3913	1.62073e-12	5.42157e-11	yes	-	-	-	-	-	-	-
SCO3288	CAB41274	75	124	22.51	54.73	1.28177	1.05982e-09	2.60985e-08	yes	-	-	-	-	-	-	-
SCO3290	CAB41276	74	102	21.42	43.44	1.02007	6.59178e-06	9.24561e-05	yes	-	-	-	-	-	-	-
SCO3293	CAB41279	38	9	21.22	7.38	-1.52373	0.00369432	0.0227806	yes	-	-	-	-	-	-	-
SCO3478	CAB61802	448	626	83.25	171.22	1.04033	5.46896e-30	5.16817e-28	yes	CAB61802	dehydrogenase [Streptomyces coelicolor]	Global and overview maps;Amino acid metabolism	ko01100//Metabolic pathways;ko00260//Glycine, serine and threonine metabolism	-	GO:0016614//oxidoreductase activity, acting on CH-OH group of donors;GO:0000166//nucleotide binding	GO:0044710
SCO3486	CAB61810	1086	1512	129.54	265.54	1.03553	2.40566e-65	5.34906e-63	yes	CAB61810	aldehyde dehydrogenase [Streptomyces coelicolor]	-	-	-	GO:0004029//aldehyde dehydrogenase (NAD) activity	GO:0044710
SCO3487	CAB61811	9999	14093	685.27	1422.45	1.05363	2.56914135837448e-322	2.77467266704444e-319	yes	CAB61811	hydrolase [Streptomyces coelicolor]	-	-	GO:1902494	GO:0015925	GO:0044238
SCO3776	CAC10314	51	121	24.82	86.55	1.80203	5.18511e-15	2.36141e-13	yes	-	-	-	-	-	-	-
SCO3777	CAC10315	37	81	6.16	19.84	1.68741	1.75645e-09	4.20213e-08	yes	CAC10315	peptidase [Streptomyces lividans]	-	-	-	GO:0008238//exopeptidase activity	GO:0019538//protein metabolic process
SCO3818	CAB46941	25	50	8.85	26.02	1.55587	1.0151e-05	0.000136794	yes	CAB46941	LuxR family transcriptional regulator [Streptomyces coelicolor]	-	-	-	GO:0003676//nucleic acid binding;GO:0001071//nucleic acid binding transcription factor activity	GO:0035556//intracellular signal transduction;GO:0010468//regulation of gene expression;GO:0034645//cellular macromolecule biosynthetic process
SCO3828	CAB46951	23	36	5.06	11.64	1.20188	0.00270936	0.017612	yes	-	-	-	-	-	-	-
SCO3930	CAB46968	7	17	3.16	11.27	1.83449	0.00409952	0.0246754	yes	CAB46968	histidine kinase [Streptomyces sp.]	-	-	-	GO:0016772//transferase activity, transferring phosphorus-containing groups	GO:0006796//phosphate-containing compound metabolic process
SCO3948	CAA22220	73	118	7.48	17.8	1.25077	7.26592e-09	1.60147e-07	yes	CAA22220	histidine kinase [Streptomyces coelicolor]	-	-	GO:0031224//intrinsic component of membrane	GO:0004673//protein histidine kinase activity;GO:0005515//protein binding	GO:0035556//intracellular signal transduction;GO:0006468//protein phosphorylation;GO:0001666//response to hypoxia
SCO4035	CAC32306	20	49	4.73	17.07	1.85155	6.83116e-07	1.11783e-05	yes	CAC32306	RNA polymerase sigma factor [Streptomyces coelicolor]	-	-	-	GO:0001071//nucleic acid binding transcription factor activity;GO:0008135//translation factor activity, nucleic acid binding;GO:0000996	GO:0010468//regulation of gene expression;GO:0032774//RNA biosynthetic process;GO:0006412//translation
SCO4057	CAC32328	10	24	2.27	8.01	1.81911	0.000513761	0.00442877	yes	CAC32328	transport integral membrane protein [Streptomyces coelicolor]	-	-	GO:0031224//intrinsic component of membrane	-	GO:0051234//establishment of localization
SCO4183	CAB94087	81.68	0.04	15.47	0.01	-10.5953	1.24736e-18	6.83336e-17	yes	CAB94087	transposase [Streptomyces coelicolor]	-	-	-	GO:0003676//nucleic acid binding	GO:0006259//DNA metabolic process
SCO4214	CAC04050	1863	4305	1364.61	4627.71	1.76181	0	0	yes	-	-	-	-	-	-	-
SCO4215	CAC04051	741	1250	210.8	523.14	1.31132	5.82123e-81	1.76034e-78	yes	CAC04051	GntR family transcriptional regulator [Streptomyces coelicolor]	-	-	-	GO:0003676//nucleic acid binding;GO:0001071//nucleic acid binding transcription factor activity	GO:0010468//regulation of gene expression;GO:0034645//cellular macromolecule biosynthetic process;GO:0000272//polysaccharide catabolic process
SCO4216	CAC04052	2	10	1.41	10.37	2.87865	0.0034275	0.0214148	yes	-	-	-	-	-	-	-
SCO4370	CAB95881	54.93	10.12	10.4	2.82	-1.88282	2.79338e-05	0.000340064	yes	CAB95881	transposase [Streptomyces coelicolor]	-	-	-	GO:0003676//nucleic acid binding	GO:0006259//DNA metabolic process
SCO4477	CAC08384	10	24	3.09	10.93	1.82261	0.000513761	0.00442877	yes	CAC08384	MerR family transcriptional regulator [Streptomyces coelicolor]	-	-	-	GO:0003676//nucleic acid binding	GO:0010468//regulation of gene expression
SCO4554	CAB44539	12	27	0.89	2.95	1.72884	0.000687676	0.00565705	yes	CAB44539	bifunctional transferase/deacetylase [Streptomyces coelicolor]	-	-	-	GO:0016787//hydrolase activity	GO:0044238
SCO4582	CAB44511	35	52	20.47	44.67	1.1258	0.000627239	0.00521091	yes	-	-	-	-	-	-	-
SCO4767	CAA20423	23	71	33.8	152.1	2.16993	2.42032e-11	6.96061e-10	yes	CAA20423	regulatory protein [Streptomyces coelicolor]	-	-	GO:0044424	GO:0043169//cation binding;GO:0051536//iron-sulfur cluster binding;GO:0003676//nucleic acid binding	GO:0034645//cellular macromolecule biosynthetic process;GO:0048646//anatomical structure formation involved in morphogenesis;GO:0010468//regulation of gene expression
SCO4773	CAB82012	58	83	8.76	18.46	1.0754	1.87805e-05	0.000237029	yes	CAB82012	nucleotide-sugar dehydrogenase [Streptomyces coelicolor]	-	-	-	GO:0016614//oxidoreductase activity, acting on CH-OH group of donors;GO:0016627//oxidoreductase activity, acting on the CH-CH group of donors;GO:0000166//nucleotide binding	GO:0044710;GO:0005976//polysaccharide metabolic process
SCO5434	CAB72410	17	26	5.54	12.46	1.16935	0.00963779	0.0493643	yes	CAB72410	chemotaxis protein CheY [Streptomyces coelicolor]	-	-	GO:0044424	GO:0003676//nucleic acid binding	GO:0035556//intracellular signal transduction;GO:0034645//cellular macromolecule biosynthetic process;GO:0010468//regulation of gene expression
SCO5530	CAA19978	96	165	12.75	32.25	1.3388	5.19725e-13	1.87996e-11	yes	-	-	-	-	-	-	-
SCO5602	CAA19394	28	42	26.88	59.08	1.13614	0.00185416	0.0129911	yes	CAA19394	UPF0102 protein [Streptomyces lividans]	-	-	-	GO:0016788//hydrolase activity, acting on ester bonds;GO:0097159//organic cyclic compound binding	GO:0090304
SCO5684	CAB91120	26	38	8.1	17.41	1.10392	0.00266805	0.0173734	yes	CAB91120	two-component system response regulator [Streptomyces coelicolor]	-	-	-	GO:0003676//nucleic acid binding;GO:0001071//nucleic acid binding transcription factor activity	GO:0035556//intracellular signal transduction;GO:0010468//regulation of gene expression;GO:0034645//cellular macromolecule biosynthetic process
SCO5700	CAB91136	7	17	1.57	5.6	1.83466	0.00409952	0.0246754	yes	CAB91136	kinase [Streptomyces coelicolor]	-	-	-	GO:0016772//transferase activity, transferring phosphorus-containing groups	GO:0044710;GO:0006796//phosphate-containing compound metabolic process;GO:0006464//cellular protein modification process
SCO6038	CAA19250	59	17	9.56	4.05	-1.23909	0.00131935	0.00975565	yes	CAA19250	membrane protein [Streptomyces violaceoruber]	-	-	GO:0031224//intrinsic component of membrane	GO:0004175//endopeptidase activity	GO:0019538//protein metabolic process
SCO6124	CAA22791	22	31	35.43	72.64	1.03579	0.00916558	0.0474926	yes	-	-	-	-	-	-	-
SCO6145	CAA22379	181	271	18.09	39.88	1.14047	2.22935e-16	1.10881e-14	yes	CAA22379	histidinol phosphatase [Streptomyces coelicolor]	-	-	-	GO:0003676//nucleic acid binding;GO:0034061	GO:0006259//DNA metabolic process
SCO6166	CAA22500	69	103	17.6	38.65	1.13489	4.96677e-07	8.38114e-06	yes	-	-	-	-	-	-	-
SCO6192	CAB36600	38	52	6.48	13.04	1.00888	0.00155392	0.0111669	yes	-	-	-	-	-	-	-
SCO6705	CAB45579	7	32	1.4	9.43	2.75183	4.5458e-07	7.72275e-06	yes	-	-	-	-	-	-	-
SCO6773	CAB39706	144	212	30.43	65.93	1.11544	1.09689e-12	3.77646e-11	yes	-	-	-	-	-	-	-
SCO6788	CAB39721	17.12	27.3	2.59	6.09	1.23349	0.00666872	0.0368535	yes	CAB39721	acetyl-CoA acetyltransferase [Streptomyces coelicolor]	Global and overview maps;Global and overview maps;Carbohydrate metabolism;Carbohydrate metabolism;Lipid metabolism;Amino acid metabolism;Carbohydrate metabolism;Carbohydrate metabolism;Amino acid metabolism;Amino acid metabolism;Metabolism of terpenoids and polyketides;Lipid metabolism	ko01100//Metabolic pathways;ko01110//Biosynthesis of secondary metabolites;ko00620//Pyruvate metabolism;ko00630//Glyoxylate and dicarboxylate metabolism;ko00071//Fatty acid metabolism;ko00280//Valine, leucine and isoleucine degradation;ko00650//Butanoate metabolism;ko00640//Propanoate metabolism;ko00380//Tryptophan metabolism;ko00310//Lysine degradation;ko00900//Terpenoid backbone biosynthesis;ko…	-	GO:0003988//acetyl-CoA C-acyltransferase activity	-
SCO6816	CAB71263	28	41	6.53	14.08	1.10849	0.00259142	0.017021	yes	-	-	-	-	-	-	-
SCO6792	CAB71239	4	13	1.97	9.39	2.25293	0.00756354	0.0407558	yes	CAB71239	TetR family transcriptional regulator [Streptomyces coelicolor]	-	-	-	-	-
SCO7007	CAB88984	19	29	4.25	9.55	1.16804	0.00948508	0.0486968	yes	-	-	-	-	-	-	-
SCO7062	CAC01560	4	13	0.98	4.68	2.25565	0.00756354	0.0407558	yes	-	-	-	-	-	-	-
SCO7153	CAC01642	45.61	73.86	5.72	13.63	1.2527	5.17413e-06	7.40841e-05	yes	-	-	-	-	-	-	-
SCO7255	CAB42962	63	95	10.89	24.16	1.14962	8.30031e-07	1.33796e-05	yes	-	-	-	-	-	-	-
SCO7256	CAB42961	28	44	2.97	6.88	1.21195	0.000657485	0.00543828	yes	CAB42961	protease [Streptomyces coelicolor]	-	-	-	GO:0016787//hydrolase activity	GO:0019538//protein metabolic process
SCO7637	CAC16970	42	10	5.08	1.78	-1.51295	0.00142124	0.0103712	yes	CAC16970	endoglucanase [Streptomyces coelicolor]	Global and overview maps;Carbohydrate metabolism	ko01100//Metabolic pathways;ko00500//Starch and sucrose metabolism	-	GO:0004553//hydrolase activity, hydrolyzing O-glycosyl compounds;GO:0001871	GO:0030243//cellulose metabolic process
SCO7716	CAC22724	450	132	306.85	132.13	-1.21558	8.5516e-19	4.71898e-17	yes	CAC22724	polyketide cyclase [Streptomyces griseoflavus]	-	-	-	-	GO:0050896//response to stimulus
