# Supplementary material for: The Inhibition of Antibiotic Production in Streptomyces coelicolor Over-Expressing the TetR Regulator SCO3201 IS Correlated With Changes in the Lipidome of the Strain
Source: Front Microbiol. 2020 Jun 23;11:1399. doi: 10.3389/fmicb.2020.01399 (PMC7324645; doi:10.3389/fmicb.2020.01399)
Supplement: Supplementary file 1 [file Data_Sheet_1.zip › Data Sheet 2.xls]

## Sheet: C2-vs-T2.genes.filter.annot
SOC_id	id	C2_count	T2_count	C2_fpkm	T2_fpkm	log2(FC)	Pvalue	FDR	significant	Symbol	Description	B class Pathway	C class Pathway	GO Component	GO Function	GO Process
SCO0020	CAD55413	39.14	0	4.99	0.001	-12.2848	5.97214e-14	3.56547e-13	yes	CAD55413	transposase [Streptomyces coelicolor]	-	-	-	GO:0003676//nucleic acid binding;GO:0003824//catalytic activity	GO:0006310//DNA recombination
SCO0065	CAB52980	23	75	3.81	8.06	1.08099	0.00236821	0.00576219	yes	CAB52980	extracellular binding protein [Streptomyces coelicolor]	-	-	-	-	GO:0051234//establishment of localization
SCO0101	CAB52915	80	245	27.36	56.37	1.04286	1.98003e-07	7.69158e-07	yes	-	-	-	-	-	-	-
SCO0116	CAB52930	70	221	35.74	78.73	1.13937	3.58523e-07	1.3662e-06	yes	CAB52930	TetR family transcriptional regulator [Streptomyces coelicolor]	-	-	-	GO:0003676//nucleic acid binding	GO:0010468//regulation of gene expression;GO:0034645//cellular macromolecule biosynthetic process
SCO0122	CAB52349	63	46	9.88	4.67	-1.08109	0.000130039	0.000379391	yes	CAB52349	monooxygenase [Streptomyces coelicolor]	-	-	-	GO:0016709//oxidoreductase activity, acting on paired donors, with incorporation or reduction of molecular oxygen, NAD(P)H as one donor, and incorporation of one atom of oxygen;GO:0000166//nucleotide binding	GO:0044710
SCO0123	CAB52350	64	38	10.3	3.96	-1.37907	1.96758e-06	6.96389e-06	yes	CAB52350	condensation protein [Streptomyces cattleya]	-	-	-	GO:0016411//acylglycerol O-acyltransferase activity	GO:0008610//lipid biosynthetic process
SCO0138	CAB58301	45	233	14.57	50.57	1.79528	1.09648e-15	7.09168e-15	yes	CAB58301	short-chain dehydrogenase [Streptomyces coelicolor]	-	-	-	GO:0004312//fatty acid synthase activity	GO:0044710
SCO0139	CAB58302	10	42	16.18	61.27	1.92097	0.0055707	0.0126821	yes	CAB58302	MerR family transcriptional regulator [Streptomyces gancidicus]	-	-	-	GO:0003676//nucleic acid binding	GO:0010468//regulation of gene expression
SCO0141	CAB58304	236	142	125.76	53.05	-1.24525	5.74244e-20	4.5831e-19	yes	CAB58304	calcium-binding protein [Streptomyces lividans]	-	-	-	GO:0046872//metal ion binding	-
SCO0175	CAB53142	6	0	7.85	0.001	-12.9385	0.0156414	0.0323366	yes	-	-	-	-	-	-	-
SCO0194	CAB53418	51	1219	23.31	384.25	4.04302	7.11548e-178	7.41374e-176	yes	CAB53418	siderophore-interacting protein [Streptomyces coelicolor]	-	-	-	GO:0003676//nucleic acid binding;GO:0001071//nucleic acid binding transcription factor activity;GO:0000996	GO:0010468//regulation of gene expression;GO:0034645//cellular macromolecule biosynthetic process;GO:0032774//RNA biosynthetic process
SCO0195	CAB53419	173	712	66.2	184.9	1.48184	1.97961e-32	2.37117e-31	yes	-	-	-	-	-	-	-
SCO0209	CAB53433	1787	1158	1662.7	826.69	-1.00811	4.17997e-112	2.14817e-110	yes	-	-	-	-	-	-	-
SCO0224	CAB53264	635	379	140.23	54.9	-1.35292	9.79791e-51	1.88189e-49	yes	-	-	-	-	-	-	-
SCO0226	CAB53266	103	317	37.99	79.1	1.05806	3.13811e-09	1.42243e-08	yes	-	-	-	-	-	-	-
SCO0238	CAB53278	19	61	10.88	24.72	1.184	0.0107269	0.0230151	yes	-	-	-	-	-	-	-
SCO0258	CAB53402	71	35	21.62	7.11	-1.60445	8.56263e-09	3.78427e-08	yes	-	-	-	-	-	-	-
SCO0268	CAB55530	47	9	53.18	6.39	-3.057	1.1039e-11	5.89212e-11	yes	-	-	-	-	-	-	-
SCO0269	CAB55531	392	278	24.32	10.95	-1.15121	2.51096e-24	2.32907e-23	yes	-	-	-	-	-	-	-
SCO0284	CAB54169	172	119	17.18	7.61	-1.17476	5.53856e-12	3.00473e-11	yes	CAB54169	alpha-galactosidase [Streptomyces coelicolor]	Carbohydrate metabolism;Lipid metabolism;Glycan biosynthesis and metabolism;Lipid metabolism	ko00052//Galactose metabolism;ko00561//Glycerolipid metabolism;ko00603//Glycosphingolipid biosynthesis - globo series;ko00600//Sphingolipid metabolism	-	GO:0004557//alpha-galactosidase activity	GO:0044238
SCO0290	CAB54175	25	14	4.15	1.51	-1.45856	0.00224347	0.00548324	yes	CAB54175	solute-binding protein [Streptomyces coelicolor]	-	-	-	-	GO:0051234//establishment of localization
SCO0310	CAB55667	36	109	14.9	30.81	1.04809	0.000795151	0.00209779	yes	CAB55667	TetR family transcriptional regulator [Streptomyces coelicolor]	-	-	-	GO:0003676//nucleic acid binding	GO:0010468//regulation of gene expression;GO:0034645//cellular macromolecule biosynthetic process
SCO0314	CAB55671	17	64	1.79	4.32	1.27107	0.0011026	0.00284263	yes	CAB55671	alkyl sulfatase [Streptomyces coelicolor]	-	-	-	GO:0005515//protein binding;GO:0003824//catalytic activity	-
SCO0315	CAB55672	150	494	23.89	50.95	1.09268	1.06054e-15	6.86505e-15	yes	CAB55672	decarboxylase [Streptomyces lividans]	Global and overview maps;Global and overview maps;Amino acid metabolism	ko01100//Metabolic pathways;ko01110//Biosynthesis of secondary metabolites;ko00300//Lysine biosynthesis	-	GO:0016831//carboxy-lyase activity	GO:0009085//lysine biosynthetic process
SCO0319	CAB55676	319	172	193.63	74.41	-1.37973	6.19628e-31	7.03416e-30	yes	CAB55676	alcohol dehydrogenase [Streptomyces lividans]	-	-	-	GO:0046914//transition metal ion binding;GO:0016655//oxidoreductase activity, acting on NAD(P)H, quinone or similar compound as acceptor	GO:0044710
SCO0320	CAB55677	292	31	201.23	15.51	-3.69757	3.87112e-83	1.35063e-81	yes	CAB55677	alcohol dehydrogenase [Streptomyces lividans]	-	-	-	GO:0046914//transition metal ion binding;GO:0016655//oxidoreductase activity, acting on NAD(P)H, quinone or similar compound as acceptor	GO:0044710
SCO0321	CAB55678	475	172	64.54	15.06	-2.09947	3.98825e-69	1.11936e-67	yes	CAB55678	carboxylesterase [Streptomyces coelicolor]	-	-	-	GO:0003824//catalytic activity	-
SCO0338	CAB56143	4	22	2.21	8.55	1.95188	0.0227353	0.0453633	yes	CAB56143	dehydrogenase [Streptomyces coelicolor]	-	-	-	GO:0016616//oxidoreductase activity, acting on the CH-OH group of donors, NAD or NADP as acceptor;GO:0000166//nucleotide binding	GO:0006739//NADP metabolic process;GO:0019318//hexose metabolic process
SCO0384	CAB58325	1070	540	181.26	59.37	-1.61025	1.07311e-103	5.10131e-102	yes	CAB58325	membrane-bound polysaccharide biosynthesis protein [Streptomyces coelicolor]	-	-	-	GO:0046914//transition metal ion binding;GO:0003824//catalytic activity	GO:0008610//lipid biosynthetic process
SCO0385	CAB58326	1184	725	159.81	63.07	-1.34133	5.96629e-86	2.18171e-84	yes	CAB58326	membrane-bound polysaccharide biosynthesis protein [Streptomyces coelicolor]	-	-	-	-	GO:0008610//lipid biosynthetic process
SCO0387	CAB58328	1654	1252	153.66	74.33	-1.04773	2.61279e-80	8.67813e-79	yes	CAB58328	oxidoreductase [Streptomyces coelicolor]	-	-	-	GO:0046914//transition metal ion binding;GO:0004022//alcohol dehydrogenase (NAD) activity	GO:0044710
SCO0388	CAB58329	744	349	77.75	23.36	-1.7348	6.58399e-81	2.21583e-79	yes	CAB58329	heparinase [Streptomyces violaceoruber]	-	-	GO:0044464	GO:0003824//catalytic activity	-
SCO0391	CAB58332	442	204	78.35	23.51	-1.73666	7.72087e-51	1.48671e-49	yes	CAB58332	glycosyl transferase [Streptomyces coelicolor]	-	-	-	GO:0003824//catalytic activity	GO:0008152//metabolic process
SCO0392	CAB58333	1433	1089	251.83	124.37	-1.01781	2.33656e-67	6.39275e-66	yes	CAB58333	methyltransferase [Streptomyces coelicolor]	-	-	-	GO:0016741	GO:0008152//metabolic process
SCO0394	CAB58335	305	205	127.06	58.38	-1.12196	4.02617e-21	3.33222e-20	yes	-	-	-	-	-	-	-
SCO0395	CAB58336	1392	907	311.92	133.4	-1.22542	3.19168e-89	1.23857e-87	yes	CAB58336	epimerase/dehydratase [Streptomyces coelicolor]	-	-	-	GO:0048037//cofactor binding	-
SCO0396	CAB58337	1581	1129	271.59	125.94	-1.10869	8.08193e-84	2.85913e-82	yes	CAB58337	peptidase M28 [Streptomyces coelicolor]	-	-	-	GO:0008238//exopeptidase activity	GO:0019538//protein metabolic process
SCO0397	CAB58338	491	222	83.18	24.41	-1.76876	2.80238e-57	6.2507e-56	yes	-	-	-	-	-	-	-
SCO0398	CAB58339	553	337	136.98	55.06	-1.31489	4.37849e-43	6.9093e-42	yes	CAB58339	glycosyl transferase [Streptomyces coelicolor]	-	-	-	GO:0003824//catalytic activity	-
SCO0400	CAB58341	305	206	162.52	76.96	-1.07844	4.8537e-21	3.99538e-20	yes	CAB58341	dTDP-4-dehydrorhamnose 3,5-epimerase [Streptomyces coelicolor]	-	-	-	GO:0016857//racemase and epimerase activity, acting on carbohydrates and derivatives	GO:0008610//lipid biosynthetic process
SCO0401	CAB59810	703	499	115.26	53.04	-1.11974	4.57481e-41	6.78285e-40	yes	CAB59810	glutamate-1-semialdehyde 2,1-aminomutase [Streptomyces coelicolor]	Global and overview maps;Global and overview maps;Metabolism of cofactors and vitamins	ko01100//Metabolic pathways;ko01110//Biosynthesis of secondary metabolites;ko00860//Porphyrin and chlorophyll metabolism	GO:0044424	GO:0016769//transferase activity, transferring nitrogenous groups;GO:0016869//intramolecular transferase activity, transferring amino groups;GO:0043168//anion binding	-
SCO0404	CAB59701	69	31	23.73	7.18	-1.72466	1.77393e-09	8.16244e-09	yes	CAB59701	haloacid dehalogenase [Streptomyces coelicolor]	-	-	-	GO:0019120//hydrolase activity, acting on acid halide bonds, in C-halide compounds	-
SCO0406	CAB59703	26	16	9.42	3.92	-1.26487	0.00545034	0.0124304	yes	-	-	-	-	-	-	-
SCO0413	CAB59710	103	59	47.8	18.91	-1.33786	3.14332e-10	1.54246e-09	yes	-	-	-	-	-	-	-
SCO0419	CAB59716	32	17	7.5	2.62	-1.51732	0.000311016	0.000867469	yes	CAB59716	zinc-binding oxidoreductase [Streptomyces coelicolor]	-	-	-	GO:0003824//catalytic activity;GO:0046914//transition metal ion binding	GO:0044710
SCO0428	CAB56658	41	28	23.05	11.11	-1.05291	0.000783107	0.00207176	yes	CAB56658	TetR family transcriptional regulator [Streptomyces coelicolor]	-	-	-	GO:0003676//nucleic acid binding	GO:0010468//regulation of gene expression;GO:0034645//cellular macromolecule biosynthetic process
SCO0431	CAB56661	111	75	18.15	7.95	-1.19094	1.71072e-08	7.34297e-08	yes	-	-	-	-	-	-	-
SCO0433	CAB56663	14	46	3.22	6.95	1.10995	0.022427	0.0448658	yes	CAB56663	transcriptional regulator [Streptomyces coelicolor]	-	-	-	GO:0003676//nucleic acid binding;GO:0001071//nucleic acid binding transcription factor activity	GO:0010468//regulation of gene expression;GO:0034645//cellular macromolecule biosynthetic process
SCO0435	CAB56665	22	16	4.04	1.91	-1.08078	0.0238373	0.0473756	yes	CAB56665	aminotransferase [Streptomyces coelicolor]	-	-	-	GO:0016769//transferase activity, transferring nitrogenous groups;GO:0016846//carbon-sulfur lyase activity;GO:0043168//anion binding	GO:0008152//metabolic process
SCO0444	CAB56674	17	63	16.06	45.82	1.51251	0.00154648	0.00387436	yes	-	-	-	-	-	-	-
SCO0447	CAB56677	20	63	15.34	35.71	1.21903	0.00890231	0.019407	yes	CAB56677	MarR family transcriptional regulator [Streptomyces coelicolor]	-	-	GO:0044464	GO:0003676//nucleic acid binding;GO:0001071//nucleic acid binding transcription factor activity	GO:0010468//regulation of gene expression;GO:0006352//DNA-templated transcription, initiation
SCO0459	CAB56689	317	218	101.58	46.78	-1.11865	4.70648e-21	3.88259e-20	yes	CAB56689	siderophore-interacting protein [Streptomyces lividans]	-	-	-	GO:0003824//catalytic activity	GO:0044710
SCO0465	CAB56725	34	120	10	23.51	1.23327	1.87805e-05	6.0069e-05	yes	CAB56725	non-heme chloroperoxidase [Streptomyces coelicolor]	-	-	-	GO:0016769//transferase activity, transferring nitrogenous groups;GO:0004601//peroxidase activity	GO:0044710
SCO0471	CAB56731	63	43	14.94	6.71	-1.1548	2.89781e-05	9.09647e-05	yes	CAB56731	AraC family transcriptional regulator [Streptomyces coelicolor]	-	-	-	GO:0003677//DNA binding;GO:0001071//nucleic acid binding transcription factor activity	GO:0010468//regulation of gene expression;GO:0034645//cellular macromolecule biosynthetic process
SCO0488	CAB53318	551	281	31.47	10.18	-1.62824	1.90156e-55	4.00644e-54	yes	CAB53318	hydrolase [Streptomyces coelicolor]	-	-	-	GO:0003824//catalytic activity	-
SCO0489	CAB53319	29	6	24.95	3.24	-2.94497	6.17213e-07	2.30855e-06	yes	-	-	-	-	-	-	-
SCO0490	CAB53320	332	155	68.84	21.02	-1.71148	4.52322e-38	6.27803e-37	yes	-	-	-	-	-	-	-
SCO0492	CAB53322	4685	3397	80.07	36.54	-1.13179	4.29081e-201	5.1803e-199	yes	CAB53322	peptide synthetase [Streptomyces coelicolor]	-	-	-	GO:0019842//vitamin binding	-
SCO0498	CAB53328	2374	818	379.04	84.6	-2.16362	1.76431292223713e-315	3.53141160170169e-313	yes	CAB53328	peptide monooxygenase, partial [Streptomyces coelicolor]	-	-	-	GO:0016491//oxidoreductase activity	GO:0044710
SCO0499	CAB53329	1320	683	326.96	111.59	-1.55091	3.04789e-121	1.74302e-119	yes	CAB53329	formyltransferase [Streptomyces coelicolor]	Translation;Metabolism of cofactors and vitamins	ko00970//Aminoacyl-tRNA biosynthesis;ko00670//One carbon pool by folate	-	GO:0016742//hydroxymethyl-, formyl- and related transferase activity	GO:0019988//charged-tRNA amino acid modification;GO:0006412//translation
SCO0501	CAB53331	212	134	22.27	9.02	-1.3039	6.84129e-17	4.71757e-16	yes	CAB53331	secreted protein [Streptomyces lividans]	-	-	-	GO:0004177//aminopeptidase activity	GO:0019538//protein metabolic process
SCO0507	CAB58267	20	3	17.54	1.99	-3.13981	1.0613e-05	3.48694e-05	yes	CAB58267	short-chain dehydrogenase [Streptomyces coelicolor]	-	-	-	GO:0003824//catalytic activity	GO:0044710
SCO0523	CAB59580	36	99	28.69	58.71	1.03306	0.00608451	0.0137735	yes	CAB59580	transcriptional regulator [Streptomyces lividans]	-	-	GO:0044464	GO:0003677//DNA binding;GO:0001071//nucleic acid binding transcription factor activity	GO:0010468//regulation of gene expression;GO:0034645//cellular macromolecule biosynthetic process
SCO0536	CAB59593	15	5	12.38	2.59	-2.25699	0.00149764	0.00376316	yes	-	-	-	-	-	-	-
SCO0539	CAB59596	15	49	3.7	7.97	1.10705	0.0136278	0.0285624	yes	CAB59596	sugar transporter membrane protein [Streptomyces coelicolor]	-	-	GO:0031224//intrinsic component of membrane	-	GO:0044765
SCO0544	CAB59601	232	92	32.09	8.21	-1.96667	3.12843e-32	3.7296e-31	yes	-	-	-	-	-	-	-
SCO0548	CAB59605	25	4	4.25	0.44	-3.27189	4.7109e-07	1.77734e-06	yes	CAB59605	3-oxoacyl-ACP synthase [Streptomyces coelicolor]	Global and overview maps;Lipid metabolism	ko01100//Metabolic pathways;ko00061//Fatty acid biosynthesis	-	GO:0004312//fatty acid synthase activity	-
SCO0550	CAB59607	65	44	17.76	7.97	-1.15598	1.72456e-05	5.5416e-05	yes	-	-	-	-	-	-	-
SCO0553	CAB59610	37	9	29.49	5.34	-2.46531	3.36039e-08	1.40822e-07	yes	-	-	-	-	-	-	-
SCO0557	CAB57409	339	179	76.24	26.43	-1.52837	1.35403e-33	1.67459e-32	yes	CAB57409	MerR family transcriptional regulator [Streptomyces coelicolor]	-	-	-	GO:0003676//nucleic acid binding	GO:0010468//regulation of gene expression
SCO0559	CAB57411	112	76	25.86	11.53	-1.16533	1.45504e-08	6.29884e-08	yes	CAB57411	phosphotransferase [Streptomyces violaceorubidus]	-	-	-	GO:0016740//transferase activity	-
SCO0565	CAB57417	13	5	2.8	0.71	-1.97954	0.00444281	0.010315	yes	CAB57417	polyprenyl synthetase [Streptomyces coelicolor]	-	-	-	GO:0016740//transferase activity	GO:0006720//isoprenoid metabolic process
SCO0583	CAB61277	347	248	62.6	29.1	-1.10514	2.50216e-21	2.08678e-20	yes	CAB61277	cytochrome P450 [Streptomyces coelicolor]	-	-	-	GO:0046914//transition metal ion binding;GO:0016491//oxidoreductase activity;GO:0046906//tetrapyrrole binding	GO:0044710
SCO0592	CAB61286	289	62	102.86	14.89	-2.78827	2.65916e-61	6.48256e-60	yes	CAB61286	FAD dependent dehydrogenase [Streptomyces violaceoruber]	-	-	-	GO:0016491//oxidoreductase activity;GO:0000166//nucleotide binding	GO:0044710
SCO0593	CAB61287	49	35	14.49	6.89	-1.07248	0.000459609	0.00125522	yes	-	-	-	-	-	-	-
SCO0596	CAB61290	2531	1624	1303.22	583.94	-1.15819	1.73117e-162	1.62559e-160	yes	CAB61290	DNA-binding protein [Streptomyces coelicolor]	-	-	-	GO:0016491//oxidoreductase activity;GO:0003676//nucleic acid binding;GO:0005506//iron ion binding	GO:0050896//response to stimulus;GO:0046916//cellular transition metal ion homeostasis;GO:0044710
SCO0600	CAB61294	4688	2950	1346.87	563.66	-1.25671	2.91442e-270	4.81893e-268	yes	CAB61294	RNA polymerase sigma factor sig8 [Streptomyces coelicolor]	-	-	-	GO:0003676//nucleic acid binding;GO:0001071//nucleic acid binding transcription factor activity;GO:0000996	GO:0010468//regulation of gene expression;GO:0034645//cellular macromolecule biosynthetic process;GO:0032774//RNA biosynthetic process
SCO0601	CAB61295	319	131	69.94	18.83	-1.89308	6.19054e-42	9.41705e-41	yes	CAB61295	secreted protein [Streptomyces lividans]	-	-	-	GO:0043566//structure-specific DNA binding	GO:0000726
SCO0606	CAB61300	16	7	3.82	1.1	-1.79607	0.00664208	0.0149246	yes	-	-	-	-	-	-	-
SCO0613	CAB61307	20	66	3.47	7.45	1.1023	0.00366367	0.00867016	yes	CAB61307	arginine deiminase [Streptomyces coelicolor]	-	-	GO:0044424	GO:0016813//hydrolase activity, acting on carbon-nitrogen (but not peptide) bonds, in linear amidines	GO:0006527//arginine catabolic process;GO:0018195//peptidyl-arginine modification
SCO0619	CAB62748	27	18	9.23	4.14	-1.1567	0.00457933	0.0106125	yes	CAB62748	integral membrane family protein [Streptomyces scabiei]	-	-	GO:0031224//intrinsic component of membrane	-	-
SCO0627	CAB62756	159	113	15.16	6.89	-1.13769	1.07792e-10	5.42955e-10	yes	CAB62756	ATP-utilizing protein [Streptomyces coelicolor]	-	-	-	GO:0003824//catalytic activity	-
SCO0635	CAB62764	28	3	7.48	0.53	-3.81897	4.17686e-09	1.87761e-08	yes	-	-	-	-	-	-	-
SCO0639	CAB62768	131	97	33.12	16.19	-1.0326	1.99606e-08	8.53403e-08	yes	CAB62768	membrane protein [Streptomyces violaceorubidus]	-	-	-	GO:0004175//endopeptidase activity	GO:0019538//protein metabolic process
SCO0647	CAB61164	44	30	13.67	6.23	-1.13371	0.000460605	0.00125704	yes	CAB61164	short chain oxidoreductase [Streptomyces coelicolor]	-	-	-	GO:0003824//catalytic activity	GO:0044710
SCO0666	CAB61183	773	351	68.38	19.82	-1.78662	2.68769e-87	1.01704e-85	yes	CAB61183	catalase [Streptomyces coelicolor]	Global and overview maps;Global and overview maps;Carbohydrate metabolism;Amino acid metabolism;Transport and catabolism	ko01100//Metabolic pathways;ko01110//Biosynthesis of secondary metabolites;ko00630//Glyoxylate and dicarboxylate metabolism;ko00380//Tryptophan metabolism;ko04146//Peroxisome	-	GO:0004601//peroxidase activity;GO:0043169//cation binding;GO:0046906//tetrapyrrole binding	GO:0044710;GO:0006950//response to stress;GO:0042743//hydrogen peroxide metabolic process
SCO0679	CAB61196	11	0	9.33	0.001	-13.1877	0.000245094	0.000693565	yes	-	-	-	-	-	-	-
SCO0680	CAD55271	557	152	76.36	13.44	-2.50628	4.42724e-100	1.9808e-98	yes	CAD55271	MFS transporter, partial [Streptomyces coelicolor]	-	-	GO:0031224//intrinsic component of membrane	-	GO:0044763
SCO0683	CAB60464	387	40	223.79	16.38	-3.77214	1.10022e-109	5.50543e-108	yes	-	-	-	-	-	-	-
SCO0684	CAB60465	749	295	241.29	63.67	-1.92208	4.21508e-98	1.85317e-96	yes	-	-	-	-	-	-	-
SCO0685	CAB60466	681	252	624.13	176.63	-1.82112	4.63103e-95	1.9678e-93	yes	-	-	-	-	-	-	-
SCO0686	CAB60467	196	123	35.36	14.43	-1.29305	6.42785e-16	4.18939e-15	yes	CAB60467	ribonuclease BN family membrane protein [Streptomyces lividans]	-	-	GO:0031224//intrinsic component of membrane	-	-
SCO0690	CAB60471	114	26	26.62	3.99	-2.73805	1.72351e-24	1.61839e-23	yes	CAB60471	FAD-binding molybdopterin dehydrogenase [Streptomyces coelicolor]	-	-	-	GO:0016636;GO:0000166//nucleotide binding;GO:0016616//oxidoreductase activity, acting on the CH-OH group of donors, NAD or NADP as acceptor	GO:0044710
SCO0691	CAD55272	210	105	20.03	6.4	-1.64602	7.52845e-23	6.61981e-22	yes	CAD55272	oxidoreductase, partial [Streptomyces coelicolor]	-	-	-	GO:0003824//catalytic activity	GO:0044710
SCO0692	CAB69664	13	3	1.91	0.28	-2.77007	0.0023592	0.00574211	yes	-	-	-	-	-	-	-
SCO0693	CAB69665	62	24	81.11	26.32	-1.62372	1.29309e-09	6.03388e-09	yes	-	-	-	-	-	-	-
SCO0696	CAB69668	33	22	21.08	10.09	-1.06295	0.00186826	0.00463018	yes	-	-	-	-	-	-	-
SCO0698	CAB69670	839	465	973	436.46	-1.15659	4.09588e-73	1.21692e-71	yes	-	-	-	-	-	-	-
SCO0702	CAB69674	6431	4244	3177.45	1457.64	-1.12423	2.10609e-304	4.00473e-302	yes	-	-	-	-	-	-	-
SCO0703	CAB69675	152	89	122.19	44.88	-1.44498	4.98466e-14	2.99237e-13	yes	-	-	-	-	-	-	-
SCO0708	CAB69680	19	11	5.03	1.93	-1.38196	0.0107331	0.0230154	yes	CAB69680	branched-chain amino acid ABC transporter permease [Streptomyces coelicolor]	-	-	GO:0031224//intrinsic component of membrane	-	GO:0051234//establishment of localization
SCO0712	CAB69684	11	4	0.77	0.18	-2.09686	0.0213208	0.042901	yes	CAB69684	transcriptional activator [Streptomyces coelicolor]	-	-	-	GO:0003676//nucleic acid binding;GO:0001071//nucleic acid binding transcription factor activity	GO:0010468//regulation of gene expression;GO:0034645//cellular macromolecule biosynthetic process
SCO0716	CAB69688	12	86	2.21	10.31	2.22193	1.3901e-08	6.02454e-08	yes	CAB69688	glycosyl hydrolase [Streptomyces coelicolor]	-	-	-	GO:0003824//catalytic activity	-
SCO0717	CAB69689	29	16	5.78	2.08	-1.47449	0.00110289	0.00284263	yes	-	-	-	-	-	-	-
SCO0718	CAB69690	38	5	31.37	2.59	-3.59836	1.67848e-11	8.8595e-11	yes	-	-	-	-	-	-	-
SCO0719	CAB69691	408	177	278.03	87.41	-1.66937	3.44125e-50	6.47875e-49	yes	-	-	-	-	-	-	-
SCO0720	CAB69692	325	242	46.32	22.26	-1.05718	1.30148e-18	9.85958e-18	yes	-	-	-	-	-	-	-
SCO0721	CAB69693	675	394	56.99	21.22	-1.42528	2.24943e-55	4.71326e-54	yes	CAB69693	glycosyl hydrolase [Streptomyces coelicolor]	-	-	-	GO:0016787//hydrolase activity;GO:0005488//binding	GO:0044238
SCO0722	CAB69694	432	257	148.57	59.48	-1.32067	9.10443e-36	1.19807e-34	yes	CAB69694	hydrolase [Streptomyces coelicolor]	-	-	-	GO:0003824//catalytic activity	-
SCO0723	CAD55275	235	127	89.37	32.76	-1.44786	2.45193e-23	2.19404e-22	yes	CAD55275	fructose transport system kinase, partial [Streptomyces coelicolor]	-	-	-	GO:0016772//transferase activity, transferring phosphorus-containing groups	GO:0006796//phosphate-containing compound metabolic process
SCO0726	CAC14928	80	247	52.19	116.01	1.1524	1.51845e-07	5.96248e-07	yes	CAC14928	oxidoreductase [Streptomyces coelicolor]	-	-	-	GO:0016646//oxidoreductase activity, acting on the CH-NH group of donors, NAD or NADP as acceptor;GO:0032553	GO:0044710
SCO0727	CAC14929	59	181	15.1	30.62	1.01993	8.0446e-06	2.68365e-05	yes	-	-	-	-	-	-	-
SCO0750	CAB61543	8	1	8.15	0.64	-3.67066	0.00391328	0.00918089	yes	-	-	-	-	-	-	-
SCO0757	CAB61547	125	10	28.53	1.5	-4.24945	1.31441e-39	1.89089e-38	yes	CAB61547	phosphatase [Streptomyces coelicolor]	-	-	-	GO:0016462//pyrophosphatase activity	-
SCO0759	CAB61545	290	172	64.51	25.1	-1.36184	6.64413e-25	6.31691e-24	yes	-	-	-	-	-	-	-
SCO0760	CAB61553	448	228	180.48	62.6	-1.5276	1.61391e-45	2.68608e-44	yes	CAB61553	methyltransferase [Streptomyces coelicolor]	-	-	-	GO:0097159//organic cyclic compound binding;GO:0008168//methyltransferase activity	GO:0008213
SCO0761	CAB61554	46	25	46.84	15.97	-1.55238	1.74979e-05	5.61556e-05	yes	CAB61554	iron-binding protein [Streptomyces violaceoruber]	-	-	GO:0043227//membrane-bounded organelle	GO:0051536//iron-sulfur cluster binding	-
SCO0762	CAB61542	4168	2251	3365.76	1355.72	-1.31187	0	0	yes	CAB61542	protease inhibitor protein [Streptomyces coelicolor]	-	-	-	GO:0005488//binding;GO:0016787//hydrolase activity;GO:0004866//endopeptidase inhibitor activity	GO:0010466//negative regulation of peptidase activity
SCO0768	CAB61561	94	68	37.62	18.54	-1.02086	1.14768e-06	4.18067e-06	yes	-	-	-	-	-	-	-
SCO0776	CAC14341	959	466	217.28	69.34	-1.6478	4.53281e-98	1.98141e-96	yes	CAC14341	membrane protein [Streptomyces coelicolor]	-	-	GO:0031224//intrinsic component of membrane	GO:0015075//ion transmembrane transporter activity	GO:0006812//cation transport;GO:0044763
SCO0777	CAC14342	387	149	86.72	21.91	-1.98478	7.00951e-54	1.42171e-52	yes	CAC14342	glutathione S-transferase [Streptomyces sp.]	-	-	-	GO:0003824//catalytic activity	-
SCO0778	CAC14343	129	51	233.15	86.75	-1.42632	7.43028e-19	5.70279e-18	yes	-	-	-	-	-	-	-
SCO0779	CAC14344	393	170	383.16	128.49	-1.57629	1.36998e-48	2.46337e-47	yes	CAC14344	extradiol dioxygenase [Streptomyces coelicoflavus]	-	-	-	GO:0016491//oxidoreductase activity	GO:0044710
SCO0780	CAC14345	184	129	45.95	21.26	-1.11192	1.29219e-12	7.22678e-12	yes	CAC14345	zinc-binding oxidoreductase [Streptomyces coelicolor]	-	-	-	GO:0003824//catalytic activity;GO:0046914//transition metal ion binding	GO:0044710
SCO0783	CAC14348	73	41	7.87	2.83	-1.47556	9.29868e-08	3.7185e-07	yes	CAC14348	tetracycline resistance protein [Streptomyces coelicolor]	-	-	-	GO:0017111//nucleoside-triphosphatase activity;GO:0032550	GO:0010467//gene expression;GO:0009636//response to toxic substance
SCO0784	CAC14349	696	381	268.02	99.61	-1.42798	1.25021e-62	3.11774e-61	yes	-	-	-	-	-	-	-
SCO0785	CAC14350	133	24	51.22	6.27	-3.03017	1.47189e-31	1.70658e-30	yes	-	-	-	-	-	-	-
SCO0786	CAC14351	200	113	110.43	43.93	-1.32985	9.7008e-19	7.41551e-18	yes	-	-	-	-	-	-	-
SCO0790	CAD55278	73	20	29.8	5.57	-2.41956	1.50274e-14	9.3153e-14	yes	CAD55278	hydrolase, partial [Streptomyces coelicolor]	-	-	-	GO:0003824//catalytic activity	-
SCO0791	CAB66191	81	29	15.93	3.72	-2.09837	4.90003e-13	2.81918e-12	yes	CAB66191	membrane protein [Streptomyces coelicolor]	-	-	GO:0044423	-	-
SCO0792	CAB66192	123	54	27.36	7.88	-1.7958	3.34522e-16	2.21442e-15	yes	CAB66192	ORF4 [Streptomyces lividans]	-	-	GO:0044423	GO:0048037//cofactor binding	-
SCO0798	CAB66198	348	199	62.05	23.07	-1.42741	6.48554e-31	7.35157e-30	yes	-	-	-	-	-	-	-
SCO0799	CAB66199	211	41	74.66	9.79	-2.93095	8.44871e-48	1.47726e-46	yes	CAB66199	hypothetical protein [Streptomyces coelicolor]	-	-	-	GO:0003824//catalytic activity;GO:0032553	GO:0044710
SCO0827	CAB48904	71	7	99.23	8.37	-3.56748	3.20982e-21	2.66236e-20	yes	-	-	-	-	-	-	-
SCO0830	CAB48907	33	25	6.94	3.44	-1.01253	0.00873873	0.0190832	yes	-	-	-	-	-	-	-
SCO0834	CAB48911	28	20	27.15	12.17	-1.15762	0.00948508	0.0205478	yes	-	-	-	-	-	-	-
SCO0835	CAB48912	29	9	12.08	2.56	-2.2384	8.52605e-06	2.83555e-05	yes	CAB48912	methyltransferase [Streptomyces coelicolor]	-	-	-	GO:0016741	GO:0008152//metabolic process
SCO0836	CAB48913	81	48	18.7	7.28	-1.36103	4.73683e-08	1.95064e-07	yes	CAB48913	mechanosensitive ion channel protein MscS [Streptomyces violaceoruber]	-	-	-	-	GO:0044763
SCO0837	CAB48914	12	0	8.24	0.001	-13.0084	0.000122627	0.00035873	yes	-	-	-	-	-	-	-
SCO0841	CAB48918	83	24	11.23	2.09	-2.42578	1.74397e-15	1.12127e-14	yes	-	-	-	-	-	-	-
SCO0842	CAB48919	9	1	1.41	0.1	-3.81762	0.00097925	0.00254204	yes	CAB48919	deoxyribodipyrimidine photolyase [Streptomyces coelicolor]	-	-	-	GO:0003913//DNA photolyase activity	GO:0006259//DNA metabolic process;GO:0006464//cellular protein modification process
SCO0843	CAB48920	41	13	33.11	7.83	-2.08018	9.31842e-08	3.72443e-07	yes	-	-	-	-	-	-	-
SCO0844	CAB48921	24	10	32.8	11.61	-1.49833	0.000316266	0.000881464	yes	CAB48921	DNA-binding protein [Streptomyces coelicolor]	-	-	-	GO:0003676//nucleic acid binding	-
SCO0845	CAB48922	22	14	15.1	6.03	-1.32432	0.00768692	0.0170209	yes	-	-	-	-	-	-	-
SCO0851	CAB65632	252	137	53.9	19.19	-1.48993	2.08757e-24	1.94823e-23	yes	CAB65632	carbohydrate kinase [Streptomyces coelicolor]	-	-	-	GO:0016773//phosphotransferase activity, alcohol group as acceptor	GO:0016310//phosphorylation
SCO0852	CAB65633	207	143	89.28	42.29	-1.07802	3.03436e-14	1.84635e-13	yes	CAB65633	aldolase [Streptomyces coelicolor]	-	-	-	GO:0016832//aldehyde-lyase activity	-
SCO0861	CAB65642	40	14	34.91	7.66	-2.18822	1.57804e-07	6.18371e-07	yes	-	-	-	-	-	-	-
SCO0869	CAB62660	44	127	48.28	111.16	1.20314	0.000512345	0.00138976	yes	CAB62660	anti-sigma factor antagonist [Streptomyces coelicolor]	-	-	-	GO:0005488//binding	-
SCO0883	CAB62674	160	97	65.32	27.02	-1.2735	4.76742e-14	2.86648e-13	yes	CAB62674	peptide deformylase [Streptomyces coelicolor]	-	-	-	GO:0046914//transition metal ion binding;GO:0016811//hydrolase activity, acting on carbon-nitrogen (but not peptide) bonds, in linear amides	GO:0010467//gene expression
SCO0888	CAB62679	551	2448	283.71	880.23	1.63346	1.17701e-111	6.00826e-110	yes	CAB62679	FMN reductase [Streptomyces coelicoflavus]	-	-	-	GO:0003824//catalytic activity	GO:0044710
SCO0891	CAB62682	29	18	8.41	3.47	-1.27717	0.00211339	0.00519672	yes	CAB62682	DNA-binding protein [Streptomyces coelicolor]	-	-	-	GO:0003677//DNA binding	-
SCO0893	CAB62684	46	5	8.3	0.59	-3.81432	4.73598e-14	2.84983e-13	yes	CAB62684	polysaccharide pyruvyl transferase, partial [Streptomyces lividans]	-	-	-	GO:0003824//catalytic activity	-
SCO0894	CAB62685	30	21	4.47	2.02	-1.14592	0.00786634	0.0173474	yes	-	-	-	-	-	-	-
SCO0895	CAB62686	62	31	14	4.59	-1.60886	1.00938e-07	4.01324e-07	yes	CAB62686	RNA polymerase principal sigma factor HrdC [Streptomyces coelicolor]	-	-	-	GO:0003676//nucleic acid binding;GO:0001071//nucleic acid binding transcription factor activity;GO:0000996	GO:0010468//regulation of gene expression;GO:0034645//cellular macromolecule biosynthetic process;GO:0032774//RNA biosynthetic process
SCO0896	CAB62687	111	61	93.33	38.55	-1.27561	1.10648e-11	5.90175e-11	yes	-	-	-	-	-	-	-
SCO0897	CAB62688	236	167	112.07	54.9	-1.02952	2.4282e-15	1.55201e-14	yes	-	-	-	-	-	-	-
SCO0898	CAB62689	49	26	5.06	1.72	-1.55673	6.67474e-06	2.24439e-05	yes	CAB62689	regulator [Streptomyces coelicolor]	-	-	-	GO:0003676//nucleic acid binding	GO:0035556//intracellular signal transduction;GO:0010468//regulation of gene expression;GO:0034645//cellular macromolecule biosynthetic process
SCO0905	CAB62696	213	50	396.53	88.65	-2.16124	1.08858e-43	1.73579e-42	yes	CAB62696	membrane protein [Streptomyces lividans]	-	-	GO:0016020//membrane	-	-
SCO0906	CAB62697	746	508	471.54	230.14	-1.03487	5.89524e-47	1.00762e-45	yes	CAB62697	PPOX class F420-dependent enzyme [Streptomyces coelicolor]	-	-	-	GO:0032553;GO:0016641//oxidoreductase activity, acting on the CH-NH2 group of donors, oxygen as acceptor	GO:0009108//coenzyme biosynthetic process;GO:0044710
SCO0907	CAB62698	126	85	33.81	15.11	-1.16195	9.80019e-10	4.6155e-09	yes	CAB62698	dehydrogenase [Streptomyces coelicolor]	Global and overview maps;Amino acid metabolism	ko01100//Metabolic pathways;ko00280//Valine, leucine and isoleucine degradation	-	GO:0016616//oxidoreductase activity, acting on the CH-OH group of donors, NAD or NADP as acceptor;GO:0048037//cofactor binding;GO:0000166//nucleotide binding	GO:0006739//NADP metabolic process
SCO0910	CAB62701	1119	579	187.48	62.94	-1.57469	1.92241e-104	9.25433e-103	yes	CAB62701	glutamate-cysteine ligase [Streptomyces lividans]	-	-	-	GO:0016881//acid-amino acid ligase activity	GO:0006578//amino-acid betaine biosynthetic process;GO:0006575//cellular modified amino acid metabolic process
SCO0911	CAB62702	658	428	106.45	44.87	-1.24635	1.36138e-45	2.27576e-44	yes	CAB62702	sulfatase-modifying factor 1 [Streptomyces violaceoruber]	-	-	-	GO:0003824//catalytic activity	GO:0006578//amino-acid betaine biosynthetic process;GO:0044710
SCO0912	CAB62703	339	107	102.2	21.52	-2.24765	3.27481e-56	7.11663e-55	yes	CAB62703	Glutamine amidotransferases class-II [Streptomyces lividans]	-	-	-	GO:0003824//catalytic activity	GO:0009064//glutamine family amino acid metabolic process;GO:0006578//amino-acid betaine biosynthetic process
SCO0920	CAB63169	84	40	24.83	7.88	-1.65582	1.79938e-10	8.93933e-10	yes	CAB63169	acyltransferase [Streptomyces coelicolor]	-	-	-	GO:0016411//acylglycerol O-acyltransferase activity	-
SCO0921	CAB63170	255	185	83.02	40.38	-1.03982	9.36511e-16	6.07773e-15	yes	-	-	-	-	-	-	-
SCO0927	CAB63176	326	186	95	36.08	-1.39673	3.06592e-29	3.33611e-28	yes	CAB63176	LysR family transcriptional regulator [Streptomyces coelicolor]	-	-	-	GO:0003676//nucleic acid binding;GO:0001071//nucleic acid binding transcription factor activity	GO:0010468//regulation of gene expression;GO:0034645//cellular macromolecule biosynthetic process
SCO0931	CAB63180	131	50	59.44	15.63	-1.92712	2.81083e-19	2.19273e-18	yes	-	-	-	-	-	-	-
SCO0942	CAB63191	10	1	5.28	0.37	-3.83494	0.000489894	0.00133219	yes	CAB63191	RNA polymerase sigma factor SigL [Streptomyces coelicolor]	-	-	-	GO:0003676//nucleic acid binding;GO:0001071//nucleic acid binding transcription factor activity;GO:0000996	GO:0010468//regulation of gene expression;GO:0034645//cellular macromolecule biosynthetic process;GO:0032774//RNA biosynthetic process
SCO0947	CAB61913	56	41	8.52	4.03	-1.08007	0.000264295	0.000743152	yes	-	-	-	-	-	-	-
SCO0956	CAB61922	40	19	29.57	10.31	-1.52009	1.79336e-05	5.74812e-05	yes	-	-	-	-	-	-	-
SCO0958	CAB61924	261	177	42.22	18.56	-1.18573	4.01155e-18	2.95657e-17	yes	CAB61924	diacylglycerol O-acyltransferase [Streptomyces violaceorubidus]	-	-	-	GO:0016411//acylglycerol O-acyltransferase activity	GO:0019400;GO:0006641//triglyceride metabolic process;GO:0008610//lipid biosynthetic process
SCO0961	CAB61927	473	219	87.4	26.35	-1.72983	7.40194e-54	1.49732e-52	yes	CAB61927	glucose-1-phosphate adenylyltransferase [Streptomyces coelicolor]	-	-	-	GO:0070566//adenylyltransferase activity;GO:0032550	GO:0005977//glycogen metabolic process
SCO0962	CAB61928	124	87	23.77	10.88	-1.12746	7.76608e-09	3.43823e-08	yes	CAB61928	glycosyl transferase family 1 [Streptomyces coelicolor]	-	-	-	GO:0046527//glucosyltransferase activity	GO:0008152//metabolic process
SCO0963	CAB61929	25	11	6.68	1.95	-1.77637	0.000477614	0.00130066	yes	CAB61929	ferric iron reductase [Streptomyces iakyrus]	-	-	-	GO:0051536//iron-sulfur cluster binding	-
SCO0973	CAB61939	2978	1446	518.87	163.68	-1.6645	1.46766e-294	2.65786e-292	yes	CAB61939	membrane protein [Streptomyces coelicolor]	-	-	GO:0031224//intrinsic component of membrane	GO:0046873//metal ion transmembrane transporter activity	GO:0070838//divalent metal ion transport
SCO0976	CAC44326	273	159	54.04	20.55	-1.39489	6.43518e-24	5.87587e-23	yes	CAC44326	arylsulfatase [Streptomyces violaceorubidus]	-	-	-	GO:0016855//racemase and epimerase activity, acting on amino acids and derivatives	GO:0008152//metabolic process
SCO0987	CAC44337	210	808	28.6	70.93	1.31038	8.56617e-33	1.03419e-31	yes	-	-	-	-	-	-	-
SCO1008	CAC14376	104	411	148.73	507.04	1.7694	2.0075e-18	1.50582e-17	yes	CAC14376	ArsR family transcriptional regulator [Streptomyces rimosus]	-	-	-	GO:0003676//nucleic acid binding;GO:0001071//nucleic acid binding transcription factor activity	GO:0010468//regulation of gene expression;GO:0034645//cellular macromolecule biosynthetic process
SCO1009	CAC14377	20	67	8.88	20.45	1.20347	0.00366367	0.00867016	yes	-	-	-	-	-	-	-
SCO1029	CAB96014	20	2	16.08	1.01	-3.99284	3.01494e-06	1.05046e-05	yes	-	-	-	-	-	-	-
SCO1030	CAB96015	62	33	36.54	13.81	-1.40376	2.95094e-07	1.13473e-06	yes	-	-	-	-	-	-	-
SCO1031	CAB96016	32	17	2.49	0.84	-1.56768	0.000311016	0.000867469	yes	CAB96016	ABC transporter substrate-binding protein [Streptomyces coelicolor]	-	-	GO:0031224//intrinsic component of membrane	-	-
SCO1036	CAB96021	44	31	11.51	5.36	-1.10258	0.000782068	0.00206973	yes	CAB96021	phosphotriesterase [Streptomyces coelicolor]	-	-	-	GO:0046914//transition metal ion binding	GO:0008152//metabolic process
SCO1039	CAB96024	460	336	81.78	38.84	-1.0742	2.24012e-26	2.22143e-25	yes	-	-	-	-	-	-	-
SCO1047	CAB96032	169	91	63.87	23.32	-1.45357	3.43735e-17	2.40519e-16	yes	-	-	-	-	-	-	-
SCO1088	CAB95975	1040	721	312	144.23	-1.11317	2.39547e-61	5.8585e-60	yes	CAB95975	oxidoreductase [Streptomyces coelicolor]	-	-	-	GO:0003824//catalytic activity	GO:0044710
SCO1100	CAB95987	107	16	52.87	5.5	-3.26495	2.87682e-28	3.04327e-27	yes	-	-	-	-	-	-	-
SCO1109	CAC13061	26	86	5.47	11.83	1.11284	0.000847353	0.0022247	yes	CAC13061	2,4-dienoyl-CoA reductase (NADPH) [Streptomyces lividans]	-	-	-	GO:0016661;GO:0016628//oxidoreductase activity, acting on the CH-CH group of donors, NAD or NADP as acceptor;GO:0016651//oxidoreductase activity, acting on NAD(P)H;GO:0032553	GO:0044710
SCO1111	CAC13063	44	20	13.46	4.09	-1.71851	1.84069e-06	6.55139e-06	yes	-	-	-	-	-	-	-
SCO1115	CAC13067	311	121	72.07	18.43	-1.96734	3.28739e-43	5.23094e-42	yes	CAC13067	N-acetylglucosamine kinase of eukaryotic type [Streptomyces lividans]	-	-	-	GO:0019200//carbohydrate kinase activity	GO:0016310//phosphorylation
SCO1125	CAC13077	61	23	35.61	9.52	-1.90325	7.84158e-10	3.70454e-09	yes	-	-	-	-	-	-	-
SCO1126	CAC13078	66	32	12.77	4.04	-1.66033	2.46638e-08	1.04334e-07	yes	CAC13078	galactosyldiacylglycerol synthase [Streptomyces violaceoruber]	-	-	-	GO:0016757//transferase activity, transferring glycosyl groups	GO:0006664//glycolipid metabolic process
SCO1127	CAC13079	23	12	5.77	1.99	-1.5358	0.00258608	0.00625627	yes	CAC13079	oxidoreductase [Streptomyces coelicolor]	-	-	-	GO:0003824//catalytic activity	GO:0044710
SCO1129	CAC13081	16	7	4.58	1.33	-1.78392	0.00664208	0.0149246	yes	CAC13081	polysaccharide deacetylase [Streptomyces coelicolor]	-	-	-	GO:0016787//hydrolase activity	GO:0044238
SCO1130	CAC13082	283	88	33.08	6.61	-2.32324	2.33477e-47	4.01771e-46	yes	CAC13082	glycoside hydrolase [Streptomyces violaceoruber]	-	-	-	GO:0016798//hydrolase activity, acting on glycosyl bonds	GO:0005975//carbohydrate metabolic process
SCO1150	CAB88934	27	19	18.13	8	-1.18031	0.00801499	0.0176497	yes	CAB88934	50S ribosomal protein L31 type B 1 [Streptomyces coelicolor]	-	-	GO:0030529//ribonucleoprotein complex	GO:0005198//structural molecule activity	GO:0010467//gene expression
SCO1158	CAB88942	35	16	31.14	10.82	-1.52507	2.30137e-05	7.29951e-05	yes	-	-	-	-	-	-	-
SCO1176	CAB61588	401	300	46.43	22.3	-1.05801	2.65469e-22	2.29973e-21	yes	CAB61588	dihydroxy-acid dehydratase [Streptomyces coelicolor]	Global and overview maps;Global and overview maps;Amino acid metabolism;Metabolism of cofactors and vitamins	ko01100//Metabolic pathways;ko01110//Biosynthesis of secondary metabolites;ko00290//Valine, leucine and isoleucine biosynthesis;ko00770//Pantothenate and CoA biosynthesis	-	GO:0016836//hydro-lyase activity	-
SCO1177	CAB61589	611	210	210.12	48.61	-2.11189	1.69698e-91	6.79327e-90	yes	CAB61589	GntR family transcriptional regulator [Streptomyces coelicolor]	-	-	-	GO:0003676//nucleic acid binding;GO:0001071//nucleic acid binding transcription factor activity	GO:0010468//regulation of gene expression;GO:0034645//cellular macromolecule biosynthetic process
SCO1178	CAB61590	966	505	731.72	282.05	-1.37534	3.70697e-90	1.46089e-88	yes	-	-	-	-	-	-	-
SCO1192	CAB61604	32	85	36.42	77.91	1.09708	0.013488	0.028332	yes	-	-	-	-	-	-	-
SCO1197	CAB61609	86	49	17.89	6.67	-1.42339	8.52525e-09	3.76994e-08	yes	CAB61609	acyl-CoA dehydrogenase [Streptomyces coelicolor]	Global and overview maps	ko01110//Biosynthesis of secondary metabolites	-	GO:0016491//oxidoreductase activity;GO:0000166//nucleotide binding	GO:0044710
SCO1204	CAC01486	391	238	60.84	23.97	-1.34379	3.11244e-31	3.57601e-30	yes	CAC01486	succinate-semialdehyde dehydrogenase [Streptomyces coelicolor]	Global and overview maps;Carbohydrate metabolism;Amino acid metabolism;Amino acid metabolism	ko01100//Metabolic pathways;ko00650//Butanoate metabolism;ko00250//Alanine, aspartate and glutamate metabolism;ko00350//Tyrosine metabolism	-	GO:0016903//oxidoreductase activity, acting on the aldehyde or oxo group of donors	GO:0044710
SCO1216	CAC01498	40	19	35.94	10.71	-1.74663	1.79336e-05	5.74812e-05	yes	-	-	-	-	-	-	-
SCO1224	CAC01506	87	55	63.54	29.43	-1.11038	1.29892e-07	5.11897e-07	yes	CAC01506	ribose 5-phosphate isomerase B [Streptomyces coelicolor]	Global and overview maps;Global and overview maps;Carbohydrate metabolism	ko01100//Metabolic pathways;ko01110//Biosynthesis of secondary metabolites;ko00030//Pentose phosphate pathway	-	GO:0016861//intramolecular oxidoreductase activity, interconverting aldoses and ketoses	GO:0044238
SCO1225	CAC01507	1939	1061	271.93	96	-1.50213	1.92529e-157	1.62708e-155	yes	CAC01507	osmoprotectant transporter [Streptomyces coelicolor]	-	-	GO:0031224//intrinsic component of membrane	GO:0005215//transporter activity	GO:0044763
SCO1227	CAC01451	93	67	13.51	6.28	-1.10519	9.78081e-07	3.5783e-06	yes	CAC01451	DNA-binding protein [Streptomyces coelicolor]	-	-	-	GO:0003677//DNA binding	-
SCO1247	CAC01471	102	72	39.78	19.09	-1.05923	1.83635e-07	7.16271e-07	yes	CAC01471	methyltransferase type 11 [Streptomyces coelicolor]	-	-	-	GO:0016741	GO:0008152//metabolic process
SCO1251	CAC01475	455	334	69.56	33.03	-1.07448	5.62803e-26	5.52346e-25	yes	CAC01475	membrane protein [Streptomyces coelicolor]	-	-	-	GO:0016491//oxidoreductase activity;GO:0000166//nucleotide binding	GO:0044710
SCO1270	CAB99150	19	10	4.56	1.58	-1.52911	0.00525564	0.012026	yes	CAB99150	pyruvate dehydrogenase subunit alpha [Streptomyces coelicolor]	Global and overview maps;Global and overview maps;Carbohydrate metabolism;Carbohydrate metabolism;Carbohydrate metabolism;Carbohydrate metabolism;Amino acid metabolism	ko01100//Metabolic pathways;ko01110//Biosynthesis of secondary metabolites;ko00010//Glycolysis / Gluconeogenesis;ko00620//Pyruvate metabolism;ko00650//Butanoate metabolism;ko00020//Citrate cycle (TCA cycle);ko00290//Valine, leucine and isoleucine biosynthesis	-	GO:0016903//oxidoreductase activity, acting on the aldehyde or oxo group of donors	GO:0044710
SCO1277	CAB99157	18	6	6.16	1.38	-2.15826	0.000916869	0.00239235	yes	-	-	-	-	-	-	-
SCO1299	CAC42846	52	144	39.88	81.61	1.03308	0.000717565	0.00191435	yes	CAC42846	transcriptional regulator [Streptomyces coelicolor]	-	-	GO:0044464	GO:0003677//DNA binding;GO:0001071//nucleic acid binding transcription factor activity	GO:0010468//regulation of gene expression;GO:0034645//cellular macromolecule biosynthetic process
SCO1309	CAC42856	24	8	31.4	8.77	-1.84012	3.91012e-05	0.000121638	yes	CAC42856	regulatory protein [Streptomyces lividans]	-	-	-	GO:0003676//nucleic acid binding;GO:0001071//nucleic acid binding transcription factor activity	GO:0010468//regulation of gene expression;GO:0034645//cellular macromolecule biosynthetic process
SCO1310	CAC42857	81	46	16.8	6.24	-1.42884	2.46396e-08	1.0429e-07	yes	CAC42857	cation efflux system protein [Streptomyces coelicolor]	-	-	GO:0031224//intrinsic component of membrane	GO:0015075//ion transmembrane transporter activity	GO:0006812//cation transport;GO:0044763
SCO1317	CAC42864	71	193	56.59	114.45	1.0161	0.000116948	0.000343648	yes	-	-	-	-	-	-	-
SCO1335	CAB95792	72	40	24.76	9.26	-1.41893	7.03505e-08	2.85075e-07	yes	CAB95792	oxidoreductase [Streptomyces coelicolor]	-	-	-	GO:0003824//catalytic activity	GO:0044710
SCO1341	CAB95798	13	1	7.97	0.44	-4.179	6.13562e-05	0.000185778	yes	-	-	-	-	-	-	-
SCO1348	CAB95805	51	13	53.11	10.66	-2.31678	6.14264e-11	3.13985e-10	yes	-	-	-	-	-	-	-
SCO1357	CAB95814	510	1493	368.06	788.03	1.09831	4.46678e-32	5.26734e-31	yes	CAB95814	pyridoxamine 5-phosphate oxidase [Streptomyces coelicolor]	-	-	-	GO:0032553;GO:0016641//oxidoreductase activity, acting on the CH-NH2 group of donors, oxygen as acceptor	GO:0009108//coenzyme biosynthetic process;GO:0044710
SCO1359	CAD55171	22	68	5.1	10.36	1.02245	0.00614338	0.0138902	yes	CAD55171	membrane protein, partial [Streptomyces coelicolor]	-	-	GO:0031224//intrinsic component of membrane	-	-
SCO1360	CAC32284	89	42	14.44	4.42	-1.70795	2.8193e-11	1.46975e-10	yes	CAC32284	GntR family transcriptional regulator [Streptomyces coelicolor]	-	-	-	GO:0003676//nucleic acid binding;GO:0001071//nucleic acid binding transcription factor activity;GO:0043168//anion binding	GO:0010468//regulation of gene expression;GO:0034645//cellular macromolecule biosynthetic process
SCO1362	CAC32286	54	32	12.9	5.03	-1.35874	8.88235e-06	2.94504e-05	yes	CAC32286	integral membrane protein [Streptomyces lividans]	-	-	GO:0031224//intrinsic component of membrane	-	-
SCO1373	CAC32297	843	420	117.95	37.91	-1.63753	1.14726e-84	4.09675e-83	yes	CAC32297	glutamate--cysteine ligase [Streptomyces sp.]	-	-	-	GO:0016881//acid-amino acid ligase activity	GO:0006575//cellular modified amino acid metabolic process
SCO1375	CAC32299	232	165	208.45	92.99	-1.16455	5.45613e-15	3.44107e-14	yes	-	-	-	-	-	-	-
SCO1397	CAB88893	665	479	150.11	70.99	-1.08033	5.41072e-38	7.49617e-37	yes	-	-	-	-	-	-	-
SCO1404	CAB88900	816	530	53.45	22.07	-1.2761	1.92559e-55	4.04588e-54	yes	-	-	-	-	-	-	-
SCO1411	CAB61680	84	43	13.81	4.58	-1.59229	8.53249e-10	4.02594e-09	yes	CAB61680	MFS transporter [Streptomyces coelicolor]	-	-	GO:0031224//intrinsic component of membrane	-	GO:0044763
SCO1412	CAB61679	23	12	6.73	2.34	-1.5241	0.00258608	0.00625627	yes	-	-	-	-	-	-	-
SCO1426	CAB61665	1053	532	839.23	315.47	-1.41156	4.88677e-102	2.22567e-100	yes	-	-	-	-	-	-	-
SCO1437	CAB61654	83	242	57.85	122.67	1.08439	1.21376e-06	4.40243e-06	yes	-	-	-	-	-	-	-
SCO1454	CAB76876	66	213	8.12	16.85	1.0532	2.78295e-07	1.0723e-06	yes	CAB76876	amine oxidase [Streptomyces coelicolor]	-	-	-	GO:0016491//oxidoreductase activity	GO:0044710
SCO1457	CAB76879	28	12	4.96	1.38	-1.84567	0.000113952	0.000335547	yes	CAB76879	transporter [Streptomyces coelicolor]	-	-	GO:0031224//intrinsic component of membrane	-	GO:0044763
SCO1467	CAB76889	151	113	21.83	10.55	-1.04907	1.93293e-09	8.86187e-09	yes	-	-	-	-	-	-	-
SCO1470	CAB76892	104	291	116.21	260.58	1.16499	7.33843e-07	2.71876e-06	yes	-	-	-	-	-	-	-
SCO1471	CAB76893	0.03	174.02	0.01	25.79	11.3326	1.39125e-36	1.85973e-35	yes	CAB76893	transposase [Streptomyces coelicolor]	-	-	-	GO:0003676//nucleic acid binding	GO:0006259//DNA metabolic process
SCO1474	CAB76896	435	303	231.8	113.2	-1.03401	1.57267e-27	1.63189e-26	yes	-	-	-	-	-	-	-
SCO1475	CAB76897	375	235	35.38	14.17	-1.32009	8.9893e-29	9.6708e-28	yes	-	-	-	-	-	-	-
SCO1487	CAB93367	140	431	33.2	67.26	1.01857	4.63241e-12	2.52032e-11	yes	CAB93367	aspartate carbamoyltransferase [Streptomyces coelicolor]	Global and overview maps;Nucleotide metabolism;Amino acid metabolism	ko01100//Metabolic pathways;ko00240//Pyrimidine metabolism;ko00250//Alanine, aspartate and glutamate metabolism	-	GO:0016743//carboxyl- or carbamoyltransferase activity;GO:0031406//carboxylic acid binding	GO:0019752//carboxylic acid metabolic process;GO:0006222//UMP biosynthetic process;GO:0019856//pyrimidine nucleobase biosynthetic process
SCO1497	CAB93377	21	1	24.35	0.94	-4.69512	6.05043e-08	2.47019e-07	yes	-	-	-	-	-	-	-
SCO1532	CAB70934	72	35	12.33	3.89	-1.66433	5.51785e-09	2.46007e-08	yes	-	-	-	-	-	-	-
SCO1534	CAB70936	122	46	43.17	10.98	-1.97515	3.02244e-18	2.24718e-17	yes	CAB70936	DNA polymerase III subunit epsilon [Streptomyces coelicolor]	-	-	-	GO:0097159//organic cyclic compound binding;GO:0004518//nuclease activity	GO:0090304
SCO1541	CAB70943	254	171	171.18	83.38	-1.03774	4.35763e-18	3.20543e-17	yes	CAB70943	sporulation protein SsgA [Streptomyces coelicolor]	-	-	-	-	GO:0044763
SCO1548	CAB76067	83	18	58.29	7.93	-2.87786	1.60059e-18	1.20655e-17	yes	-	-	-	-	-	-	-
SCO1549	CAB76068	17	4	4.26	0.66	-2.69032	0.000122056	0.000357197	yes	CAB76068	MULTISPECIES: aminoglycoside phosphotransferase [Streptomyces]	-	-	-	GO:0016740//transferase activity	-
SCO1550	CAB76069	173	30	173.27	18.85	-3.20039	1.63717e-41	2.46581e-40	yes	-	-	-	-	-	-	-
SCO1557	CAB76076	137	856	40.5	168.6	2.05761	4.38924e-63	1.11654e-61	yes	-	-	-	-	-	-	-
SCO1558	CAB76077	27	163	9.61	39.15	2.0264	5.80406e-13	3.31922e-12	yes	CAB76077	ABC transporter permease [Streptomyces coelicolor]	-	-	GO:0031224//intrinsic component of membrane	-	GO:0051234//establishment of localization
SCO1559	CAB76078	33	251	6.73	33.45	2.31333	1.30131e-23	1.17133e-22	yes	CAB76078	ABC transporter ATP-binding protein [Streptomyces coelicolor]	-	-	GO:0043234//protein complex;GO:0016020//membrane	GO:0017111//nucleoside-triphosphatase activity;GO:0032550;GO:0015171//amino acid transmembrane transporter activity;GO:0015405	GO:0044763;GO:0000101//sulfur amino acid transport
SCO1561	CAB76080	135	508	162.72	500.92	1.62219	8.85863e-21	7.25283e-20	yes	-	-	-	-	-	-	-
SCO1564	CAB76082	28	8	17.52	3.58	-2.29097	4.33794e-06	1.49026e-05	yes	CAB76082	RNA polymerase sigma factor [Streptomyces coelicolor]	-	-	-	GO:0003676//nucleic acid binding;GO:0001071//nucleic acid binding transcription factor activity;GO:0000996	GO:0010468//regulation of gene expression;GO:0034645//cellular macromolecule biosynthetic process;GO:0032774//RNA biosynthetic process
SCO1599	CAA20810	66	38	62.04	22.41	-1.46906	6.04134e-07	2.26357e-06	yes	CAA20810	50S ribosomal protein L35 [Streptomyces coelicolor]	-	-	GO:0030529//ribonucleoprotein complex	GO:0005198//structural molecule activity	GO:0010467//gene expression
SCO1611	CAA20822	406	220	129.43	46.95	-1.46297	1.64946e-38	2.32329e-37	yes	CAA20822	short chain dehydrogenase [Streptomyces coelicolor]	-	-	-	GO:0003824//catalytic activity	GO:0044710
SCO1612	CAA20823	390	222	57.46	21.13	-1.44327	1.99482e-34	2.52456e-33	yes	CAA20823	aldehyde dehydrogenase [Streptomyces coelicolor]	-	-	-	GO:0016903//oxidoreductase activity, acting on the aldehyde or oxo group of donors	GO:0044710
SCO1613	CAA20824	737	457	114.38	45.9	-1.31727	7.43484e-55	1.54086e-53	yes	CAA20824	glutamine synthetase [Streptomyces coelicolor]	Global and overview maps;Carbohydrate metabolism;Amino acid metabolism;Amino acid metabolism;Energy metabolism	ko01100//Metabolic pathways;ko00630//Glyoxylate and dicarboxylate metabolism;ko00330//Arginine and proline metabolism;ko00250//Alanine, aspartate and glutamate metabolism;ko00910//Nitrogen metabolism	-	GO:0016211	GO:0006541//glutamine metabolic process
SCO1614	CAA20825	79	25	28.79	6.16	-2.22457	4.93516e-14	2.96499e-13	yes	CAA20825	transcriptional regulator [Streptomyces lividans]	-	-	-	GO:0003676//nucleic acid binding;GO:0001071//nucleic acid binding transcription factor activity	GO:0010468//regulation of gene expression;GO:0034645//cellular macromolecule biosynthetic process
SCO1615	CAA20826	102	73	35.89	17.31	-1.05198	3.01853e-07	1.15779e-06	yes	CAA20826	glutamine amidotransferase [Streptomyces coelicolor]	-	-	-	GO:0003824//catalytic activity	GO:0009064//glutamine family amino acid metabolic process
SCO1633	CAB59486	777	586	494.5	233.94	-1.07983	7.16207e-40	1.03761e-38	yes	CAB59486	twin arginine translocase A [Streptomyces coelicolor]	Folding, sorting and degradation	ko03060//Protein export	GO:0043234//protein complex;GO:0016021//integral component of membrane	GO:0008565//protein transporter activity	GO:0071806//protein transmembrane transport
SCO1638	CAB59491	1149	2953	1283.88	2644.3	1.04238	5.85295e-39	8.33662e-38	yes	CAB59491	peptidyl-prolyl cis-trans isomerase [Streptomyces coelicolor]	-	-	-	GO:0016859//cis-trans isomerase activity	GO:0006457//protein folding;GO:0018208//peptidyl-proline modification
SCO1646	CAB59499	114	89	95.41	46.72	-1.0301	6.66539e-07	2.48393e-06	yes	CAB59499	ubiquitin-like protein pup [Streptomyces collinus]	-	-	-	GO:0032403//protein complex binding	GO:0051603//proteolysis involved in cellular protein catabolic process;GO:0018205//peptidyl-lysine modification
SCO1667	CAC36370	389	274	89.46	41.41	-1.11126	2.09138e-24	1.9494e-23	yes	CAC36370	magnesium transporter CorA [Streptomyces coelicolor]	-	-	GO:0031224//intrinsic component of membrane	GO:0046915//transition metal ion transmembrane transporter activity	GO:0044763;GO:0070838//divalent metal ion transport;GO:0000041//transition metal ion transport
SCO1671	CAC36374	1068	682	92.73	37.79	-1.29503	4.08033e-73	1.21692e-71	yes	CAC36374	DNA helicase RecD [Streptomyces violaceoruber]	-	-	-	GO:0017111//nucleoside-triphosphatase activity	-
SCO1673	CAC36376	26	15	25.21	9.12	-1.46689	0.002916	0.00700097	yes	-	-	-	-	-	-	-
SCO1674	CAC36377	2250	1436	721.02	308.18	-1.22627	5.22164e-149	4.0117e-147	yes	CAC36377	secreted protein [Streptomyces lividans]	-	-	-	-	GO:0007275//multicellular organismal development
SCO1675	CAC36378	3889	1932	3046.21	949.27	-1.68213	0	0	yes	CAC36378	small membrane protein [Streptomyces coelicolor]	-	-	-	-	GO:0007275//multicellular organismal development
SCO1681	CAB46779	33	11	10.92	2.44	-2.16202	1.878e-06	6.66856e-06	yes	CAB46779	gluconate 5-dehydrogenase [Streptomyces coelicolor]	-	-	-	GO:0008875	GO:0044710
SCO1682	CAB46780	32	15	6.75	2.07	-1.70526	0.000144544	0.00041978	yes	CAB46780	zinc-binding alcohol dehydrogenase [Streptomyces coelicolor]	-	-	-	GO:0046914//transition metal ion binding;GO:0016616//oxidoreductase activity, acting on the CH-OH group of donors, NAD or NADP as acceptor	GO:0044710
SCO1688	CAB46786	10	1	13.66	1.16	-3.55776	0.000489894	0.00133219	yes	-	-	-	-	-	-	-
SCO1696	CAB46794	145	55	50.43	12.89	-1.96803	1.40543e-21	1.1838e-20	yes	CAB46794	DUF849 domain containing protein [Streptomyces fulvissimus]	-	-	-	GO:0003824//catalytic activity	GO:0006083//acetate metabolic process
SCO1700	CAB46798	1865	5374	3184.57	8446.03	1.40717	1.73241e-90	6.8988e-89	yes	-	-	-	-	-	-	-
SCO1703	CAB46801	31	22	11.23	5.38	-1.06168	0.00388515	0.00913461	yes	CAB46801	transcriptional regulator [Streptomyces coelicolor]	-	-	-	GO:0001071//nucleic acid binding transcription factor activity	GO:0010468//regulation of gene expression
SCO1715	CAB50930	1062	649	174.11	68.98	-1.33575	4.49051e-78	1.4534e-76	yes	CAB50930	homogentisate 1,2-dioxygenase [Streptomyces coelicolor]	Global and overview maps;Amino acid metabolism	ko01100//Metabolic pathways;ko00350//Tyrosine metabolism	-	GO:0046914//transition metal ion binding;GO:0016702//oxidoreductase activity, acting on single donors with incorporation of molecular oxygen, incorporation of two atoms of oxygen	GO:0006558//L-phenylalanine metabolic process;GO:0006570//tyrosine metabolic process
SCO1717	CAB50932	137	98	25.94	12.09	-1.10136	2.07649e-09	9.49715e-09	yes	CAB50932	DNA methyltransferase [Streptomyces coelicolor]	-	-	-	GO:0016741	GO:0008152//metabolic process
SCO1719	CAB50934	75	38	17.38	5.79	-1.58579	4.59733e-09	2.06175e-08	yes	CAB50934	daunorubicin resistance protein DrrA family ABC transporter ATP-binding protein [Streptomyces coelicolor]	-	-	-	GO:0017111//nucleoside-triphosphatase activity;GO:0032550	GO:0015695//organic cation transport
SCO1722	CAB50937	24	13	8.07	2.94	-1.45675	0.00167444	0.0041743	yes	CAB50937	anti-sigma-K factor RskA [Streptomyces sp.]	-	-	GO:0031224//intrinsic component of membrane	-	-
SCO1734	CAB50949	38	299	8.07	41.58	2.36525	2.45325e-28	2.60607e-27	yes	CAB50949	chitin-binding protein [Streptomyces coelicolor]	-	-	GO:0044423	-	-
SCO1735	CAB50950	11	56	3.03	10.24	1.75683	0.000180313	0.000518707	yes	CAB50950	lipase [Streptomyces coelicolor]	-	-	-	GO:0003824//catalytic activity	-
SCO1736	CAB50951	18	54	13.81	30.6	1.14782	0.0207403	0.0418215	yes	CAB50951	MarR family transcriptional regulator [Streptomyces coelicolor]	-	-	GO:0044464	GO:0003676//nucleic acid binding;GO:0001071//nucleic acid binding transcription factor activity	GO:0010468//regulation of gene expression;GO:0034645//cellular macromolecule biosynthetic process
SCO1738	CAB50953	253	133	60.94	21.1	-1.53015	8.19707e-26	8.01374e-25	yes	CAB50953	DNA polymerase [Streptomyces violaceoruber]	-	-	GO:0044424	GO:0004527//exonuclease activity;GO:0003677//DNA binding;GO:0034061	GO:0006259//DNA metabolic process;GO:0033554//cellular response to stress
SCO1748	CAD55176	118	41	21.87	4.95	-2.14345	5.58042e-19	4.30473e-18	yes	-	-	-	-	-	-	-
SCO1765	CAB52829	740	483	248.88	109.16	-1.18901	2.58807e-50	4.89674e-49	yes	CAB52829	nucleotidyltransferase [Streptomyces violaceorubidus]	-	-	-	GO:0003824//catalytic activity	-
SCO1766	CAB52830	1477	388	333.41	57.51	-2.53541	2.66299e-255	4.13362e-253	yes	CAB52830	glycohydrolase [Streptomyces coelicolor]	-	-	-	GO:0003824//catalytic activity	-
SCO1767	CAB52831	1039	235	371.97	56.79	-2.71148	1.21056e-202	1.48508e-200	yes	CAB52831	DNA hydrolase [Streptomyces coelicolor]	-	-	-	GO:0003824//catalytic activity	-
SCO1771	CAB52835	222	145	116.27	53.13	-1.12988	1.08045e-16	7.35052e-16	yes	-	-	-	-	-	-	-
SCO1774	CAB52838	207	112	20.61	7.14	-1.52935	1.01624e-20	8.29348e-20	yes	CAB52838	regulatory protein [Streptomyces lividans]	-	-	-	GO:0032550	-
SCO1779	CAB52843	309	230	56.75	27.5	-1.04519	7.46649e-18	5.40858e-17	yes	CAB52843	glycosyltransferase [Streptomyces coelicolor]	-	-	-	GO:0003824//catalytic activity	GO:0008152//metabolic process
SCO1799	CAB45291	94	28	30.12	6.01	-2.32528	1.10941e-17	7.97557e-17	yes	-	-	-	-	-	-	-
SCO1800	CAB45292	3173	2007	2335.65	926.71	-1.33363	5.37343e-200	6.19247e-198	yes	-	-	-	-	-	-	-
SCO1803	CAC28543	13	3	4.88	0.76	-2.68281	0.0023592	0.00574211	yes	CAC28543	oxidoreductase [Streptomyces coelicolor]	-	-	-	GO:0003824//catalytic activity	GO:0044710
SCO1807	CAB50875	71	49	7.05	3.11	-1.18071	1.24239e-05	4.05042e-05	yes	-	-	-	-	-	-	-
SCO1830	CAB59446	531	326	61.6	24.28	-1.34316	4.23079e-41	6.28504e-40	yes	CAB59446	glycosyl hydrolase [Streptomyces lividans]	-	-	-	GO:0016798//hydrolase activity, acting on glycosyl bonds	GO:0005975//carbohydrate metabolic process
SCO1831	CAB59447	372	184	124.43	41.34	-1.58972	6.11301e-40	8.87319e-39	yes	-	-	-	-	-	-	-
SCO1832	CAB59448	219	138	105.64	46.16	-1.19444	1.5015e-17	1.0682e-16	yes	-	-	-	-	-	-	-
SCO1833	CAB59449	68	13	39.7	5.38	-2.88346	5.22816e-16	3.41627e-15	yes	-	-	-	-	-	-	-
SCO1836	CAB59452	105	324	69.99	156	1.15633	1.32698e-09	6.17308e-09	yes	-	-	-	-	-	-	-
SCO1837	CAB59453	30	5	9.46	1.06	-3.15778	6.84614e-08	2.77815e-07	yes	-	-	-	-	-	-	-
SCO1839	CAB59455	367	128	303.01	66.29	-2.1925	8.36774e-56	1.79788e-54	yes	-	-	-	-	-	-	-
SCO1842	CAB59458	646	491	104.23	51.33	-1.0219	3.69616e-33	4.51978e-32	yes	-	-	-	-	-	-	-
SCO1843	CAB59459	299	151	59.57	19.65	-1.60006	1.56133e-31	1.80478e-30	yes	-	-	-	-	-	-	-
SCO1847	CAB59463	194	92	45.82	14.3	-1.67996	1.04766e-22	9.15919e-22	yes	CAB59463	cobalamin biosynthesis protein [Streptomyces coelicolor]	-	-	GO:0031224//intrinsic component of membrane	GO:0042626//ATPase activity, coupled to transmembrane movement of substances;GO:0016831//carboxy-lyase activity	GO:0009235//cobalamin metabolic process;GO:0051180//vitamin transport
SCO1856	CAC38791	178	128	31.83	14.88	-1.09701	1.28667e-11	6.81981e-11	yes	CAC38791	precorrin-6y C5,15-methyltransferase subunit CbiE [Streptomyces coelicolor]	-	-	-	GO:0008168//methyltransferase activity	GO:0008213;GO:0009235//cobalamin metabolic process
SCO1859	CAC38794	317	204	71.56	30.24	-1.2427	1.08639e-23	9.82526e-23	yes	CAC38794	aminotransferase [Streptomyces coelicolor]	Global and overview maps;Global and overview maps;Amino acid metabolism;Amino acid metabolism;Amino acid metabolism;Amino acid metabolism	ko01100//Metabolic pathways;ko01110//Biosynthesis of secondary metabolites;ko00400//Phenylalanine, tyrosine and tryptophan biosynthesis;ko00350//Tyrosine metabolism;ko00340//Histidine metabolism;ko00360//Phenylalanine metabolism	-	GO:0043168//anion binding;GO:0016769//transferase activity, transferring nitrogenous groups	GO:0008152//metabolic process
SCO1862	CAC38797	175	82	116.65	39.48	-1.56299	3.77675e-21	3.12919e-20	yes	-	-	-	-	-	-	-
SCO1866	CAC38801	1272	691	1220.68	512.24	-1.25279	1.18654e-109	5.89858e-108	yes	CAC38801	L-ectoine synthase [Streptomyces coelicolor]	-	-	-	GO:0016836//hydro-lyase activity	GO:0042399
SCO1867	CAC38802	2309	1707	666.51	327.79	-1.02385	3.95533e-112	2.04655e-110	yes	CAC38802	ectoine hydroxylase [Streptomyces lividans]	-	-	-	GO:0016491//oxidoreductase activity	GO:0044710
SCO1871	CAC38806	567	439	78.61	39.26	-1.00165	2.48368e-28	2.63471e-27	yes	CAC38806	aldehyde dehydrogenase [Streptomyces coelicolor]	-	-	-	GO:0016903//oxidoreductase activity, acting on the aldehyde or oxo group of donors	GO:0044710
SCO1874	CAC38809	10	2	8.61	1.08	-2.99498	0.0034275	0.00814164	yes	CAC38809	LuxR family transcriptional regulator [Streptomyces coelicoflavus]	-	-	-	GO:0003676//nucleic acid binding;GO:0001071//nucleic acid binding transcription factor activity	GO:0010468//regulation of gene expression;GO:0034645//cellular macromolecule biosynthetic process;GO:0050794//regulation of cellular process
SCO1875	CAC38810	573	2223	84.22	211.1	1.32569	5.14284e-83	1.77802e-81	yes	CAC38810	penicillin binding protein [Streptomyces coelicolor]	-	-	-	GO:0008144//drug binding	-
SCO1879	CAC38814	0	8	0.001	1.02	9.99435	0.0156414	0.0323366	yes	CAC38814	pectinesterase [Streptomyces coelicolor]	Global and overview maps;Carbohydrate metabolism;Carbohydrate metabolism	ko01100//Metabolic pathways;ko00500//Starch and sucrose metabolism;ko00040//Pentose and glucuronate interconversions	GO:0030312	GO:0052689//carboxylic ester hydrolase activity	GO:0071555//cell wall organization
SCO1891	CAB46392	20	8	9.35	2.59	-1.85201	0.00144222	0.00363831	yes	CAB46392	TIGR03086 family protein [Streptomyces turgidiscabies]	-	-	-	GO:0043169//cation binding	-
SCO1909	CAB46410	1187	593	435.16	147.02	-1.56553	1.88252e-115	1.01549e-113	yes	CAB46410	antibiotic biosynthesis monooxygenase [Streptomyces coelicolor]	-	-	-	GO:0016491//oxidoreductase activity	GO:0044710
SCO1910	CAB46411	91	24	57.52	10.87	-2.40371	1.88938e-18	1.42002e-17	yes	-	-	-	-	-	-	-
SCO1911	CAB46412	334	118	211.12	53.46	-1.98153	1.07331e-50	2.05632e-49	yes	-	-	-	-	-	-	-
SCO1913	CAB46414	8	1	5.49	0.43	-3.6744	0.00391328	0.00918089	yes	-	-	-	-	-	-	-
SCO1919	CAD55183	787	1911	1152.3	2433.25	1.07837	6.47365e-22	5.50152e-21	yes	-	-	-	-	-	-	-
SCO1944	CAB38134	305	693	551.23	1178.82	1.09662	3.74671e-07	1.42416e-06	yes	CAB38134	protein-export membrane protein SecG [Streptomyces coelicolor]	-	-	GO:0031224//intrinsic component of membrane	GO:0008320//protein transmembrane transporter activity	GO:0015031//protein transport
SCO1948	CAB38138	271	212	17.79	8.85	-1.00732	2.50775e-14	1.53574e-13	yes	CAB38138	peptidase M14 [Streptomyces coelicolor]	-	-	-	GO:0046914//transition metal ion binding;GO:0008235//metalloexopeptidase activity	GO:0019538//protein metabolic process
SCO1976	CAC42750	22	15	14.83	7.31	-1.02058	0.0139417	0.0291401	yes	-	-	-	-	-	-	-
SCO1977	CAC42751	198	153	28.29	14.11	-1.00357	4.93182e-11	2.53114e-10	yes	CAC42751	oxidoreductase [Streptomyces coelicolor]	Global and overview maps;Global and overview maps;Amino acid metabolism;Energy metabolism	ko01100//Metabolic pathways;ko01110//Biosynthesis of secondary metabolites;ko00250//Alanine, aspartate and glutamate metabolism;ko00910//Nitrogen metabolism	-	GO:0051540;GO:0045181//glutamate synthase activity, NAD(P)H as acceptor	GO:0006536//glutamate metabolic process
SCO1978	CAC42752	23	81	15.27	33.74	1.14376	0.00050554	0.00137277	yes	-	-	-	-	-	-	-
SCO1985	CAC42759	23	15	2.56	1.07	-1.25853	0.00954372	0.0206572	yes	-	-	-	-	-	-	-
SCO2002	CAB52058	15	6	18.44	6.07	-1.60307	0.00436394	0.0101474	yes	-	-	-	-	-	-	-
SCO2009	CAB52065	909	2878	229.82	480.44	1.06385	6.5315e-71	1.89613e-69	yes	CAB52065	branched-chain amino acid ABC transporter permease [Streptomyces coelicolor]	-	-	GO:0031224//intrinsic component of membrane	-	GO:0051234//establishment of localization
SCO2012	CAB52068	813	2459	292.78	598.04	1.03042	2.96602e-55	6.19767e-54	yes	CAB52068	branched-chain amino acid ABC transporter ATP-binding protein [Streptomyces coelicolor]	-	-	-	GO:0017111//nucleoside-triphosphatase activity;GO:0032550	-
SCO2017	CAB52073	40	30	6.37	3.09	-1.04369	0.00299353	0.00717804	yes	CAB52073	amino acid decarboxylase [Streptomyces coelicolor]	-	-	-	GO:0043168//anion binding;GO:0016830//carbon-carbon lyase activity	GO:0043436
SCO2025	CAB52860	330	240	48.16	22.62	-1.09024	8.03446e-20	6.37227e-19	yes	CAB52860	glutamate synthase [Streptomyces coelicolor]	Global and overview maps;Global and overview maps;Amino acid metabolism;Energy metabolism	ko01100//Metabolic pathways;ko01110//Biosynthesis of secondary metabolites;ko00250//Alanine, aspartate and glutamate metabolism;ko00910//Nitrogen metabolism	-	GO:0051540;GO:0045181//glutamate synthase activity, NAD(P)H as acceptor	GO:0006536//glutamate metabolic process
SCO2027	CAB52862	128	89	44.78	20.98	-1.09384	2.39858e-09	1.09178e-08	yes	-	-	-	-	-	-	-
SCO2028	CAB52863	15	5	2.08	0.45	-2.20859	0.00149764	0.00376316	yes	-	-	-	-	-	-	-
SCO2033	CAB51425	12	3	3.56	0.59	-2.59309	0.00419502	0.00978752	yes	CAB51425	citrate lyase subunit beta [Streptomyces coelicolor]	-	-	-	GO:0043169//cation binding;GO:0003824//catalytic activity	-
SCO2042	CAB51434	108	40	46.25	11.74	-1.97802	4.9133e-17	3.40972e-16	yes	-	-	-	-	-	-	-
SCO2055	CAB51447	144	97	19.27	8.36	-1.20478	8.30417e-11	4.21358e-10	yes	-	-	-	-	-	-	-
SCO2066	CAB51458	826	419	301.01	103.21	-1.54423	3.25914e-81	1.10174e-79	yes	-	-	-	-	-	-	-
SCO2072	CAB51981	29	12	19.33	5.78	-1.7417	4.26894e-05	0.000132097	yes	CAB51981	GNAT family acetyltransferase YjcF [Streptomyces lividans]	-	-	-	GO:0016407//acetyltransferase activity	-
SCO2080	CAB51989	254	807	90.93	195.03	1.10087	1.42553e-22	1.24057e-21	yes	-	-	-	-	-	-	-
SCO2098	CAB52007	545	205	164.31	41.22	-1.995	6.59413e-76	2.04714e-74	yes	CAB52007	methyltransferase [Streptomyces coelicolor]	-	-	-	GO:0016741	GO:0008152//metabolic process
SCO2099	CAB52008	98	5	60.08	2.19	-4.77788	6.66977e-35	8.55485e-34	yes	-	-	-	-	-	-	-
SCO2114	CAB51962	146	84	106.19	38.32	-1.47048	5.65027e-14	3.38127e-13	yes	-	-	-	-	-	-	-
SCO2128	CAD55294	65	46	11.17	5.13	-1.1226	2.91735e-05	9.15402e-05	yes	CAD55294	ion transporting ATPase [Streptomyces lividans]	-	-	-	GO:0032550;GO:0019829//cation-transporting ATPase activity	GO:0006820//anion transport;GO:0006812//cation transport
SCO2134	CAB39861	197	139	38.01	17.49	-1.11985	3.58168e-13	2.06851e-12	yes	-	-	-	-	-	-	-
SCO2139	CAB39866	10	42	3.26	9.17	1.49205	0.0055707	0.0126821	yes	CAB39866	integral membrane protein [Streptomyces lividans]	-	-	GO:0031224//intrinsic component of membrane	GO:0004175//endopeptidase activity	GO:0019538//protein metabolic process
SCO2159	CAB39886	19	7	16.58	3.83	-2.11403	0.00091941	0.00239652	yes	-	-	-	-	-	-	-
SCO2161	CAB39888	3401	8755	4181.67	8856.45	1.08265	2.83232e-87	1.06647e-85	yes	CAB39888	iron-sulfur cluster insertion protein ErpA [Streptomyces mutabilis]	-	-	-	GO:0051540	GO:0009058//biosynthetic process
SCO2172	CAB51256	163	121	119.98	55.87	-1.10265	3.77962e-10	1.84045e-09	yes	-	-	-	-	-	-	-
SCO2177	CAB51261	15	7	4.78	1.49	-1.6817	0.0106654	0.0229004	yes	CAB51261	cobalamin (5'-phosphate) synthase [Streptomyces lividans]	-	-	GO:0031224//intrinsic component of membrane	GO:0016780//phosphotransferase activity, for other substituted phosphate groups	GO:0009235//cobalamin metabolic process
SCO2191	CAB51275	190	73	29.12	7.24	-2.00795	8.94375e-28	9.31865e-27	yes	CAB51275	oxidoreductase [Streptomyces coelicolor]	-	-	-	GO:0003824//catalytic activity	GO:0044710
SCO2192	CAB51276	370	142	54	13.39	-2.0118	6.71109e-52	1.3224e-50	yes	-	-	-	-	-	-	-
SCO2201	CAB90848	56	223	62.57	199.69	1.67422	7.44132e-11	3.79093e-10	yes	-	-	-	-	-	-	-
SCO2206	CAD55298	119	320	112.43	232.75	1.04975	1.04944e-06	3.82649e-06	yes	CAD55298	arsenate reductase, partial [Streptomyces coelicolor]	-	-	-	GO:0030611//arsenate reductase activity	GO:0044710
SCO2207	CAB90855	1918	5898	720.43	1501.11	1.0591	2.73917e-116	1.49886e-114	yes	-	-	-	-	-	-	-
SCO2214	CAB90862	64	33	13.14	4.43	-1.56859	1.26583e-07	4.99374e-07	yes	-	-	-	-	-	-	-
SCO2217	CAB90865	11225	43035	1585.11	3921.58	1.30685	0	0	yes	-	-	-	-	-	-	-
SCO2218	CAB90866	337	1020	258.47	578.09	1.1613	5.58067e-25	5.31912e-24	yes	-	-	-	-	-	-	-
SCO2220	CAB90868	322	134	34.23	9.13	-1.90657	6.17791e-42	9.41667e-41	yes	-	-	-	-	-	-	-
SCO2226	CAB90874	947	474	33.45	10.58	-1.66067	1.46268e-93	6.04626e-92	yes	CAB90874	sulfonate ABC transporter ATP-binding protein [Streptomyces coelicolor]	-	-	-	GO:0004553//hydrolase activity, hydrolyzing O-glycosyl compounds;GO:0043167//ion binding;GO:0016758//transferase activity, transferring hexosyl groups;GO:0032550	GO:0044238
SCO2228	CAB90876	389	166	46.72	12.81	-1.86677	9.12536e-49	1.6565e-47	yes	CAB90876	alpha-glucosidase [Streptomyces coelicolor]	Global and overview maps;Carbohydrate metabolism;Carbohydrate metabolism	ko01100//Metabolic pathways;ko00500//Starch and sucrose metabolism;ko00052//Galactose metabolism	-	GO:0043167//ion binding	GO:0044238
SCO2229	CAB90877	233	147	60.67	25.31	-1.26128	1.86541e-18	1.40339e-17	yes	CAB90877	maltose permease [Streptomyces coelicolor]	-	-	GO:0031224//intrinsic component of membrane	-	GO:0051234//establishment of localization
SCO2230	CAB90878	668	339	153.63	51.24	-1.58412	9.70788e-67	2.62769e-65	yes	CAB90878	maltose permease [Streptomyces coelicolor]	-	-	GO:0031224//intrinsic component of membrane	-	GO:0015774//polysaccharide transport;GO:0015766
SCO2231	CAB90879	3538	2370	609.49	265.14	-1.20085	2.72346e-194	2.95924e-192	yes	CAB90879	maltose-binding protein [Streptomyces coelicolor]	-	-	-	-	GO:0051234//establishment of localization
SCO2263	CAB61709	41	8	18.47	2.48	-2.89677	7.40505e-10	3.50921e-09	yes	-	-	-	-	-	-	-
SCO2264	CAB61710	59	44	9.94	4.81	-1.04721	0.000185313	0.000532286	yes	-	-	-	-	-	-	-
SCO2265	CAB61711	51	35	33.5	14.42	-1.21609	0.000162334	0.000469116	yes	-	-	-	-	-	-	-
SCO2267	CAB61713	276	179	114.98	50.97	-1.17366	1.39946e-20	1.13479e-19	yes	CAB61713	heme oxygenase [Streptomyces coelicolor]	Metabolism of cofactors and vitamins	ko00860//Porphyrin and chlorophyll metabolism	-	GO:0043169//cation binding;GO:0016705//oxidoreductase activity, acting on paired donors, with incorporation or reduction of molecular oxygen	GO:0055114//oxidation-reduction process
SCO2269	CAB61715	33	17	9.76	3.35	-1.54272	0.000130031	0.000379391	yes	CAB61715	Phenazine biosynthesis protein [Streptomyces lividans]	-	-	-	-	GO:0008152//metabolic process
SCO2270	CAB61716	119	39	15.45	3.26	-2.24466	3.55458e-20	2.85794e-19	yes	-	-	-	-	-	-	-
SCO2271	CAB61717	119	32	17.79	3.09	-2.52539	7.25012e-23	6.38246e-22	yes	-	-	-	-	-	-	-
SCO2272	CAB61718	102	44	22.13	6.26	-1.82177	7.06955e-14	4.20414e-13	yes	-	-	-	-	-	-	-
SCO2273	CAB61719	39	23	8.09	3.12	-1.37459	0.00023202	0.000660705	yes	CAB61719	ABC transporter permease [Streptomyces coelicolor]	-	-	GO:0031224//intrinsic component of membrane	-	GO:0051234//establishment of localization
SCO2274	CAB61720	16	1	4.62	0.19	-4.60382	3.84742e-06	1.32654e-05	yes	CAB61720	hemin import ATP-binding protein HmuV [Streptomyces coelicolor]	-	-	GO:0043234//protein complex;GO:0016020//membrane	GO:0042626//ATPase activity, coupled to transmembrane movement of substances;GO:0032550	GO:0051181//cofactor transport
SCO2277	CAB61723	107	76	29.49	13.9	-1.08514	1.11239e-07	4.40668e-07	yes	CAB61723	iron transporter [Streptomyces violaceoruber]	-	-	GO:0043234//protein complex	GO:0046915//transition metal ion transmembrane transporter activity	GO:0034755//iron ion transmembrane transport
SCO2290	CAB61736	30	90	40.99	104.51	1.3503	0.00252521	0.00611874	yes	-	-	-	-	-	-	-
SCO2291	CAB61737	9	35	2.06	5.27	1.35516	0.0115913	0.0247163	yes	CAB61737	acetylxylan esterase [Streptomyces coelicolor]	-	-	-	GO:0016798//hydrolase activity, acting on glycosyl bonds;GO:0001871;GO:0043169//cation binding	GO:0044238
SCO2305	CAB88183	27	7	6.88	1.18	-2.54362	1.97889e-06	7.00068e-06	yes	CAB88183	ABC transporter ATP-binding protein [Streptomyces coelicolor]	-	-	-	GO:0017111//nucleoside-triphosphatase activity;GO:0032550	-
SCO2307	CAB88185	50	38	8.97	4.43	-1.0178	0.000998264	0.00258875	yes	CAB88185	histidine kinase [Streptomyces coelicolor]	-	-	GO:0031224//intrinsic component of membrane	GO:0004673//protein histidine kinase activity;GO:0005515//protein binding	GO:0035556//intracellular signal transduction;GO:0006796//phosphate-containing compound metabolic process
SCO2309	CAB88187	640	495	92.95	46.43	-1.0014	9.70628e-32	1.13057e-30	yes	CAB88187	MFS transporter [Streptomyces coelicolor]	-	-	GO:0031224//intrinsic component of membrane	-	GO:0051234//establishment of localization;GO:0044763
SCO2315	CAB93435	602	309	375.31	120.84	-1.63498	1.85416e-59	4.29962e-58	yes	-	-	-	-	-	-	-
SCO2341	CAB93461	912	237	469.59	85.22	-2.46214	6.81335e-165	6.47779e-163	yes	-	-	-	-	-	-	-
SCO2342	CAB93462	1576	469	622.59	126.06	-2.30417	6.5501e-248	9.58078e-246	yes	-	-	-	-	-	-	-
SCO2344	CAB92820	316	146	31.11	9.19	-1.75924	5.7299e-37	7.74096e-36	yes	CAB92820	integral membrane transport protein [Streptomyces coelicolor]	-	-	GO:0031224//intrinsic component of membrane	-	GO:0051234//establishment of localization;GO:0044763
SCO2345	CAB92821	599	416	95.39	42.91	-1.15252	3.32671e-37	4.51839e-36	yes	-	-	-	-	-	-	-
SCO2351	CAB92827	179	90	76.13	26.21	-1.53835	1.11958e-19	8.8519e-19	yes	-	-	-	-	-	-	-
SCO2352	CAB92828	33	16	25.85	7.86	-1.71756	5.82319e-05	0.000177236	yes	-	-	-	-	-	-	-
SCO2357	CAB92833	44	11	36.83	5.77	-2.67424	1.4282e-09	6.62776e-09	yes	-	-	-	-	-	-	-
SCO2394	CAB62726	305	233	53.45	26.53	-1.01057	1.28793e-16	8.74639e-16	yes	-	-	-	-	-	-	-
SCO2402	CAB62734	16	8	3.63	1.19	-1.60901	0.0146935	0.030612	yes	CAB62734	dehydrogenase [Streptomyces coelicolor]	-	-	-	GO:0003824//catalytic activity;GO:0046914//transition metal ion binding	GO:0044710
SCO2405	CAB62737	338	1073	45.22	92.5	1.03249	3.69837e-29	4.01281e-28	yes	CAB62737	sugar-transport ATP binding protein [Streptomyces coelicolor]	-	-	-	GO:0015145//monosaccharide transmembrane transporter activity;GO:0017111//nucleoside-triphosphatase activity;GO:0032550	GO:0008643//carbohydrate transport
SCO2436	CAB86101	559	401	104.87	49.01	-1.09745	9.55533e-33	1.15179e-31	yes	-	-	-	-	-	-	-
SCO2439	CAB86104	641	445	179.93	82.96	-1.11695	1.53668e-39	2.20529e-38	yes	-	-	-	-	-	-	-
SCO2447	CAB86112	437	271	315.38	143.04	-1.14067	7.57101e-34	9.39398e-33	yes	-	-	-	-	-	-	-
SCO2453	CAB86118	8	1	6.7	0.52	-3.68758	0.00391328	0.00918089	yes	CAB86118	hypothetical protein [Streptomyces coelicolor]	-	-	GO:0031224//intrinsic component of membrane	GO:0004673//protein histidine kinase activity;GO:0005515//protein binding	GO:0035556//intracellular signal transduction
SCO2462	CAD55307	881	667	130.12	63.66	-1.03138	2.79741e-44	4.50786e-43	yes	CAD55307	sugar kinase [Streptomyces coelicolor]	Global and overview maps;Carbohydrate metabolism	ko01100//Metabolic pathways;ko00040//Pentose and glucuronate interconversions	-	GO:0016773//phosphotransferase activity, alcohol group as acceptor	GO:0044238;GO:0016310//phosphorylation
SCO2477	CAB69765	149	44	48.77	9.66	-2.3359	7.19586e-27	7.23008e-26	yes	CAB69765	short chain dehydrogenase [Streptomyces coelicolor]	-	-	-	GO:0003824//catalytic activity	GO:0044710
SCO2478	CAB69766	939	284	452.95	94.99	-2.2535	6.13144e-152	4.85789e-150	yes	CAB69766	reductase [Streptomyces lividans]	-	-	-	GO:0003824//catalytic activity	GO:0044710
SCO2492	CAB69780	278	188	191.58	94.06	-1.02629	2.18429e-19	1.71099e-18	yes	CAB69780	Excalibur calcium-binding domain protein [Arthrobacter sp.]	-	-	GO:0030312	-	-
SCO2493	CAB69781	899	452	164.62	53.87	-1.61159	1.03097e-88	3.98049e-87	yes	CAB69781	membrane protein [Streptomyces sp.]	-	-	-	GO:0016746//transferase activity, transferring acyl groups	-
SCO2496	CAB63311	74	224	58.22	130.81	1.16789	1.29388e-06	4.68631e-06	yes	-	-	-	-	-	-	-
SCO2499	CAB69720	247	71	10.75	1.96	-2.45541	1.71449e-44	2.78641e-43	yes	CAB69720	transport ATPase [Streptomyces coelicolor]	-	-	GO:0031224//intrinsic component of membrane	GO:0032550;GO:0003824//catalytic activity;GO:0043169//cation binding	-
SCO2500	CAB69721	65	13	25.51	3.47	-2.87806	3.11165e-15	1.97886e-14	yes	-	-	-	-	-	-	-
SCO2505	CAB69726	95	340	22.35	52.63	1.23561	2.76235e-13	1.60507e-12	yes	CAB69726	ABC-transporter metal-binding lipoprotein [Streptomyces lividans]	-	-	-	GO:0043169//cation binding	GO:0022610;GO:0006812//cation transport
SCO2516	CAB69737	1303	695	184.85	63.63	-1.53858	6.10003e-115	3.26738e-113	yes	-	-	-	-	-	-	-
SCO2517	CAB69738	4888	3103	1882.31	811.3	-1.2142	1.12532e-273	1.90205e-271	yes	CAB69738	two-component system response regulator [Streptomyces lividans]	-	-	-	GO:0003676//nucleic acid binding;GO:0001071//nucleic acid binding transcription factor activity	GO:0035556//intracellular signal transduction;GO:0010468//regulation of gene expression;GO:0034645//cellular macromolecule biosynthetic process
SCO2518	CAB69739	7619	3745	1229.33	391.53	-1.65068	0	0	yes	CAB69739	two-component sensor kinase [Streptomyces lividans]	-	-	GO:0031224//intrinsic component of membrane	GO:0004673//protein histidine kinase activity;GO:0005515//protein binding	GO:0035556//intracellular signal transduction;GO:0006796//phosphate-containing compound metabolic process
SCO2519	CAB69740	53265	27390	5218.12	1716.44	-1.60411	0	0	yes	CAB69740	membrane protein [Streptomyces coelicolor]	-	-	GO:0031224//intrinsic component of membrane	-	-
SCO2521	CAB69742	497	343	117.85	53.53	-1.13853	1.44589e-31	1.679e-30	yes	-	-	-	-	-	-	-
SCO2526	CAB69747	358	147	189.12	54.39	-1.79789	5.95352e-47	1.01303e-45	yes	CAB69747	acetyltransferase [Streptomyces coelicolor]	-	-	-	GO:0016407//acetyltransferase activity	-
SCO2527	CAB69748	521	282	195.7	71.77	-1.44719	1.3306e-48	2.39823e-47	yes	-	-	-	-	-	-	-
SCO2530	CAB66424	39	11	26.77	4.74	-2.49766	4.15519e-08	1.72513e-07	yes	CAB66424	MULTISPECIES: metalloprotease [Streptomyces]	-	-	-	GO:0070011//peptidase activity, acting on L-amino acid peptides	GO:0019538//protein metabolic process
SCO2556	CAB66234	17	8	5.81	1.84	-1.65883	0.00939996	0.0203983	yes	-	-	-	-	-	-	-
SCO2567	CAB66245	9	1	0.7	0.05	-3.80735	0.00097925	0.00254204	yes	-	-	-	-	-	-	-
SCO2568	CAB66246	26	16	5.54	2.23	-1.31284	0.00545034	0.0124304	yes	CAB66246	DNA-binding protein [Streptomyces coelicolor]	-	-	-	GO:0003676//nucleic acid binding	GO:0006259//DNA metabolic process
SCO2581	CAB66259	55	34	51.7	20.05	-1.36656	2.11513e-05	6.73687e-05	yes	-	-	-	-	-	-	-
SCO2584	CAB66262	1425	1034	545.31	268.51	-1.0221	3.9902e-74	1.20434e-72	yes	-	-	-	-	-	-	-
SCO2588	CAB66266	22	15	2.07	0.9	-1.20163	0.0139417	0.0291401	yes	-	-	-	-	-	-	-
SCO2621	CAC09997	177	137	166.37	80.78	-1.04233	4.35884e-10	2.10899e-09	yes	-	-	-	-	-	-	-
SCO2628	CAB71803	47	152	8.12	17.05	1.07022	1.4125e-05	4.57752e-05	yes	CAB71803	amino acid ABC transporter permease [Streptomyces coelicolor]	-	-	GO:0031224//intrinsic component of membrane	GO:0046943//carboxylic acid transmembrane transporter activity	GO:0044763;GO:0006865//amino acid transport
SCO2636	CAB71811	94	46	17.53	5.59	-1.64891	2.22856e-11	1.17061e-10	yes	-	-	-	-	-	-	-
SCO2638	CAB71813	24	9	8.12	2.05	-1.98586	0.000118356	0.000347038	yes	-	-	-	-	-	-	-
SCO2649	CAB71824	632	255	60.08	15.5	-1.95462	6.41285e-82	2.18727e-80	yes	CAB71824	4-alpha-glucanotransferase [Streptomyces coelicolor]	Global and overview maps;Carbohydrate metabolism	ko01100//Metabolic pathways;ko00500//Starch and sucrose metabolism	-	GO:0004133//glycogen debranching enzyme activity;GO:0016740//transferase activity	GO:0006073//cellular glucan metabolic process
SCO2650	CAB71825	189	46	331.89	75.17	-2.14248	4.22195e-38	5.87059e-37	yes	-	-	-	-	-	-	-
SCO2652	CAB71827	75	293	60.56	176.47	1.54299	2.17087e-13	1.26818e-12	yes	-	-	-	-	-	-	-
SCO2662	CAB71200	36	23	9.29	3.92	-1.24482	0.000743304	0.00197539	yes	CAB71200	kinase [Streptomyces coelicolor]	-	-	-	GO:0019200//carbohydrate kinase activity	GO:0016310//phosphorylation
SCO2669	CAB71207	1500	816	171.09	59.73	-1.51823	6.48979e-127	3.88672e-125	yes	-	-	-	-	-	-	-
SCO2672	CAB71210	323	165	18.89	6.12	-1.62602	1.60535e-33	1.97577e-32	yes	-	-	-	-	-	-	-
SCO2675	CAB71213	233	157	83.91	38.18	-1.13603	1.55506e-16	1.05323e-15	yes	-	-	-	-	-	-	-
SCO2684	CAB92250	8	57	0.65	2.93	2.17239	5.28271e-06	1.79939e-05	yes	CAB92250	ATP-binding protein [Streptomyces coelicolor]	-	-	-	GO:0032550	-
SCO2685	CAB92251	12	66	1.57	5.56	1.82432	1.2959e-05	4.21945e-05	yes	CAB92251	ATP-binding protein [Streptomyces lividans]	-	-	-	GO:0032550	-
SCO2687	CAB92253	9	65	3.78	18.65	2.30272	1.84069e-06	6.55139e-06	yes	CAB92253	GTP cyclohydrolase II [Streptomyces lividans]	-	-	-	GO:0003933//GTP cyclohydrolase activity;GO:0046914//transition metal ion binding;GO:0032550	GO:0006771//riboflavin metabolic process
SCO2690	CAB92256	25	98	3.96	10.05	1.34362	2.06618e-05	6.5865e-05	yes	CAB92256	MFS transporter [Streptomyces coelicolor]	-	-	GO:0031224//intrinsic component of membrane	-	GO:0044763
SCO2692	CAB92258	35	128	3.83	8.99	1.23098	7.0237e-06	2.35756e-05	yes	-	-	-	-	-	-	-
SCO2693	CAB92259	11	45	2.54	6.83	1.42706	0.00322405	0.00768237	yes	CAB92259	oxygenase [Streptomyces coelicolor]	-	-	-	GO:0046914//transition metal ion binding;GO:0016706//oxidoreductase activity, acting on paired donors, with incorporation or reduction of molecular oxygen, 2-oxoglutarate as one donor, and incorporation of one atom each of oxygen into both donors	GO:0044710;GO:0016999//antibiotic metabolic process
SCO2695	CAB92261	685	393	223.02	85.78	-1.37846	7.79233e-58	1.76921e-56	yes	CAB92261	serine/threonine kinase [Streptomyces lividans]	-	-	-	GO:0016772//transferase activity, transferring phosphorus-containing groups	GO:0006796//phosphate-containing compound metabolic process
SCO2699	CAB92265	612	421	410.89	177.3	-1.21256	1.45352e-38	2.05111e-37	yes	-	-	-	-	-	-	-
SCO2701	CAB92267	43	10	21.77	3.53	-2.6246	5.96503e-10	2.84452e-09	yes	CAB92267	tyrosinase [Streptomyces coelicolor]	-	-	-	GO:0046914//transition metal ion binding	GO:0006582//melanin metabolic process
SCO2702	CAB92268	21	10	12.5	4.23	-1.5632	0.0021191	0.00520602	yes	-	-	-	-	-	-	-
SCO2705	CAB92271	56	11	38.44	4.74	-3.01965	7.92687e-14	4.7103e-13	yes	-	-	-	-	-	-	-
SCO2718	CAB75307	618	2275	602.52	1719.44	1.51286	5.968e-77	1.88351e-75	yes	-	-	-	-	-	-	-
SCO2719	CAB75308	500	1438	388.37	827.2	1.0908	1.48903e-29	1.63665e-28	yes	CAB75308	RdlB protein [Streptomyces coelicolor]	-	-	-	-	GO:0007275//multicellular organismal development
SCO2722	CAB75311	446	277	118.14	48.57	-1.28236	2.74703e-34	3.45926e-33	yes	-	-	-	-	-	-	-
SCO2750	CAB66289	26	18	7.26	3.34	-1.12012	0.00666872	0.0149491	yes	CAB66289	xylose isomerase [Streptomyces coelicolor]	-	-	-	GO:0003824//catalytic activity	-
SCO2754	CAB66293	434	217	132.81	44.34	-1.58268	2.11627e-45	3.50684e-44	yes	CAB66293	TIM barrel domain-containing protein [Streptomyces lividans]	-	-	-	GO:0004518//nuclease activity	GO:0090304
SCO2760	CAB66299	132	79	54.62	22.33	-1.29045	5.97623e-12	3.23525e-11	yes	-	-	-	-	-	-	-
SCO2779	CAB87216	94	299	18.08	37.5	1.0525	1.59568e-09	7.38693e-09	yes	CAB87216	acyl-CoA dehydrogenase [Streptomyces coelicolor]	-	-	-	GO:0016627//oxidoreductase activity, acting on the CH-CH group of donors;GO:0000166//nucleotide binding	GO:0044710
SCO2781	CAB87218	45	30	12.93	5.73	-1.17412	0.000321103	0.000893963	yes	CAB87218	sialic acid transporter [Streptomyces coelicolor]	-	-	-	GO:0003824//catalytic activity	GO:0044710
SCO2782	CAB87219	123	44	18.26	4.22	-2.11337	2.31598e-19	1.81228e-18	yes	CAB87219	pyridoxal-dependent decarboxylase [Streptomyces coelicolor]	-	-	-	GO:0016831//carboxy-lyase activity;GO:0043168//anion binding	GO:0019752//carboxylic acid metabolic process
SCO2783	CAB87220	63	44	11.17	5.07	-1.13957	4.87637e-05	0.000149676	yes	CAB87220	monooxygenase [Streptomyces coelicolor]	-	-	-	GO:0016491//oxidoreductase activity	GO:0044710
SCO2784	CAB87221	31	8	16.38	2.96	-2.46827	4.5458e-07	1.71846e-06	yes	CAB87221	aceytltranferase [Streptomyces coelicolor]	-	-	-	GO:0016740//transferase activity	-
SCO2785	CAB87222	121	64	14.04	4.77	-1.55748	4.92169e-13	2.82951e-12	yes	CAB87222	siderophore biosynthesis protein IucA [Streptomyces violaceoruber]	-	-	-	GO:0005381//iron ion transmembrane transporter activity	GO:0015891//siderophore transport;GO:0009237//siderophore metabolic process
SCO2786	CAB87223	357	241	46.74	20.32	-1.20176	2.45225e-24	2.27739e-23	yes	CAB87223	beta-N-acetylhexosaminidase [Streptomyces coelicolor]	Global and overview maps;Global and overview maps;Carbohydrate metabolism;Glycan biosynthesis and metabolism;Glycan biosynthesis and metabolism;Glycan biosynthesis and metabolism;Glycan biosynthesis and metabolism	ko01100//Metabolic pathways;ko01110//Biosynthesis of secondary metabolites;ko00520//Amino sugar and nucleotide sugar metabolism;ko00511//Other glycan degradation;ko00603//Glycosphingolipid biosynthesis - globo series;ko00604//Glycosphingolipid biosynthesis - ganglio series;ko00531//Glycosaminoglycan degradation	-	GO:0015929//hexosaminidase activity	GO:0044238
SCO2799	CAC10108	49	382	7.12	35.83	2.33122	1.80233e-35	2.35541e-34	yes	CAC10108	sugar hydrolase [Streptomyces coelicolor]	-	-	-	GO:0001871;GO:0016798//hydrolase activity, acting on glycosyl bonds	GO:0044238
SCO2804	CAC10113	155	49	151.12	37.03	-2.02893	2.27399e-26	2.25208e-25	yes	-	-	-	-	-	-	-
SCO2808	CAC10117	662	503	147.8	73.7	-1.00391	7.14192e-34	8.89058e-33	yes	-	-	-	-	-	-	-
SCO2825	CAC44288	144	111	22.07	11	-1.00458	1.97917e-08	8.47134e-08	yes	CAC44288	amidase [Streptomyces coelicolor]	Global and overview maps;Translation	ko01100//Metabolic pathways;ko00970//Aminoacyl-tRNA biosynthesis	-	GO:0016879//ligase activity, forming carbon-nitrogen bonds	-
SCO2826	CAC44289	187	109	128.87	54.53	-1.24079	6.88006e-17	4.74001e-16	yes	-	-	-	-	-	-	-
SCO2828	CAB65558	1456	842	369.64	141.17	-1.38869	5.71253e-113	2.97599e-111	yes	CAB65558	amino acid ABC transporter substrate-binding protein [Streptomyces coelicolor]	-	-	GO:0016020//membrane	GO:0008028//monocarboxylic acid transmembrane transporter activity;GO:0033293	GO:0015718//monocarboxylic acid transport
SCO2829	CAB65559	484	285	179.59	71.59	-1.32688	4.4612e-40	6.51283e-39	yes	CAB65559	amino acid ABC transporter transmembrane protein [Streptomyces coelicolor]	-	-	GO:0031224//intrinsic component of membrane	-	GO:0051234//establishment of localization
SCO2830	CAB65560	650	425	268.95	120.13	-1.16274	9.50348e-45	1.55448e-43	yes	CAB65560	amino acid ABC transporter transmembrane protein [Streptomyces coelicolor]	-	-	GO:0031224//intrinsic component of membrane	-	GO:0051234//establishment of localization
SCO2831	CAB65561	755	445	239.43	94.44	-1.34213	1.7195e-60	4.11274e-59	yes	CAB65561	amino acid ABC transporter ATP-binding protein [Streptomyces coelicolor]	-	-	-	GO:0017111//nucleoside-triphosphatase activity;GO:0032550	-
SCO2834	CAB65564	29	19	5.63	2.41	-1.2241	0.00384377	0.00905972	yes	-	-	-	-	-	-	-
SCO2846	CAB65576	31	8	5.61	0.94	-2.57727	4.5458e-07	1.71846e-06	yes	-	-	-	-	-	-	-
SCO2848	CAB65578	57	31	38.84	15.31	-1.34307	1.76054e-06	6.28965e-06	yes	-	-	-	-	-	-	-
SCO2850	CAB65580	231	152	65.14	28.47	-1.1941	3.60268e-17	2.51856e-16	yes	CAB65580	2-hydroxyhepta-2,4-diene-1,7-dioate isomerase [Streptomyces coelicolor]	-	-	-	GO:0016842	-
SCO2852	CAB65582	35	18	50.05	22.21	-1.17216	0.000115997	0.000341042	yes	-	-	-	-	-	-	-
SCO2862	CAB65592	17	7	13.32	3.44	-1.95311	0.00409952	0.00957351	yes	CAB65592	helicase [Streptomyces sp.]	-	-	-	GO:0017111//nucleoside-triphosphatase activity;GO:0003676//nucleic acid binding;GO:0032550	-
SCO2866	CAB88807	17	6	12.22	2.71	-2.17288	0.0015534	0.0038904	yes	-	-	-	-	-	-	-
SCO2881	CAB88822	220	117	276.04	121.5	-1.18392	2.57688e-22	2.23486e-21	yes	-	-	-	-	-	-	-
SCO2886	CAB88827	359	144	97.2	25.84	-1.91135	2.20896e-48	3.94397e-47	yes	CAB88827	hydrolase [Streptomyces coelicolor]	-	-	-	GO:0003824//catalytic activity	-
SCO2887	CAB88828	6	0	11.52	0.001	-13.4919	0.0156414	0.0323366	yes	-	-	-	-	-	-	-
SCO2917	CAB50998	1005	724	161.73	75.49	-1.09923	3.37984e-55	7.04302e-54	yes	CAB50998	nicotinate phosphoribosyltransferase [Streptomyces coelicolor]	Global and overview maps;Metabolism of cofactors and vitamins	ko01100//Metabolic pathways;ko00760//Nicotinate and nicotinamide metabolism	-	GO:0016763//transferase activity, transferring pentosyl groups	GO:0019359//nicotinamide nucleotide biosynthetic process;GO:0019357//nicotinate nucleotide biosynthetic process
SCO2921	CAB51002	258	86	510.93	166.33	-1.61908	2.17597e-41	3.26439e-40	yes	-	-	-	-	-	-	-
SCO2924	CAB51005	36	23	29.86	14.3	-1.0622	0.000743304	0.00197539	yes	-	-	-	-	-	-	-
SCO2927	CAB51008	231	100	45.14	12.75	-1.82391	3.21886e-29	3.49752e-28	yes	CAB51008	4-hydroxyphenylpyruvate dioxygenase [Streptomyces coelicolor]	Global and overview maps;Amino acid metabolism;Amino acid metabolism;Metabolism of cofactors and vitamins	ko01100//Metabolic pathways;ko00350//Tyrosine metabolism;ko00360//Phenylalanine metabolism;ko00130//Ubiquinone and other terpenoid-quinone biosynthesis	-	GO:0043169//cation binding;GO:0016702//oxidoreductase activity, acting on single donors with incorporation of molecular oxygen, incorporation of two atoms of oxygen	GO:0006558//L-phenylalanine metabolic process;GO:0006570//tyrosine metabolic process
SCO2935	CAB51016	444	246	178.87	67.54	-1.4051	2.0383e-40	2.99292e-39	yes	CAB51016	transcriptional regulator [Streptomyces coelicolor]	-	-	-	GO:0003676//nucleic acid binding	GO:0010468//regulation of gene expression;GO:0034645//cellular macromolecule biosynthetic process
SCO2937	CAD55458	247	166	36.39	15.8	-1.20362	1.91486e-17	1.35609e-16	yes	CAD55458	transmembrane transport protein, partial [Streptomyces coelicolor]	-	-	GO:0031224//intrinsic component of membrane	-	GO:0044763
SCO2941	CAB72224	1482	779	128.5	43.11	-1.57567	9.37422e-132	5.89259e-130	yes	CAB72224	aldehyde oxidoreductase [Streptomyces lividans]	-	-	-	GO:0051536//iron-sulfur cluster binding;GO:0016726//oxidoreductase activity, acting on CH or CH2 groups, NAD or NADP as acceptor;GO:0043169//cation binding	GO:0044710
SCO2942	CAD55459	877	662	225.46	112.47	-1.00333	2.12356e-44	3.43655e-43	yes	CAD55459	oxidoreductase [Streptomyces coelicolor]	-	-	-	GO:0000166//nucleotide binding;GO:0016616//oxidoreductase activity, acting on the CH-OH group of donors, NAD or NADP as acceptor	GO:0044710
SCO2958	CAB72204	42	29	7.86	3.53	-1.15486	0.000933795	0.00243318	yes	CAB72204	uroporphyrinogen III synthetase [Streptomyces coelicolor]	Global and overview maps;Global and overview maps;Metabolism of cofactors and vitamins	ko01100//Metabolic pathways;ko01110//Biosynthesis of secondary metabolites;ko00860//Porphyrin and chlorophyll metabolism	-	GO:0003676//nucleic acid binding;GO:0016836//hydro-lyase activity	GO:0035556//intracellular signal transduction;GO:0010468//regulation of gene expression;GO:0018130
SCO2967	CAB72213	761	562	152.11	73.37	-1.05185	6.08652e-41	9.00663e-40	yes	CAB72213	carboxy-terminal processing protease [Streptomyces coelicolor]	-	-	-	GO:0070011//peptidase activity, acting on L-amino acid peptides	GO:0019538//protein metabolic process
SCO2975	CAB87325	2057	769	98.44	23.31	-2.0783	5.76082e-259	9.32272e-257	yes	CAB87325	cell division protein FtsK [Streptomyces sp.]	-	-	GO:0031224//intrinsic component of membrane	GO:0003676//nucleic acid binding;GO:0032550	GO:0044763
SCO2978	CAB87328	835	601	128.61	59.89	-1.10262	7.00746e-47	1.1897e-45	yes	CAB87328	Alpha-glucosides-binding periplasmic protein AglE precursor [Streptomyces lividans]	-	-	-	-	GO:0051234//establishment of localization
SCO2979	CAB87329	534	238	90.97	26.32	-1.78923	6.51797e-63	1.64703e-61	yes	CAB87329	integral membrane transport protein [Streptomyces lividans]	-	-	GO:0031224//intrinsic component of membrane	-	GO:0015774//polysaccharide transport;GO:0015766
SCO2980	CAB87330	310	121	80.03	20.65	-1.9544	5.29116e-43	8.33221e-42	yes	CAB87330	integral membrane transport protein [Streptomyces coelicolor]	-	-	GO:0031224//intrinsic component of membrane	-	GO:0051234//establishment of localization
SCO2982	CAB87332	122	75	11.16	4.38	-1.34933	8.84495e-11	4.47305e-10	yes	CAB87332	glycosyl transferase family A [Streptomyces coelicolor]	-	-	-	GO:0016780//phosphotransferase activity, for other substituted phosphate groups	-
SCO2984	CAB87334	27	16	4.4	1.69	-1.38048	0.00248596	0.00603326	yes	-	-	-	-	-	-	-
SCO2998	CAC18735	14	56	1.69	4.36	1.3673	0.00111018	0.00286043	yes	CAC18735	transferase [Streptomyces coelicolor]	-	-	-	GO:0003824//catalytic activity	-
SCO3001	CAB90912	32	16	19.82	7.08	-1.48514	0.000144544	0.00041978	yes	-	-	-	-	-	-	-
SCO3010	CAB90921	34	17	8.42	2.78	-1.59874	8.34268e-05	0.00024933	yes	CAB90921	competence protein F [Streptomyces sp.]	-	-	-	GO:0016740//transferase activity	-
SCO3013	CAB90924	1150	3510	437.34	905.36	1.04974	3.96383e-76	1.24069e-74	yes	CAB90924	transcriptional regulator [Streptomyces coelicolor]	-	-	-	GO:0003676//nucleic acid binding	GO:0035556//intracellular signal transduction;GO:0010468//regulation of gene expression;GO:0034645//cellular macromolecule biosynthetic process
SCO3034	CAB88918	85	57	59.01	24.82	-1.24946	4.70743e-07	1.77734e-06	yes	CAB88918	sporulation regulatory protein [Streptomyces coelicolor]	-	-	GO:0044424	GO:0043169//cation binding;GO:0051536//iron-sulfur cluster binding;GO:0003676//nucleic acid binding	GO:0034645//cellular macromolecule biosynthetic process;GO:0048646//anatomical structure formation involved in morphogenesis;GO:0010468//regulation of gene expression
SCO3051	CAC44516	667	2915	128.69	366.79	1.51105	1.71044e-135	1.11193e-133	yes	CAC44516	acyl-CoA dehydrogenase [Streptomyces coelicolor]	-	-	-	GO:0016627//oxidoreductase activity, acting on the CH-CH group of donors;GO:0000166//nucleotide binding	GO:0044710
SCO3056	CAC44521	107	48	106.01	37	-1.5186	6.21431e-14	3.69844e-13	yes	-	-	-	-	-	-	-
SCO3078	CAB89450	64	26	14.39	3.84	-1.90589	1.28224e-09	5.9906e-09	yes	CAB89450	lipase [Streptomyces violaceorubidus]	-	-	-	GO:0016787//hydrolase activity	GO:0044238
SCO3081	CAB89453	28	11	17.46	4.3	-2.02164	0.000113952	0.000335547	yes	-	-	-	-	-	-	-
SCO3082	CAB89454	16	6	12.7	2.99	-2.08661	0.00261354	0.00631467	yes	-	-	-	-	-	-	-
SCO3086	CAB89458	262	810	83.96	173.83	1.0499	2.16218e-21	1.80919e-20	yes	-	-	-	-	-	-	-
SCO3097	CAC09538	2572	12556	894.59	2941.7	1.71735	0	0	yes	-	-	-	-	-	-	-
SCO3120	CAC09561	11	4	9.6	2.19	-2.1321	0.0213208	0.042901	yes	-	-	-	-	-	-	-
SCO3126	CAB95919	19	55	11.2	23.01	1.03876	0.0226971	0.0453227	yes	-	-	-	-	-	-	-
SCO3131	CAB95924	37	22	39.89	18.83	-1.08299	0.000269861	0.000757125	yes	-	-	-	-	-	-	-
SCO3148	CAB95941	283	192	74.96	33.66	-1.15509	1.38515e-19	1.09176e-18	yes	CAB95941	4-diphosphocytidyl-2-C-methyl-D-erythritol kinase [Streptomyces coelicolor]	Global and overview maps;Global and overview maps;Metabolism of terpenoids and polyketides	ko01100//Metabolic pathways;ko01110//Biosynthesis of secondary metabolites;ko00900//Terpenoid backbone biosynthesis	-	GO:0016301//kinase activity;GO:0032550	GO:0006090//pyruvate metabolic process;GO:0006796//phosphate-containing compound metabolic process;GO:0006721//terpenoid metabolic process
SCO3153	CAB59649	102	61	28.63	11.37	-1.3323	1.68101e-09	7.76776e-09	yes	CAB59649	uroporphyrin-III methyltransferase [Streptomyces violaceoruber]	-	-	GO:0044424	GO:0008171//O-methyltransferase activity	GO:0000451//rRNA 2'-O-methylation
SCO3158	CAB59654	337	168	357.01	140.71	-1.34324	6.06922e-36	8.02826e-35	yes	CAB59654	cell division protein, regulatory protein [Streptomyces lividans]	-	-	-	-	GO:0044763
SCO3183	CAB59679	63	37	28.37	11.47	-1.3065	1.53474e-06	5.50626e-06	yes	CAB59679	5-formyltetrahydrofolate cyclo-ligase [Streptomyces violaceoruber]	Global and overview maps;Metabolism of cofactors and vitamins	ko01100//Metabolic pathways;ko00670//One carbon pool by folate	-	GO:0032550;GO:0016882//cyclo-ligase activity;GO:0043169//cation binding	-
SCO3189	CAB90973	11	1	7.41	0.49	-3.91862	0.000245094	0.000693565	yes	-	-	-	-	-	-	-
SCO3197	CAB90981	1873	1080	463.94	176.45	-1.39468	1.79077e-141	1.27295e-139	yes	CAB90981	1-phosphofructokinase [Streptomyces coelicolor]	-	-	-	GO:0008443//phosphofructokinase activity;GO:0032550	GO:0016310//phosphorylation;GO:0044238
SCO3201	CAB90985	91	1103	33.16	271.7	3.0345	2.03119e-126	1.20697e-124	yes	CAB90985	TetR family transcriptional regulator [Streptomyces coelicolor]	-	-	-	GO:0003676//nucleic acid binding	GO:0010468//regulation of gene expression;GO:0034645//cellular macromolecule biosynthetic process
SCO3204	CAB90988	22	15	7.28	3.33	-1.12842	0.0139417	0.0291401	yes	CAB90988	extradiol ring-cleavage dioxygenase [Streptomyces violaceorubidus]	-	-	-	GO:0016491//oxidoreductase activity;GO:0005506//iron ion binding	GO:0044710;GO:0044237//cellular metabolic process
SCO3206	CAB90990	518	2696	71.01	238.31	1.74675	2.43046e-149	1.88633e-147	yes	CAB90990	transmembrane efflux protein [Streptomyces coelicolor]	-	-	GO:0031224//intrinsic component of membrane	-	GO:0051234//establishment of localization;GO:0044763
SCO3207	CAB90991	882	2710	306.78	634.92	1.04937	1.66077e-62	4.11459e-61	yes	CAB90991	TetR family transcriptional regulator, partial [Streptomyces coelicolor]	-	-	-	GO:0003676//nucleic acid binding	GO:0010468//regulation of gene expression;GO:0034645//cellular macromolecule biosynthetic process
SCO3208	CAB38579	16	52	2.69	5.67	1.07574	0.0170323	0.034928	yes	CAB38579	M6 family metalloprotease [Streptomyces sp.]	-	-	-	GO:0070011//peptidase activity, acting on L-amino acid peptides	GO:0019538//protein metabolic process
SCO3209	CAB38580	266	145	35.67	12.53	-1.50932	1.47892e-25	1.42931e-24	yes	CAB38580	transcriptional regulator [Streptomyces coelicolor]	-	-	-	GO:0003676//nucleic acid binding	GO:0010468//regulation of gene expression;GO:0034645//cellular macromolecule biosynthetic process
SCO3210	CAB38581	1337	747	196.52	70.94	-1.47	4.02407e-110	2.02696e-108	yes	CAB38581	phospho-2-dehydro-3-deoxyheptonate aldolase [Streptomyces coelicolor]	Global and overview maps;Global and overview maps;Amino acid metabolism	ko01100//Metabolic pathways;ko01110//Biosynthesis of secondary metabolites;ko00400//Phenylalanine, tyrosine and tryptophan biosynthesis	-	GO:0016831//carboxy-lyase activity;GO:0016765//transferase activity, transferring alkyl or aryl (other than methyl) groups	GO:0006568//tryptophan metabolic process;GO:0008652//cellular amino acid biosynthetic process
SCO3211	CAB38582	551	228	177.5	49.21	-1.8508	4.94305e-70	1.40812e-68	yes	CAB38582	indoleglycerol phosphate synthase [Streptomyces coelicolor]	Global and overview maps;Global and overview maps;Amino acid metabolism	ko01100//Metabolic pathways;ko01110//Biosynthesis of secondary metabolites;ko00400//Phenylalanine, tyrosine and tryptophan biosynthesis	-	GO:0016831//carboxy-lyase activity;GO:0016765//transferase activity, transferring alkyl or aryl (other than methyl) groups	GO:0006568//tryptophan metabolic process;GO:0008652//cellular amino acid biosynthetic process;GO:0016999//antibiotic metabolic process
SCO3212	CAB38583	741	304	169.78	45.76	-1.89151	1.66968e-93	6.86466e-92	yes	CAB38583	Anthranilate phosphoribosyltransferase 2 [Streptomyces lividans]	Global and overview maps;Global and overview maps;Amino acid metabolism	ko01100//Metabolic pathways;ko01110//Biosynthesis of secondary metabolites;ko00400//Phenylalanine, tyrosine and tryptophan biosynthesis	-	GO:0046872//metal ion binding;GO:0016763//transferase activity, transferring pentosyl groups	GO:0006568//tryptophan metabolic process;GO:0008652//cellular amino acid biosynthetic process
SCO3213	CAB38584	384	126	178.2	40.38	-2.14178	4.07908e-61	9.81818e-60	yes	CAB38584	anthranilate synthase component II [Streptomyces coelicolor]	Global and overview maps;Global and overview maps;Amino acid metabolism	ko01100//Metabolic pathways;ko01110//Biosynthesis of secondary metabolites;ko00400//Phenylalanine, tyrosine and tryptophan biosynthesis	-	GO:0016829//lyase activity	GO:0008152//metabolic process
SCO3214	CAB38585	1308	598	180.53	53.23	-1.76193	2.76544e-140	1.91218e-138	yes	CAB38585	anthranilate synthase component 1 [Streptomyces coelicolor]	Global and overview maps;Global and overview maps;Amino acid metabolism	ko01100//Metabolic pathways;ko01110//Biosynthesis of secondary metabolites;ko00400//Phenylalanine, tyrosine and tryptophan biosynthesis	-	GO:0043169//cation binding;GO:0016833//oxo-acid-lyase activity	GO:0006568//tryptophan metabolic process;GO:0008652//cellular amino acid biosynthetic process
SCO3215	CAB38586	1578	924	357.53	137.48	-1.37884	6.50717e-119	3.66619e-117	yes	CAB38586	SAM-dependent methyltransferase [Streptomyces coelicolor]	-	-	-	GO:0016741	GO:0008152//metabolic process
SCO3218	CAB38589	763	238	647.45	126.68	-2.35358	2.35138e-122	1.36524e-120	yes	-	-	-	-	-	-	-
SCO3219	CAB38590	413	140	78.2	17.28	-2.17807	7.23556e-64	1.87828e-62	yes	CAB38590	lipase [Streptomyces coelicolor]	-	-	-	GO:0052689//carboxylic ester hydrolase activity	GO:0006629//lipid metabolic process
SCO3220	CAB38591	1878	580	1557.69	360.61	-2.1109	6.32715e-282	1.09373e-279	yes	-	-	-	-	-	-	-
SCO3221	CAB38592	3907	941	1106.87	177.15	-2.64344	0	0	yes	CAB38592	prephenate dehydrogenase [Streptomyces coelicolor]	-	-	-	GO:0016628//oxidoreductase activity, acting on the CH-CH group of donors, NAD or NADP as acceptor	GO:0006570//tyrosine metabolic process
SCO3222	CAB38593	4492	1460	3320.26	792.4	-2.067	0	0	yes	CAB38593	phospholipase A2 [Streptomyces violaceoruber]	-	-	-	GO:0043169//cation binding	-
SCO3227	CAD55497	2465	1679	400.91	176.99	-1.17961	2.98991e-141	2.10567e-139	yes	CAD55497	aminotransferase, partial [Streptomyces coelicolor]	-	-	-	GO:0043168//anion binding;GO:0016769//transferase activity, transferring nitrogenous groups	GO:0008152//metabolic process
SCO3228	CAB38520	1307	294	258.71	37.99	-2.76764	1.51834e-251	2.3097e-249	yes	CAB38520	glycolate oxidase [Streptomyces coelicolor]	-	-	-	GO:0003973//(S)-2-hydroxy-acid oxidase activity;GO:0032553	GO:0044710
SCO3229	CAB38519	4908	2736	990.77	360.86	-1.45711	0	0	yes	CAB38519	4-hydroxyphenylpyruvic acid dioxygenase [Streptomyces coelicolor]	-	-	-	GO:0016702//oxidoreductase activity, acting on single donors with incorporation of molecular oxygen, incorporation of two atoms of oxygen;GO:0043169//cation binding	GO:0006520//cellular amino acid metabolic process
SCO3230	CAB38518	17306.9	12415.4	142.99	64.45	-1.14966	0	0	yes	CAB38518	membrane protein [Streptomyces coelicolor]	-	-	-	GO:0019842//vitamin binding	-
SCO3232	CAD55498	3988.84	2622.24	103.76	43.01	-1.27051	9.24309e-221	1.21212e-218	yes	CAD55498	CDA peptide synthetase III, partial [Streptomyces coelicolor]	-	-	-	GO:0016787//hydrolase activity;GO:0019842//vitamin binding	GO:0008152//metabolic process
SCO3233	CAB38877	876	513	262.8	102.62	-1.35665	3.96863e-70	1.13479e-68	yes	CAB38877	hydrolase [Streptomyces coelicolor]	-	-	-	GO:0003824//catalytic activity	-
SCO3234	CAB38878	867	570	228.66	99.49	-1.20058	2.15036e-57	4.81048e-56	yes	CAB38878	phosphotransferase [Streptomyces lividans]	-	-	-	GO:0016772//transferase activity, transferring phosphorus-containing groups	GO:0006796//phosphate-containing compound metabolic process;GO:0016999//antibiotic metabolic process
SCO3235	CAB38879	7674	4380	857.68	314.02	-1.44958	0	0	yes	CAB38879	ABC transporter [Streptomyces coelicolor]	-	-	GO:0031224//intrinsic component of membrane	GO:0042626//ATPase activity, coupled to transmembrane movement of substances;GO:0032550	GO:0044765;GO:0044763
SCO3236	CAB38880	8272	3970	1909.61	602.39	-1.66451	0	0	yes	CAB38880	oxygenase [Streptomyces coelicolor]	-	-	-	GO:0046914//transition metal ion binding;GO:0016706//oxidoreductase activity, acting on paired donors, with incorporation or reduction of molecular oxygen, 2-oxoglutarate as one donor, and incorporation of one atom each of oxygen into both donors	GO:0044710;GO:0016999//antibiotic metabolic process
SCO3237	CAB38881	1230	726	190.9	72.92	-1.38843	2.56304e-94	1.07112e-92	yes	CAB38881	phosphodiesterase [Streptomyces violaceoruber]	-	-	-	GO:0016827//hydrolase activity, acting on acid carbon-phosphorus bonds	-
SCO3238	CAB38882	857	350	164.83	43.9	-1.90869	2.96041e-107	1.4527e-105	yes	CAB38882	xylose isomerase [Streptomyces sp.]	-	-	-	GO:0046914//transition metal ion binding	-
SCO3239	CAB38883	1178	856	326.17	157.28	-1.05229	1.45132e-62	3.60744e-61	yes	CAB38883	TatD family hydrolase [Streptomyces coelicolor]	-	-	-	GO:0004520//endodeoxyribonuclease activity	GO:0006308//DNA catabolic process
SCO3240	CAB38884	206	68	75.07	16.75	-2.16408	1.51243e-33	1.86443e-32	yes	CAB38884	sugar phosphate isomerase [Streptomyces coelicolor]	-	-	-	GO:0003824//catalytic activity	-
SCO3241	CAB38885	522	191	143.88	34.93	-2.04233	5.62267e-75	1.73142e-73	yes	CAB38885	xylose isomerase, partial [Streptomyces peruviensis]	-	-	-	GO:0003824//catalytic activity	-
SCO3242	CAB38886	86	6	23.6	1.09	-4.43639	1.34495e-27	1.3975e-26	yes	CAB38886	puitative transferase [Streptomyces coelicolor]	-	-	GO:0031224//intrinsic component of membrane	GO:0016765//transferase activity, transferring alkyl or aryl (other than methyl) groups	-
SCO3243	CAB38887	2578	989	492.74	123.23	-1.99947	2.56532e-306	5.00304e-304	yes	CAB38887	myo-inositol phosphate synthase [Streptomyces coelicolor]	Global and overview maps;Global and overview maps;Carbohydrate metabolism	ko01100//Metabolic pathways;ko01110//Biosynthesis of secondary metabolites;ko00562//Inositol phosphate metabolism	-	GO:0016872//intramolecular lyase activity	GO:0006644//phospholipid metabolic process;GO:0006020//inositol metabolic process
SCO3244	CAB38888	3282	1918	1019.64	398.24	-1.35635	4.41468e-237	6.21816e-235	yes	-	-	-	-	-	-	-
SCO3245	CAB38889	1473	651	255.92	73.47	-1.80047	5.88178e-162	5.45571e-160	yes	CAB38889	salicylate hydroxylase [Streptomyces coelicolor]	Global and overview maps	ko01100//Metabolic pathways	-	GO:0016709//oxidoreductase activity, acting on paired donors, with incorporation or reduction of molecular oxygen, NAD(P)H as one donor, and incorporation of one atom of oxygen	GO:0044710
SCO3246	CAB38890	1190	500	277.86	76.78	-1.85556	4.81698e-141	3.36128e-139	yes	CAB38890	3-oxoacyl-ACP synthase [Streptomyces coelicolor]	Global and overview maps;Lipid metabolism	ko01100//Metabolic pathways;ko00061//Fatty acid biosynthesis	GO:0044424	GO:0004312//fatty acid synthase activity	GO:0006631//fatty acid metabolic process
SCO3247	CAB38891	3844	2020	441.74	149	-1.56789	4.120507486316e-319	8.47042694429369e-317	yes	CAB38891	acyl-CoA oxidase [Streptomyces coelicolor]	Global and overview maps;Lipid metabolism;Transport and catabolism;Lipid metabolism;Lipid metabolism	ko01100//Metabolic pathways;ko00071//Fatty acid metabolism;ko04146//Peroxisome;ko01040//Biosynthesis of unsaturated fatty acids;ko00592//alpha-Linolenic acid metabolism	-	GO:0016627//oxidoreductase activity, acting on the CH-CH group of donors	GO:0044710
SCO3248	CAB38892	4220	1578	763.58	185.75	-2.03942	0	0	yes	CAB38892	3-oxoacyl-ACP synthase [Streptomyces coelicolor]	Global and overview maps;Lipid metabolism	ko01100//Metabolic pathways;ko00061//Fatty acid biosynthesis	-	GO:0016740//transferase activity	-
SCO3249	CAB38893	270	135	201.17	63.1	-1.6727	4.18049e-29	4.52946e-28	yes	-	-	-	-	-	-	-
SCO3253	CAB40311	8	2	13.29	3.03	-2.13295	0.0215151	0.0432121	yes	-	-	-	-	-	-	-
SCO3281	CAB40339	48	15	43.34	10.33	-2.06886	4.26776e-09	1.91734e-08	yes	-	-	-	-	-	-	-
SCO3283	CAB40341	76	40	24.88	8.78	-1.50269	1.34059e-08	5.8166e-08	yes	CAB40341	cobalt-precorrin-6x reductase [Streptomyces coelicolor]	-	-	-	GO:0016628//oxidoreductase activity, acting on the CH-CH group of donors, NAD or NADP as acceptor	GO:0009235//cobalamin metabolic process
SCO3287	CAB41273	11	3	6.48	1.26	-2.36257	0.0074061	0.0164421	yes	-	-	-	-	-	-	-
SCO3291	CAB41277	2529	1656	378.1	160.04	-1.24034	4.07951e-156	3.37269e-154	yes	CAB41277	regulatory protein [Streptomyces coelicolor]	-	-	-	GO:0003676//nucleic acid binding	GO:0035556//intracellular signal transduction;GO:0010468//regulation of gene expression
SCO3293	CAB41279	51	31	31.58	13.72	-1.20273	2.87838e-05	9.03921e-05	yes	-	-	-	-	-	-	-
SCO3301	CAB41287	481	1470	136.9	278.1	1.02248	2.19982e-35	2.86504e-34	yes	-	-	-	-	-	-	-
SCO3324	CAB45358	5977	4572	1041.4	517.53	-1.00881	1.4028e-208	1.77829e-206	yes	-	-	-	-	-	-	-
SCO3328	CAB45362	215	76	185.01	41.02	-2.1732	4.36135e-33	5.32463e-32	yes	CAB45362	transcriptional regulator [Streptomyces nodosus]	-	-	-	GO:0003676//nucleic acid binding	-
SCO3374	CAB40874	1262	331	468.27	83.14	-2.49373	2.74173e-221	3.65853e-219	yes	-	-	-	-	-	-	-
SCO3391	CAB40931	99	64	20.6	8.71	-1.2419	1.71553e-08	7.35944e-08	yes	-	-	-	-	-	-	-
SCO3396	CAB42749	278	886	55.03	114.49	1.05693	9.80322e-25	9.27404e-24	yes	-	-	-	-	-	-	-
SCO3431	CAB42784	88	53	30.61	12.42	-1.30134	2.68655e-08	1.13275e-07	yes	-	-	-	-	-	-	-
SCO3450	CAB61858	92	288	42.37	91.53	1.1112	5.98278e-09	2.66111e-08	yes	CAB61858	RNA polymerase sigma factor [Streptomyces coelicolor]	-	-	-	GO:0003676//nucleic acid binding;GO:0001071//nucleic acid binding transcription factor activity;GO:0000996	GO:0010468//regulation of gene expression;GO:0034645//cellular macromolecule biosynthetic process;GO:0032774//RNA biosynthetic process
SCO3451	CAB61859	15	48	26.34	78.44	1.57433	0.0185076	0.0376666	yes	-	-	-	-	-	-	-
SCO3534	CAB41074	29	96	2.3	4.84	1.07337	0.000411718	0.00113215	yes	CAB41074	large ATP-binding protein [Streptomyces coelicolor]	-	-	-	GO:0032550	-
SCO3557	CAB38494	7	29	1.31	3.52	1.42601	0.0244257	0.0484185	yes	-	-	-	-	-	-	-
SCO3579	CAB45561	2577	6110	3601.57	7309.82	1.02121	6.82098e-49	1.24712e-47	yes	CAB45561	regulatory protein [Streptomyces coelicolor]	-	-	GO:0044424	GO:0043169//cation binding;GO:0003676//nucleic acid binding;GO:0051536//iron-sulfur cluster binding	GO:0010468//regulation of gene expression;GO:0034645//cellular macromolecule biosynthetic process
SCO3601	CAB45468	58	31	38.24	14.74	-1.37535	5.66256e-07	2.12584e-06	yes	CAB45468	MULTISPECIES: potassium transporter TrkA [Streptomyces]	-	-	-	GO:0015075//ion transmembrane transporter activity	GO:0030001//metal ion transport
SCO3608	CAB45475	378	177	229.44	76.57	-1.58327	4.05723e-43	6.41565e-42	yes	-	-	-	-	-	-	-
SCO3612	CAB45479	713	459	112.96	47.09	-1.26232	5.74086e-50	1.07285e-48	yes	-	-	-	-	-	-	-
SCO3616	CAB45483	23	14	19.25	7.35	-1.38904	0.00513866	0.0117903	yes	CAB45483	LysR family transcriptional regulator [Streptomyces sp.]	-	-	-	GO:0003676//nucleic acid binding;GO:0001071//nucleic acid binding transcription factor activity	GO:0010468//regulation of gene expression;GO:0034645//cellular macromolecule biosynthetic process
SCO3620	CAB45487	120	66	39.49	14.57	-1.43849	3.06291e-12	1.68449e-11	yes	-	-	-	-	-	-	-
SCO3621	CAB45488	687	538	58.73	29.35	-1.00074	6.20788e-33	7.56685e-32	yes	CAB45488	serine/threonine protein kinase [Streptomyces coelicolor]	-	-	-	GO:0004672//protein kinase activity;GO:0032550	GO:0006796//phosphate-containing compound metabolic process;GO:0006464//cellular protein modification process
SCO3630	CAB42017	29	20	7.62	3.47	-1.13486	0.0066671	0.0149491	yes	CAB42017	diacylglycerol kinase [Streptomyces coelicolor]	-	-	-	GO:0016301//kinase activity	GO:0007186//G-protein coupled receptor signaling pathway;GO:0006796//phosphate-containing compound metabolic process
SCO3644	CAB42031	69	29	18.12	5.04	-1.84609	4.72284e-10	2.27642e-09	yes	-	-	-	-	-	-	-
SCO3645	CAB42032	428	261	76.54	30.35	-1.33452	6.39157e-34	7.96956e-33	yes	CAB42032	hydrolase [Streptomyces coelicolor]	Global and overview maps;Amino acid metabolism	ko01100//Metabolic pathways;ko00380//Tryptophan metabolism	GO:0044424	GO:0043168//anion binding;GO:0016823	GO:0019439//aromatic compound catabolic process;GO:0006568//tryptophan metabolic process;GO:0043650;GO:0034627
SCO3652	CAB42039	671	313	169.65	52.25	-1.69906	6.31381e-74	1.89814e-72	yes	-	-	-	-	-	-	-
SCO3653	CAB42040	208	144	70.74	32.93	-1.10312	3.61632e-14	2.19169e-13	yes	CAB42040	LuxR family transcriptional regulator [Streptomyces coelicolor]	-	-	-	GO:0003676//nucleic acid binding;GO:0001071//nucleic acid binding transcription factor activity	GO:0035556//intracellular signal transduction;GO:0010468//regulation of gene expression;GO:0034645//cellular macromolecule biosynthetic process
SCO3657	CAB42044	39	13	35.22	8.95	-1.97644	4.48459e-07	1.69701e-06	yes	-	-	-	-	-	-	-
SCO3663	CAB91154	177	139	168.97	83.24	-1.02142	7.62716e-10	3.60548e-09	yes	-	-	-	-	-	-	-
SCO3682	CAB44385	162	95	35.78	13.76	-1.37867	1.19114e-14	7.42002e-14	yes	CAB44385	delta fatty acid desaturase [Streptomyces coelicolor]	-	-	-	GO:0046906//tetrapyrrole binding;GO:0046914//transition metal ion binding;GO:0016705//oxidoreductase activity, acting on paired donors, with incorporation or reduction of molecular oxygen	GO:0006631//fatty acid metabolic process
SCO3683	CAB44386	14	1	9.3	0.42	-4.46877	3.07011e-05	9.60957e-05	yes	-	-	-	-	-	-	-
SCO3696	CAB44399	47	243	53.49	222.72	2.05789	3.45811e-16	2.28517e-15	yes	CAB44399	transcriptional regulator [Streptomyces coelicolor]	-	-	-	GO:0003676//nucleic acid binding;GO:0001071//nucleic acid binding transcription factor activity	GO:0010468//regulation of gene expression;GO:0034645//cellular macromolecule biosynthetic process
SCO3700	CAB44403	6	28	5.34	18.94	1.82652	0.0107331	0.0230154	yes	CAB44403	heat-shock protein HtpX [Streptomyces coelicolor]	-	-	-	GO:0004721//phosphoprotein phosphatase activity	GO:0006470//protein dephosphorylation
SCO3710	CAB44413	291	188	37.38	15.54	-1.26628	1.24442e-21	1.0505e-20	yes	-	-	-	-	-	-	-
SCO3724	CAB76971	189	104	125.98	50.07	-1.33118	2.22404e-18	1.66661e-17	yes	CAB76971	ATPase [Streptomyces coelicolor]	-	-	-	GO:0016772//transferase activity, transferring phosphorus-containing groups	GO:0006796//phosphate-containing compound metabolic process
SCO3729	CAB76976	55	26	17.53	5.55	-1.65927	3.21156e-07	1.22935e-06	yes	CAB76976	regulatory protein [Streptomyces lividans]	-	-	-	GO:0003676//nucleic acid binding;GO:0001071//nucleic acid binding transcription factor activity	GO:0010468//regulation of gene expression
SCO3738	CAB76985	12	5	6.08	1.76	-1.7885	0.0127622	0.0269786	yes	-	-	-	-	-	-	-
SCO3739	CAB76986	20	13	4.6	1.96	-1.23078	0.0244257	0.0484185	yes	CAB76986	NAD-dependent dehydratase [Streptomyces coelicolor]	-	-	-	GO:0048037//cofactor binding;GO:0016854//racemase and epimerase activity	GO:0044238
SCO3742	CAB76989	17	1	5.98	0.24	-4.63904	1.92554e-06	6.82462e-06	yes	CAB76989	glycosyltransferase [Streptomyces coelicolor]	-	-	-	GO:0003824//catalytic activity	-
SCO3747	CAB76994	38	23	5.99	2.35	-1.3499	0.000343835	0.000954456	yes	-	-	-	-	-	-	-
SCO3750	CAB76997	38	17	6.68	1.94	-1.78379	1.34846e-05	4.37746e-05	yes	CAB76997	histidine kinase [Streptomyces coelicolor]	-	-	GO:0031224//intrinsic component of membrane	GO:0004673//protein histidine kinase activity;GO:0005515//protein binding	GO:0035556//intracellular signal transduction;GO:0006796//phosphate-containing compound metabolic process
SCO3753	CAB77000	17	4	1.33	0.2	-2.73335	0.000122056	0.000357197	yes	CAB77000	membrane protein [Streptomyces coelicolor]	-	-	GO:0031224//intrinsic component of membrane	-	-
SCO3754	CAD55331	34	21	2.7	1.06	-1.3489	0.00069719	0.00186391	yes	CAD55331	ABC transporter [Streptomyces coelicolor]	-	-	GO:0031224//intrinsic component of membrane	-	-
SCO3768	CAC10306	126	80	92.75	36.94	-1.32816	1.49191e-10	7.44094e-10	yes	CAC10306	translocase [Streptomyces coelicolor]	Folding, sorting and degradation	ko03060//Protein export	-	GO:0022892	GO:0008104//protein localization
SCO3775	CAC10313	60	40	7.21	3.09	-1.22239	2.84621e-05	8.94926e-05	yes	-	-	-	-	-	-	-
SCO3776	CAC10314	35	179	19.15	68.89	1.84695	3.59207e-12	1.96839e-11	yes	-	-	-	-	-	-	-
SCO3780	CAC10318	414	262	51.87	21.11	-1.29697	3.47586e-31	3.98754e-30	yes	CAC10318	sugar hydrolase [Streptomyces coelicolor]	Global and overview maps;Carbohydrate metabolism;Carbohydrate metabolism	ko01100//Metabolic pathways;ko00500//Starch and sucrose metabolism;ko00052//Galactose metabolism	-	GO:0043167//ion binding;GO:0003824//catalytic activity	GO:0044238
SCO3789	CAC10327	603	414	136.62	61.6	-1.14917	4.08596e-38	5.70235e-37	yes	-	-	-	-	-	-	-
SCO3802	CAB46925	311	68	226.2	31.02	-2.86633	1.04995e-65	2.81194e-64	yes	-	-	-	-	-	-	-
SCO3803	CAB82487	235	122	218.65	87.09	-1.32804	2.08218e-24	1.94559e-23	yes	-	-	-	-	-	-	-
SCO3804	CAB46927	89	62	20.47	9.37	-1.12739	6.96481e-07	2.58917e-06	yes	CAB46927	AraC family transcriptional regulator [Streptomyces coelicolor]	-	-	-	GO:0003677//DNA binding;GO:0001071//nucleic acid binding transcription factor activity	GO:0010468//regulation of gene expression;GO:0034645//cellular macromolecule biosynthetic process
SCO3805	CAB46928	204	85	130.3	38.97	-1.7414	4.08032e-27	4.13798e-26	yes	-	-	-	-	-	-	-
SCO3806	CAB46929	141	81	102.97	43.35	-1.24812	1.59903e-13	9.36995e-13	yes	-	-	-	-	-	-	-
SCO3813	CAB46936	127	65	29.88	10.06	-1.57055	3.57586e-14	2.17236e-13	yes	-	-	-	-	-	-	-
SCO3818	CAB46941	62	209	25.31	58.22	1.20181	8.7856e-08	3.52257e-07	yes	CAB46941	LuxR family transcriptional regulator [Streptomyces coelicolor]	-	-	-	GO:0003676//nucleic acid binding;GO:0001071//nucleic acid binding transcription factor activity	GO:0035556//intracellular signal transduction;GO:0010468//regulation of gene expression;GO:0034645//cellular macromolecule biosynthetic process
SCO3828	CAB46951	72	28	18.75	4.82	-1.95979	2.57384e-11	1.34547e-10	yes	-	-	-	-	-	-	-
SCO3831	CAD55333	110	61	21.02	7.6	-1.46769	2.49917e-11	1.30914e-10	yes	CAD55333	E1-alpha branched-chain alpha keto acid dehydrogenase, partial [Streptomyces coelicolor]	Global and overview maps;Global and overview maps;Carbohydrate metabolism;Carbohydrate metabolism;Carbohydrate metabolism;Carbohydrate metabolism;Amino acid metabolism	ko01100//Metabolic pathways;ko01110//Biosynthesis of secondary metabolites;ko00010//Glycolysis / Gluconeogenesis;ko00620//Pyruvate metabolism;ko00650//Butanoate metabolism;ko00020//Citrate cycle (TCA cycle);ko00290//Valine, leucine and isoleucine biosynthesis	-	GO:0016624//oxidoreductase activity, acting on the aldehyde or oxo group of donors, disulfide as acceptor	GO:0044710
SCO3839	CAB45206	226	567	338.97	745.82	1.13767	9.13847e-09	4.0294e-08	yes	CAB45206	sulfurtransferase [Streptomyces sp.]	-	-	-	GO:0003824//catalytic activity	-
SCO3841	CAB45208	193	134	26.76	11.98	-1.15945	2.50882e-13	1.46111e-12	yes	-	-	-	-	-	-	-
SCO3857	CAB45224	2244	1226	837.74	309.97	-1.43437	5.51615e-195	6.26207e-193	yes	-	-	-	-	-	-	-
SCO3861	CAB45228	366	228	60.01	24.23	-1.30841	2.53325e-28	2.68356e-27	yes	-	-	-	-	-	-	-
SCO3866	CAB92986	345	114	94.67	20.75	-2.1898	5.79429e-55	1.20414e-53	yes	CAB92986	FkbM family methyltransferase [Streptomyces violaceoruber]	-	-	-	GO:0016741	GO:0008152//metabolic process
SCO3867	CAB92987	45	8	38.72	4.32	-3.16398	3.69959e-11	1.91945e-10	yes	CAB92987	ferredoxin [Streptomyces coelicolor]	-	-	-	GO:0046914//transition metal ion binding	-
SCO3889	CAB42711	621	1675	909.24	2132.75	1.22998	4.68315e-28	4.93353e-27	yes	CAB42711	thioredoxin [Streptomyces coelicolor]	-	-	GO:0044424	GO:0015036//disulfide oxidoreductase activity	GO:0018904;GO:0019725//cellular homeostasis
SCO3942	CAA22214	13	5	10.59	2.55	-2.05413	0.00444281	0.010315	yes	-	-	-	-	-	-	-
SCO3968	CAC44692	3928	2693	1112.82	506.97	-1.13425	2.94973e-200	3.45164e-198	yes	-	-	-	-	-	-	-
SCO3969	CAC44693	221	67	147.31	32.26	-2.19104	2.03091e-38	2.85529e-37	yes	CAC44693	ATP/GTP-binding protein [Streptomyces coelicolor]	-	-	-	GO:0016772//transferase activity, transferring phosphorus-containing groups;GO:0032550	GO:0006796//phosphate-containing compound metabolic process
SCO3972	CAC44696	530	389	212.12	106.05	-1.00014	1.0762e-29	1.18803e-28	yes	-	-	-	-	-	-	-
SCO3973	CAC44697	90	53	36.02	14.45	-1.31773	8.43043e-09	3.73018e-08	yes	-	-	-	-	-	-	-
SCO3975	CAC44699	198	85	84.21	24.76	-1.76598	1.04536e-25	1.01545e-24	yes	-	-	-	-	-	-	-
SCO3978	CAC44702	18	68	4.87	12.2	1.32489	0.00107689	0.00277749	yes	CAC44702	NADPH:quinone reductase [Streptomyces violaceoruber]	-	-	-	GO:0003824//catalytic activity;GO:0046914//transition metal ion binding	GO:0044710
SCO3990	CAC44714	33	14	22.4	5.96	-1.91011	3.92625e-05	0.000122089	yes	-	-	-	-	-	-	-
SCO4001	CAC32341	467	137	128.14	24.93	-2.36177	2.19952e-80	7.33753e-79	yes	-	-	-	-	-	-	-
SCO4003	CAC32343	14	1	17.57	1.04	-4.07846	3.07011e-05	9.60957e-05	yes	-	-	-	-	-	-	-
SCO4007	CAC32347	80	40	13.51	4.39	-1.62173	1.59739e-09	7.39036e-09	yes	CAC32347	membrane protein [Streptomyces violaceoruber]	-	-	GO:0031224//intrinsic component of membrane	-	GO:0051234//establishment of localization;GO:0044763
SCO4008	CAC32348	141	469	69.67	161.08	1.20917	2.44483e-15	1.56132e-14	yes	CAC32348	transcriptional regulator [Streptomyces coelicolor]	-	-	-	GO:0003676//nucleic acid binding	GO:0010468//regulation of gene expression;GO:0034645//cellular macromolecule biosynthetic process
SCO4010	CAC32350	32	13	22.56	6.68	-1.75585	2.54233e-05	8.03697e-05	yes	CAC32350	secreted protein [Streptomyces lividans]	-	-	-	GO:0004866//endopeptidase inhibitor activity	GO:0010466//negative regulation of peptidase activity
SCO4020	CAC32360	48	468	14.47	94.11	2.70128	1.62147e-49	3.01537e-48	yes	CAC32360	two component system response regulator [Streptomyces lividans]	-	-	-	GO:0003676//nucleic acid binding	GO:0035556//intracellular signal transduction;GO:0010468//regulation of gene expression;GO:0034645//cellular macromolecule biosynthetic process
SCO4021	CAC32361	38	138	5.1	11.92	1.22482	3.51364e-06	1.21697e-05	yes	CAC32361	histidine kinase [Streptomyces coelicolor]	-	-	GO:0031224//intrinsic component of membrane	GO:0004673//protein histidine kinase activity;GO:0032550;GO:0060089	GO:0006468//protein phosphorylation;GO:0035556//intracellular signal transduction
SCO4029	CAC32369	659	418	222.87	95.03	-1.22975	1.2021e-47	2.09225e-46	yes	CAC32369	transcription antitermination regulator [Streptomyces coelicolor]	-	-	-	GO:0003676//nucleic acid binding	-
SCO4030	CAC32370	108	56	32.24	11.14	-1.5331	3.21415e-12	1.76639e-11	yes	-	-	-	-	-	-	-
SCO4032	CAC32372	15	6	9.38	2.69	-1.80198	0.00436394	0.0101474	yes	CAC32372	marR regulatory protein [Streptomyces lividans]	-	-	GO:0044464	GO:0003676//nucleic acid binding;GO:0001071//nucleic acid binding transcription factor activity	GO:0010468//regulation of gene expression;GO:0034645//cellular macromolecule biosynthetic process
SCO4033	CAC32373	116	68	73.06	26.87	-1.44309	5.66287e-11	2.89656e-10	yes	-	-	-	-	-	-	-
SCO4035	CAC32306	4	46	1.12	8.53	2.92905	3.19553e-06	1.11033e-05	yes	CAC32306	RNA polymerase sigma factor [Streptomyces coelicolor]	-	-	-	GO:0001071//nucleic acid binding transcription factor activity;GO:0008135//translation factor activity, nucleic acid binding;GO:0000996	GO:0010468//regulation of gene expression;GO:0032774//RNA biosynthetic process;GO:0006412//translation
SCO4040	CAC32311	64	10	45.65	5.21	-3.13126	4.79753e-17	3.33242e-16	yes	-	-	-	-	-	-	-
SCO4049	CAC32320	50	31	4.28	1.69	-1.34059	6.18111e-05	0.000186933	yes	CAC32320	antibiotic transporter [Streptomyces coelicolor]	Global and overview maps;Biosynthesis of other secondary metabolites	ko01110//Biosynthesis of secondary metabolites;ko00311//Penicillin and cephalosporin biosynthesis	-	GO:0016810//hydrolase activity, acting on carbon-nitrogen (but not peptide) bonds	GO:0016999//antibiotic metabolic process
SCO4069	CAB56349	2082	1108	213.55	72.77	-1.55316	3.4212e-174	3.46955e-172	yes	-	-	-	-	-	-	-
SCO4093	CAB56373	240	128	31.15	10.7	-1.54162	4.36486e-24	4.01864e-23	yes	CAB56373	integral membrane protein [Streptomyces lividans]	-	-	-	GO:0003824//catalytic activity	-
SCO4095	CAB56375	44	10	23.04	3.66	-2.65423	3.32634e-10	1.62807e-09	yes	-	-	-	-	-	-	-
SCO4104	CAB56385	24	13	9.8	3.62	-1.43679	0.00167444	0.0041743	yes	CAB56385	membrane protein [Streptomyces coelicolor]	-	-	GO:0031224//intrinsic component of membrane	-	-
SCO4115	CAD55472	541	400	51.75	24.47	-1.08054	5.83629e-30	6.47097e-29	yes	CAD55472	secreted protein [Streptomyces lividans]	-	-	-	GO:0016884//carbon-nitrogen ligase activity, with glutamine as amido-N-donor	GO:0006528//asparagine metabolic process
SCO4144	CAB88477	760	484	145.26	60.31	-1.26817	6.7603e-54	1.37484e-52	yes	-	-	-	-	-	-	-
SCO4147	CAB88480	31	13	8.66	2.41	-1.84533	4.13482e-05	0.000128208	yes	-	-	-	-	-	-	-
SCO4150	CAB88483	106	45	47.05	13.73	-1.77686	1.68837e-14	1.04235e-13	yes	CAB88483	ABC transporter [Streptomyces coelicolor]	-	-	GO:0031224//intrinsic component of membrane	-	-
SCO4157	CAB88490	25	135	5.48	19.41	1.82455	4.96369e-10	2.38646e-09	yes	CAB88490	protease [Streptomyces coelicolor]	-	-	-	GO:0004175//endopeptidase activity	GO:0019538//protein metabolic process
SCO4161	CAB88494	59	44	42.41	19.84	-1.09599	0.000185313	0.000532286	yes	-	-	-	-	-	-	-
SCO4167	CAB94071	64	31	25.45	8.39	-1.60092	2.68668e-08	1.13275e-07	yes	CAB94071	TetR family transcriptional regulator [Streptomyces coelicolor]	-	-	-	GO:0003676//nucleic acid binding	GO:0010468//regulation of gene expression;GO:0034645//cellular macromolecule biosynthetic process
SCO4177	CAB94081	113	57	76.71	24.27	-1.66024	5.30107e-13	3.04072e-12	yes	-	-	-	-	-	-	-
SCO4183	CAB94087	233.25	1.54	52.65	0.23	-7.83866	9.60244e-80	3.16174e-78	yes	CAB94087	transposase [Streptomyces coelicolor]	-	-	-	GO:0003676//nucleic acid binding	GO:0006259//DNA metabolic process
SCO4187	CAD55475	21	9	20.69	5.56	-1.89578	0.000885647	0.00231724	yes	-	-	-	-	-	-	-
SCO4197	CAC04033	73	217	51.47	111.47	1.11485	2.35043e-06	8.25364e-06	yes	CAC04033	MarR family regulatory protein [Streptomyces coelicolor]	-	-	GO:0044464	GO:0001071//nucleic acid binding transcription factor activity	GO:0010468//regulation of gene expression
SCO4211	CAC04047	2	16	0.91	5.04	2.46949	0.0213208	0.042901	yes	CAC04047	integrase, partial [Streptomyces coelicolor]	-	-	-	GO:0003676//nucleic acid binding	GO:0006259//DNA metabolic process
SCO4213	CAC04049	420	2493	53.95	206.1	1.93365	6.50317e-161	5.81919e-159	yes	CAC04049	restriction endonuclease [Streptomyces coelicolor]	-	-	-	GO:0003676//nucleic acid binding;GO:0004518//nuclease activity	GO:0006304//DNA modification
SCO4214	CAC04050	16	17244	12.59	10070.1	9.64359	0	0	yes	-	-	-	-	-	-	-
SCO4215	CAC04051	245	3292	81.5	735.31	3.17348	0	0	yes	CAC04051	GntR family transcriptional regulator [Streptomyces coelicolor]	-	-	-	GO:0003676//nucleic acid binding;GO:0001071//nucleic acid binding transcription factor activity	GO:0010468//regulation of gene expression;GO:0034645//cellular macromolecule biosynthetic process;GO:0000272//polysaccharide catabolic process
SCO4226	CAC04062	151	63	111.15	29.09	-1.93391	1.61622e-20	1.30637e-19	yes	-	-	-	-	-	-	-
SCO4227	CAC04063	1120	434	855.35	207.91	-2.04056	8.25184e-145	6.09354e-143	yes	-	-	-	-	-	-	-
SCO4237	CAB77331	961	712	116.81	55.62	-1.07049	3.6664e-50	6.88559e-49	yes	-	-	-	-	-	-	-
SCO4249	CAB77343	139	39	51.89	9.86	-2.3958	2.79491e-26	2.76079e-25	yes	-	-	-	-	-	-	-
SCO4250	CAB77344	1138	372	66.68	13.83	-2.26945	6.59352e-171	6.59872e-169	yes	-	-	-	-	-	-	-
SCO4265	CAC04255	1345	602	189.06	54.6	-1.79187	2.6691e-147	2.03012e-145	yes	CAC04255	transport integral membrane protein [Streptomyces coelicolor]	-	-	GO:0031224//intrinsic component of membrane	-	GO:0051234//establishment of localization;GO:0044763
SCO4266	CAC04256	2892	588	685.76	91.76	-2.90177	0	0	yes	CAC04256	oxidoreductase [Streptomyces coelicolor]	-	-	-	GO:0003824//catalytic activity;GO:0046914//transition metal ion binding	GO:0044710
SCO4267	CAC04257	26	17	5	2.13	-1.23107	0.00963779	0.0208431	yes	CAC04257	FAD-dependent oxidoreductase [Streptomyces violaceoruber]	-	-	-	-	GO:0044710
SCO4275	CAB93035	59	30	10.02	3.31	-1.59798	3.69603e-07	1.4063e-06	yes	CAB93035	nickel transporter [Streptomyces coelicolor]	-	-	GO:0031224//intrinsic component of membrane	GO:0004673//protein histidine kinase activity;GO:0032550;GO:0005515//protein binding	GO:0006468//protein phosphorylation;GO:0035556//intracellular signal transduction
SCO4283	CAB93043	158	44	39.95	7.35	-2.44238	8.81695e-30	9.74734e-29	yes	CAB93043	sugar kinase [Streptomyces coelicolor]	Carbohydrate metabolism	ko00052//Galactose metabolism	-	GO:0032550;GO:0016772//transferase activity, transferring phosphorus-containing groups	GO:0006796//phosphate-containing compound metabolic process;GO:0044238
SCO4285	CAB93045	57	35	13.52	5.46	-1.30812	1.23858e-05	4.03973e-05	yes	CAB93045	ROK family transcriptional regulator [Streptomyces coelicolor]	Global and overview maps;Global and overview maps;Carbohydrate metabolism;Carbohydrate metabolism;Carbohydrate metabolism;Carbohydrate metabolism;Biosynthesis of other secondary metabolites	ko01100//Metabolic pathways;ko01110//Biosynthesis of secondary metabolites;ko00010//Glycolysis / Gluconeogenesis;ko00500//Starch and sucrose metabolism;ko00520//Amino sugar and nucleotide sugar metabolism;ko00052//Galactose metabolism;ko00524//Butirosin and neomycin biosynthesis	-	GO:0019200//carbohydrate kinase activity	GO:0016310//phosphorylation
SCO4287	CAB93047	25	15	17.97	6.76	-1.4105	0.0043629	0.0101474	yes	-	-	-	-	-	-	-
SCO4288	CAB93048	193	55	53.2	10.06	-2.4028	3.83497e-35	4.96067e-34	yes	CAB93048	phosphatase [Streptomyces coelicolor]	Carbohydrate metabolism	ko00500//Starch and sucrose metabolism	-	GO:0043169//cation binding;GO:0019203//carbohydrate phosphatase activity	GO:0006796//phosphate-containing compound metabolic process;GO:0005991//trehalose metabolic process
SCO4289	CAB93049	231	155	153.98	74.63	-1.04492	1.06441e-16	7.2479e-16	yes	-	-	-	-	-	-	-
SCO4290	CAB93050	1190	567	184.69	56.95	-1.69734	1.36218e-122	7.96982e-121	yes	CAB93050	alpha,alpha-trehalose-phosphate synthase [Streptomyces coelicolor]	Carbohydrate metabolism	ko00500//Starch and sucrose metabolism	-	GO:0035251//UDP-glucosyltransferase activity	GO:0005991//trehalose metabolic process
SCO4295	CAB93055	355	276	318.96	155.55	-1.036	2.70642e-18	2.02012e-17	yes	CAB93055	cold shock protein [Streptomyces coelicolor]	-	-	GO:0044424	GO:0003676//nucleic acid binding;GO:0017111//nucleoside-triphosphatase activity	GO:0010468//regulation of gene expression;GO:0034645//cellular macromolecule biosynthetic process
SCO4297	CAB93057	355	1206	70.5	156.37	1.14927	1.99629e-37	2.7309e-36	yes	CAB93057	oxidoreductase [Streptomyces coelicolor]	-	-	-	GO:0016628//oxidoreductase activity, acting on the CH-CH group of donors, NAD or NADP as acceptor;GO:0032553	GO:0044710
SCO4303	CAB93063	102	299	46.63	94.25	1.01523	7.24037e-08	2.92927e-07	yes	CAB93063	transcriptional regulator [Streptomyces coelicolor]	-	-	-	GO:0003676//nucleic acid binding	GO:0010468//regulation of gene expression;GO:0034645//cellular macromolecule biosynthetic process
SCO4310	CAB93070	24	13	14.81	5.03	-1.55794	0.00167444	0.0041743	yes	-	-	-	-	-	-	-
SCO4321	CAB93395	430	249	32.89	12.13	-1.43907	6.50616e-37	8.75856e-36	yes	CAB93395	DNA-binding protein [Streptomyces violaceoruber]	-	-	-	GO:0003676//nucleic acid binding	-
SCO4327	CAB93401	93	23	40.4	6.86	-2.55807	1.46691e-19	1.1538e-18	yes	CAB93401	futalosine nucleosidase [Streptomyces lividans]	-	-	-	GO:0003824//catalytic activity	GO:0009233;GO:0055086//nucleobase-containing small molecule metabolic process
SCO4329	CAB93403	581	383	89.94	38.37	-1.22898	9.97316e-40	1.44213e-38	yes	CAB93403	integral membrane protein [Streptomyces lividans]	-	-	GO:0031224//intrinsic component of membrane	-	GO:0044763
SCO4333	CAB93407	85	290	59.69	127.75	1.09776	1.41964e-10	7.08515e-10	yes	-	-	-	-	-	-	-
SCO4338	CAB93412	26	5	13.06	1.75	-2.89973	7.80705e-07	2.87835e-06	yes	CAB93412	2'-5' RNA ligase [Streptomyces coelicolor]	-	-	-	GO:0008452//RNA ligase activity	GO:0044260
SCO4365	CAC08321	24	15	18.1	7.1	-1.3501	0.00647851	0.0145786	yes	-	-	-	-	-	-	-
SCO4378	CAB95889	41	27	12.06	5.29	-1.18889	0.000450305	0.00123158	yes	CAB95889	wyosine base formation domain-containing protein [Streptomyces mutabilis]	-	-	-	GO:0043169//cation binding	-
SCO4398	CAB95909	128	52	52.61	14.59	-1.85036	3.17387e-18	2.35058e-17	yes	-	-	-	-	-	-	-
SCO4399	CAB95910	1192	382	185.47	38.47	-2.26938	3.61745e-181	3.82143e-179	yes	-	-	-	-	-	-	-
SCO4416	CAC08425	91	69	16.71	8.25	-1.01825	4.81879e-06	1.64801e-05	yes	CAC08425	monooxygenase [Streptomyces coelicolor]	-	-	-	GO:0016709//oxidoreductase activity, acting on paired donors, with incorporation or reduction of molecular oxygen, NAD(P)H as one donor, and incorporation of one atom of oxygen;GO:0000166//nucleotide binding	GO:0044710
SCO4435	CAB88442	138	74	27.86	9.76	-1.51324	2.614e-14	1.59824e-13	yes	CAB88442	ADP-ribosylglycohydrolase [Streptomyces violaceorubidus]	-	-	-	GO:0003824//catalytic activity	-
SCO4440	CAB88447	2222	1587	739.19	354.48	-1.06024	2.45746e-117	1.35445e-115	yes	-	-	-	-	-	-	-
SCO4442	CAB88449	18	11	17.18	6.59	-1.38238	0.0162028	0.0334071	yes	-	-	-	-	-	-	-
SCO4443	CAB88450	415	238	112.36	42.71	-1.39548	2.68661e-36	3.57244e-35	yes	CAB88450	MerR family transcriptional regulator [Streptomyces coelicolor]	-	-	-	GO:0003676//nucleic acid binding	GO:0010468//regulation of gene expression
SCO4453	CAB88460	147	429	134.73	300.7	1.15825	1.17482e-10	5.89814e-10	yes	-	-	-	-	-	-	-
SCO4460	CAC08367	17	52	11.85	26.36	1.15346	0.025045	0.0495171	yes	-	-	-	-	-	-	-
SCO4465	CAC08372	56	188	31.78	75.38	1.24606	4.65313e-07	1.75816e-06	yes	-	-	-	-	-	-	-
SCO4468	CAC08375	18	8	15.94	4.44	-1.84402	0.00374236	0.00884813	yes	-	-	-	-	-	-	-
SCO4484	CAB92105	7	0	8.27	0.001	-13.0137	0.00782344	0.0172829	yes	-	-	-	-	-	-	-
SCO4487	CAB92108	339	254	39.55	19.03	-1.0554	4.19555e-19	3.25626e-18	yes	CAB92108	protein kinase [Streptomyces coelicolor]	-	-	-	GO:0004672//protein kinase activity;GO:0032550	GO:0006796//phosphate-containing compound metabolic process;GO:0006464//cellular protein modification process
SCO4495	CAB77286	71	44	30.2	12.82	-1.23615	7.42442e-07	2.7466e-06	yes	-	-	-	-	-	-	-
SCO4497	CAB77288	157	442	310.91	854.84	1.45916	6.56119e-10	3.12098e-09	yes	-	-	-	-	-	-	-
SCO4502	CAB77293	28	21	4.76	2.32	-1.03684	0.0154733	0.0320681	yes	CAB77293	acetyl-CoA acetyltransferase [Streptomyces coelicolor]	Global and overview maps;Global and overview maps;Carbohydrate metabolism;Carbohydrate metabolism;Lipid metabolism;Amino acid metabolism;Carbohydrate metabolism;Carbohydrate metabolism;Amino acid metabolism;Amino acid metabolism;Metabolism of terpenoids and polyketides;Lipid metabolism	ko01100//Metabolic pathways;ko01110//Biosynthesis of secondary metabolites;ko00620//Pyruvate metabolism;ko00630//Glyoxylate and dicarboxylate metabolism;ko00071//Fatty acid metabolism;ko00280//Valine, leucine and isoleucine degradation;ko00650//Butanoate metabolism;ko00640//Propanoate metabolism;ko00380//Tryptophan metabolism;ko00310//Lysine degradation;ko00900//Terpenoid backbone biosynthesis;ko…	-	GO:0003988//acetyl-CoA C-acyltransferase activity	-
SCO4540	CAC08356	30	21	22.63	9.94	-1.18692	0.00786634	0.0173474	yes	-	-	-	-	-	-	-
SCO4551	CAB44542	77	17	36.01	5.49	-2.71352	1.99564e-17	1.41199e-16	yes	CAB44542	hypothetical protein [Streptomyces coelicolor]	-	-	-	GO:0016787//hydrolase activity	-
SCO4562	CAB44531	130	60	156.7	59.16	-1.40531	4.08865e-16	2.68552e-15	yes	CAB44531	NADH ubiquinone oxidoreductase chain A [Streptomyces sp.]	-	-	GO:0031224//intrinsic component of membrane	GO:0048037//cofactor binding;GO:0050136//NADH dehydrogenase (quinone) activity	GO:0044710;GO:0051234//establishment of localization
SCO4563	CAB44530	556	366	293.71	135.41	-1.11706	3.88286e-38	5.42886e-37	yes	CAB44530	NADH dehydrogenase subunit B [Streptomyces coelicolor]	-	-	GO:0016020//membrane	GO:0046914//transition metal ion binding;GO:0051536//iron-sulfur cluster binding;GO:0048037//cofactor binding;GO:0050136//NADH dehydrogenase (quinone) activity	GO:0044710;GO:0051234//establishment of localization
SCO4564	CAB44529	1113	703	372.29	157.94	-1.23705	4.68012e-77	1.48321e-75	yes	CAB44529	NADH dehydrogenase subunit C [Streptomyces coelicolor]	-	-	GO:0016020//membrane	GO:0048037//cofactor binding;GO:0050136//NADH dehydrogenase (quinone) activity	GO:0044710;GO:0051234//establishment of localization
SCO4568	CAB44525	1416	662	111.68	33.27	-1.74708	1.42111e-146	1.0702e-144	yes	CAB44525	NADH-quinone oxidoreductase subunit G [Streptomyces coelicolor]	-	-	-	GO:0051536//iron-sulfur cluster binding;GO:0046914//transition metal ion binding;GO:0048037//cofactor binding;GO:0050136//NADH dehydrogenase (quinone) activity	GO:0022904//respiratory electron transport chain
SCO4569	CAB44524	1097	658	168.12	65.23	-1.36588	4.6993e-83	1.6321e-81	yes	CAB44524	NADH-quinone oxidoreductase subunit H [Streptomyces coelicolor]	-	-	GO:0031224//intrinsic component of membrane	GO:0048037//cofactor binding;GO:0003954//NADH dehydrogenase activity	GO:0044710
SCO4578	CAB44515	10	3	8.15	1.53	-2.41327	0.0129695	0.0273636	yes	CAB44515	oxidoreductase [Streptomyces violaceorubidus]	-	-	-	GO:0003824//catalytic activity	GO:0044710
SCO4585	CAC08286	1199	815	283.21	126.67	-1.1608	1.79416e-72	5.30986e-71	yes	CAC08286	ABC transporter ATP-binding protein [Streptomyces coelicolor]	-	-	-	GO:0017111//nucleoside-triphosphatase activity;GO:0032550	-
SCO4587	CAC08288	73	324	33.88	103.84	1.61586	1.5015e-17	1.0682e-16	yes	CAC08288	flavodoxin [Streptomyces coelicolor]	-	-	-	GO:0003824//catalytic activity	GO:0044710
SCO4617	CAC08270	9	35	1.3	3.28	1.33518	0.0115913	0.0247163	yes	CAC08270	ATP-binding protein [Streptomyces coelicolor]	-	-	-	GO:0032550	-
SCO4634	CAB77408	49	27	8.19	2.93	-1.48296	1.34663e-05	4.37338e-05	yes	CAB77408	hydrolase [Streptomyces coelicolor]	Global and overview maps;Amino acid metabolism;Nucleotide metabolism	ko01100//Metabolic pathways;ko00330//Arginine and proline metabolism;ko00240//Pyrimidine metabolism	-	GO:0016814//hydrolase activity, acting on carbon-nitrogen (but not peptide) bonds, in cyclic amidines	-
SCO4667	CAB81858	49	25	8.26	2.73	-1.59724	3.18494e-06	1.10817e-05	yes	CAB81858	histidine kinase [Streptomyces coelicolor]	-	-	GO:0031224//intrinsic component of membrane	GO:0004673//protein histidine kinase activity;GO:0005515//protein binding	GO:0035556//intracellular signal transduction;GO:0006796//phosphate-containing compound metabolic process
SCO4679	CAB82047	20	5	19.09	2.99	-2.6746	4.97586e-05	0.000152606	yes	-	-	-	-	-	-	-
SCO4710	CAB82078	167	123	136.04	62.85	-1.11405	1.23825e-10	6.20839e-10	yes	CAB82078	50S ribosomal protein L29 [Streptomyces coelicolor]	-	-	GO:0030529//ribonucleoprotein complex	GO:0005198//structural molecule activity	GO:0010467//gene expression
SCO4715	CAB82083	69	38	67.99	23.49	-1.53328	1.80587e-07	7.04742e-07	yes	CAB82083	30S ribosomal protein S14 [Streptomyces coelicolor]	Translation	ko03010//Ribosome	GO:0030529//ribonucleoprotein complex	GO:0046914//transition metal ion binding;GO:0003723//RNA binding;GO:0005198//structural molecule activity	GO:0010467//gene expression
SCO4725	CAA20381	1082	828	893.33	428.82	-1.05882	7.4282e-52	1.45992e-50	yes	CAA20381	translation initiation factor IF-1 [Streptomyces coelicolor]	-	-	GO:0044424	GO:0008135//translation factor activity, nucleic acid binding	GO:0006412//translation
SCO4739	CAA20395	1113	3402	340.59	695.07	1.02912	1.70741e-74	5.19463e-73	yes	-	-	-	-	-	-	-
SCO4742	CAA20398	107	32	15.69	3.03	-2.37246	1.46635e-19	1.1538e-18	yes	CAA20398	carbohydrate kinase [Streptomyces coelicolor]	-	-	-	GO:0016772//transferase activity, transferring phosphorus-containing groups	GO:0006796//phosphate-containing compound metabolic process
SCO4748	CAA20404	6	0	4.64	0.001	-12.1799	0.0156414	0.0323366	yes	-	-	-	-	-	-	-
SCO4750	CAA20406	332	224	136.45	62.85	-1.11839	9.13531e-23	7.99577e-22	yes	CAA20406	peptidase M22 [Streptomyces coelicoflavus]	-	-	-	GO:0016787//hydrolase activity	GO:0019538//protein metabolic process;GO:0006400//tRNA modification
SCO4763	CAA20419	233	159	41.3	18.32	-1.17272	4.42241e-16	2.89723e-15	yes	-	-	-	-	-	-	-
SCO4767	CAA20423	15	78	20.96	93.32	2.15455	3.43032e-06	1.1892e-05	yes	CAA20423	regulatory protein [Streptomyces coelicolor]	-	-	GO:0044424	GO:0043169//cation binding;GO:0051536//iron-sulfur cluster binding;GO:0003676//nucleic acid binding	GO:0034645//cellular macromolecule biosynthetic process;GO:0048646//anatomical structure formation involved in morphogenesis;GO:0010468//regulation of gene expression
SCO4768	CAA20424	2474	1680	1122.51	525.24	-1.09568	1.466e-142	1.06194e-140	yes	CAA20424	two-component regulator [Streptomyces lydicus]	-	-	-	GO:0003676//nucleic acid binding;GO:0001071//nucleic acid binding transcription factor activity	GO:0035556//intracellular signal transduction;GO:0010468//regulation of gene expression;GO:0034645//cellular macromolecule biosynthetic process
SCO4788	CAB82027	312	228	52.56	24.92	-1.07666	1.17015e-18	8.90018e-18	yes	-	-	-	-	-	-	-
SCO4794	CAB92657	144	428	80.23	168.09	1.06702	4.34929e-11	2.24428e-10	yes	-	-	-	-	-	-	-
SCO4799	CAB92662	89	50	20.7	7.65	-1.4361	2.5535e-09	1.1616e-08	yes	-	-	-	-	-	-	-
SCO4802	CAB92665	609	245	119.77	31.45	-1.92913	3.15324e-79	1.03377e-77	yes	CAB92665	SWIM zinc finger domain protein, partial [Streptomyces violaceoruber]	-	-	-	GO:0046914//transition metal ion binding	-
SCO4804	CAB92667	1435	802	117.42	41.84	-1.48872	1.98783e-117	1.10361e-115	yes	-	-	-	-	-	-	-
SCO4810	CAB92673	29	20	6.47	2.93	-1.14287	0.0066671	0.0149491	yes	CAB92673	DNA-directed RNA polymerase subunit sigma-24 [Streptomyces sp.]	-	-	-	GO:0003677//DNA binding;GO:0001071//nucleic acid binding transcription factor activity;GO:0000996	GO:0010468//regulation of gene expression;GO:0032774//RNA biosynthetic process
SCO4828	CAB97431	790	479	109.53	42.83	-1.35463	2.26018e-60	5.3388e-59	yes	CAB97431	betaine aldehyde dehydrogenase [Streptomyces coelicolor]	Amino acid metabolism	ko00260//Glycine, serine and threonine metabolism	-	GO:0004029//aldehyde dehydrogenase (NAD) activity	GO:0044710
SCO4862	CAC17650	58	32	29.37	11.29	-1.3793	1.16477e-06	4.2348e-06	yes	-	-	-	-	-	-	-
SCO4867	CAC17655	33	18	6.21	2.21	-1.49055	0.000273429	0.000766852	yes	-	-	-	-	-	-	-
SCO4868	CAC17656	113	78	32.47	14.9	-1.1238	1.74411e-08	7.47364e-08	yes	CAC17656	lipoprotein [Streptomyces coelicolor]	-	-	-	GO:0003824//catalytic activity	-
SCO4891	CAC33056	19	60	19.45	48.17	1.30836	0.00718924	0.015984	yes	-	-	-	-	-	-	-
SCO4892	CAC33057	310	226	71.84	34.43	-1.06112	1.3715e-18	1.03694e-17	yes	CAC33057	regulatory protein [Streptomyces coelicolor]	-	-	GO:0044464	GO:0001071//nucleic acid binding transcription factor activity	GO:0010468//regulation of gene expression
SCO4894	CAC33059	74	12	53.82	5.47	-3.29853	1.3131e-18	9.93771e-18	yes	-	-	-	-	-	-	-
SCO4929	CAD30919	52	9	20.81	2.45	-3.08642	2.84123e-13	1.64935e-12	yes	-	-	-	-	-	-	-
SCO4959	CAD30945	21	4	14.92	1.78	-3.0673	5.71982e-06	1.93872e-05	yes	-	-	-	-	-	-	-
SCO4960	CAD30946	67	45	41.08	19.69	-1.06097	8.47836e-06	2.8234e-05	yes	CAD30946	sigma factor [Streptomyces coelicolor]	-	-	-	GO:0003676//nucleic acid binding;GO:0001071//nucleic acid binding transcription factor activity;GO:0000996	GO:0010468//regulation of gene expression;GO:0032774//RNA biosynthetic process
SCO4968	CAD30953	88	48	70.74	24.2	-1.54752	1.92009e-09	8.80831e-09	yes	-	-	-	-	-	-	-
SCO4980	CAC40593	255	151	62.91	24.57	-1.35639	4.18814e-22	3.5752e-21	yes	-	-	-	-	-	-	-
SCO4981	CAC40594	680	491	104.48	48.8	-1.09827	1.0731e-38	1.51709e-37	yes	-	-	-	-	-	-	-
SCO5007	CAB92600	101	60	98.47	45.35	-1.11858	1.31611e-09	6.13378e-09	yes	-	-	-	-	-	-	-
SCO5008	CAB92601	128	71	124.79	53.66	-1.21758	8.45348e-13	4.78046e-12	yes	-	-	-	-	-	-	-
SCO5012	CAB92605	18	10	16.66	5.81	-1.51978	0.00817489	0.0179654	yes	-	-	-	-	-	-	-
SCO5016	CAB92609	27	20	8.14	4.02	-1.01783	0.0133924	0.0281545	yes	-	-	-	-	-	-	-
SCO5025	CAB92618	3817	12261	985.42	2092.36	1.08632	3.83065e-212	4.93829e-210	yes	CAB92618	transcriptional regulator [Streptomyces coelicolor]	-	-	-	GO:0003676//nucleic acid binding	GO:0010468//regulation of gene expression
SCO5028	CAC05873	4196	2036	687.93	216.4	-1.66856	0	0	yes	CAC05873	ATP-binding protein [Streptomyces coelicolor]	-	-	-	GO:0032550	-
SCO5035	CAC05880	161	545	61.23	140.58	1.19908	3.15057e-18	2.3356e-17	yes	CAC05880	ABC transporter ATP-binding protein [Streptomyces coelicolor]	-	-	-	GO:0017111//nucleoside-triphosphatase activity;GO:0032550	-
SCO5036	CAC05881	259	913	149.77	373.87	1.31979	2.11423e-31	2.43281e-30	yes	-	-	-	-	-	-	-
SCO5039	CAC05884	1635	5898	154.24	355.65	1.20528	4.42584e-169	4.37181e-167	yes	CAC05884	penicillin-binding protein [Streptomyces lividans]	-	-	-	GO:0008144//drug binding	-
SCO5043	CAC05888	18	85	2.63	8.03	1.61034	4.49165e-06	1.54098e-05	yes	CAC05888	hydrolase [Streptomyces coelicolor]	-	-	-	GO:0008238//exopeptidase activity	GO:0019538//protein metabolic process
SCO5046	CAC05891	674	301	726.59	257.66	-1.49567	4.7155e-78	1.51975e-76	yes	CAC05891	WhiB family transcriptional regulator [Streptomyces coelicolor]	-	-	GO:0044424	GO:0043169//cation binding;GO:0003676//nucleic acid binding;GO:0051536//iron-sulfur cluster binding	GO:0010468//regulation of gene expression;GO:0034645//cellular macromolecule biosynthetic process
SCO5055	CAC05900	32	21	21.97	9.04	-1.28114	0.00270283	0.00652005	yes	CAC05900	exodeoxyribonuclease 7 small subunit [Streptomyces coelicolor]	-	-	GO:0044424	GO:0016895//exodeoxyribonuclease activity, producing 5'-phosphomonoesters	GO:0006308//DNA catabolic process
SCO5070	CAC37458	839	273	157.41	33.37	-2.2379	2.62598e-129	1.62384e-127	yes	CAC37458	hydroxylacyl-CoA dehydrogenase [Streptomyces coelicolor]	-	-	-	GO:0046914//transition metal ion binding;GO:0008235//metalloexopeptidase activity	GO:0019538//protein metabolic process
SCO5071	CAC37459	5343	2790	4203.51	1629.3	-1.36734	0	0	yes	-	-	-	-	-	-	-
SCO5072	CAC37460	19762	9269	5059.12	1567.81	-1.69014	0	0	yes	CAC37460	hydroxylacyl-CoA dehydrogenase [Streptomyces lividans]	-	-	-	GO:0016616//oxidoreductase activity, acting on the CH-OH group of donors, NAD or NADP as acceptor;GO:0048037//cofactor binding	GO:0032787//monocarboxylic acid metabolic process
SCO5073	CAC37461	11076	4393	2596.16	677.3	-1.93851	0	0	yes	CAC37461	oxidoreductase [Streptomyces coelicolor]	-	-	-	GO:0003824//catalytic activity;GO:0046914//transition metal ion binding	GO:0044710
SCO5074	CAC37462	16121	5337	6762.06	1531.18	-2.14282	0	0	yes	-	-	-	-	-	-	-
SCO5075	CAD55222	9575	2611	2461.54	443.6	-2.47223	0	0	yes	CAD55222	oxidoreductase [Streptomyces coelicolor]	-	-	-	GO:0003824//catalytic activity;GO:0046914//transition metal ion binding	GO:0044710
SCO5076	CAC44189	13088	5787	1720.91	490.06	-1.81214	0	0	yes	CAC44189	integral membrane protein [Streptomyces lividans]	-	-	GO:0031224//intrinsic component of membrane	-	GO:0051234//establishment of localization;GO:0044763
SCO5077	CAC44190	2810	1713	2739.61	1294.68	-1.08137	1.58328e-194	1.77095e-192	yes	CAC44190	actVA 2 [Streptomyces coelicolor]	-	-	-	GO:0032553;GO:0016641//oxidoreductase activity, acting on the CH-NH2 group of donors, oxygen as acceptor	GO:0009108//coenzyme biosynthetic process;GO:0044710
SCO5078	CAC44191	9604	3068	2759.25	586.2	-2.23481	0	0	yes	-	-	-	-	-	-	-
SCO5079	CAC44192	11959	5088	3237.91	912.99	-1.82639	0	0	yes	-	-	-	-	-	-	-
SCO5080	CAC44193	8178	2706	1598.07	345.03	-2.21154	0	0	yes	CAC44193	hydrolase [Streptomyces coelicolor]	-	-	-	GO:0016627//oxidoreductase activity, acting on the CH-CH group of donors;GO:0000166//nucleotide binding	GO:0044710
SCO5081	CAC44194	1410	551	1926.75	639.81	-1.59045	3.72787e-177	3.83165e-175	yes	-	-	-	-	-	-	-
SCO5083	CAC44196	47609	24834	5707.28	1912.82	-1.5771	0	0	yes	CAC44196	actinorhodin transporter [Streptomyces coelicolor]	-	-	GO:0031224//intrinsic component of membrane	-	GO:0051234//establishment of localization;GO:0044763;GO:0009636//response to toxic substance
SCO5084	CAC44197	46401	27158	4411.29	1650.62	-1.41819	0	0	yes	CAC44197	membrane protein [Streptomyces coelicolor]	-	-	GO:0031224//intrinsic component of membrane	-	-
SCO5086	CAC44199	9439	4584	2993.36	972.87	-1.62145	0	0	yes	CAC44199	ketoacyl reductase [Streptomyces coelicolor]	-	-	-	GO:0003824//catalytic activity	GO:0016999//antibiotic metabolic process;GO:0044710
SCO5087	CAC44200	14999	7462	2298.69	739.78	-1.63564	0	0	yes	CAC44200	actinorhodin polyketide beta-ketoacyl synthase subunit alpha [Streptomyces coelicolor]	-	-	-	GO:0016740//transferase activity	GO:0016999//antibiotic metabolic process
SCO5088	CAC44201	7377	2453	1330.88	287.87	-2.20889	0	0	yes	CAC44201	actinorhodin polyketide beta-ketoacyl synthase subunit beta [Streptomyces coelicolor]	-	-	-	GO:0016740//transferase activity	GO:0016999//antibiotic metabolic process
SCO5089	CAC44202	426	97	299.16	42.73	-2.8076	2.49102e-86	9.19743e-85	yes	CAC44202	actinorhodin polyketide synthase ACP [Streptomyces coelicolor]	-	-	-	-	GO:0006631//fatty acid metabolic process;GO:0016999//antibiotic metabolic process
SCO5090	CAC44203	5008	1882	1235.47	306.17	-2.01266	0	0	yes	CAC44203	actinorhodin polyketide synthase bifunctional cyclase/dehydratase [Streptomyces coelicolor]	-	-	-	-	GO:0016999//antibiotic metabolic process
SCO5091	CAC44204	2741	883	732.39	156.25	-2.22876	0	0	yes	-	-	-	-	-	-	-
SCO5092	CAC44205	1084	441	609.52	174.98	-1.80048	5.50966e-134	3.55139e-132	yes	CAC44205	actinorhodin polyketide dimerase [Streptomyces coelicolor]	-	-	-	GO:0016646//oxidoreductase activity, acting on the CH-NH group of donors, NAD or NADP as acceptor;GO:0032553	GO:0044710;GO:0016999//antibiotic metabolic process
SCO5093	CAC44206	512	116	323.63	52.55	-2.62258	4.09045e-103	1.88557e-101	yes	-	-	-	-	-	-	-
SCO5094	CAC44207	138	12	60.37	3.6	-4.06776	1.23706e-42	1.92021e-41	yes	CAC44207	methyltransferase [Streptomyces coelicolor]	-	-	-	GO:0016741	GO:0008152//metabolic process
SCO5107	CAC44314	81	44	8.46	2.95	-1.51994	9.43794e-09	4.14463e-08	yes	CAC44314	succinate dehydrogenase flavoprotein subunit [Streptomyces coelicolor]	-	-	-	GO:0000104//succinate dehydrogenase activity	GO:0044710
SCO5109	CAC44316	30	16	23.6	9.34	-1.33729	0.000727566	0.00193899	yes	-	-	-	-	-	-	-
SCO5123	CAC05753	191	133	179.53	78.42	-1.19493	2.94084e-13	1.70488e-12	yes	-	-	-	-	-	-	-
SCO5124	CAC05754	400	165	354.18	91.65	-1.95028	9.7882e-52	1.91386e-50	yes	-	-	-	-	-	-	-
SCO5127	CAC05757	50	10	42.63	6.42	-2.73122	5.31907e-12	2.88977e-11	yes	-	-	-	-	-	-	-
SCO5133	CAC05763	33	22	8.78	3.88	-1.17816	0.00186826	0.00463018	yes	-	-	-	-	-	-	-
SCO5137	CAC05767	2803	1332	2293.8	814.99	-1.49289	2.65343e-289	4.69349e-287	yes	CAC05767	ATP-binding protein [Streptomyces coelicolor]	-	-	-	GO:0032550	-
SCO5142	CAC01343	112	15	135	14.79	-3.19027	7.59343e-31	8.58182e-30	yes	-	-	-	-	-	-	-
SCO5156	CAC01357	114	62	68.52	26.52	-1.36944	6.54566e-12	3.53094e-11	yes	-	-	-	-	-	-	-
SCO5168	CAC01369	56	17	38.02	7.24	-2.3927	1.13548e-10	5.70816e-10	yes	-	-	-	-	-	-	-
SCO5171	CAC01372	17	3	13.67	1.51	-3.17839	0.000122056	0.000357197	yes	-	-	-	-	-	-	-
SCO5175	CAC01376	87	65	18.54	9.07	-1.03147	5.90598e-06	1.99826e-05	yes	-	-	-	-	-	-	-
SCO5191	CAC01321	135	415	212.85	584.3	1.45687	1.12376e-11	5.9897e-11	yes	-	-	-	-	-	-	-
SCO5209	CAB94594	76	46	34.48	14.38	-1.2617	2.57131e-07	9.92256e-07	yes	CAB94594	TetR family transcriptional regulator [Streptomyces coelicolor]	-	-	-	GO:0003676//nucleic acid binding	GO:0010468//regulation of gene expression;GO:0034645//cellular macromolecule biosynthetic process
SCO5218	CAB94603	1048	774	171.82	82.27	-1.06246	1.70499e-54	3.52396e-53	yes	CAB94603	integral membrane protein [Streptomyces lividans]	-	-	-	GO:0003824//catalytic activity	-
SCO5219	CAB94604	353	190	61.68	21.57	-1.51578	4.1624e-34	5.20711e-33	yes	CAB94604	metal-dependent phosphohydrolase [Streptomyces violaceoruber]	-	-	-	GO:0003824//catalytic activity	-
SCO5250	CAC05969	1337	559	257.15	70.11	-1.87492	6.10498e-158	5.21735e-156	yes	CAC05969	polyprenyl synthetase [Streptomyces coelicolor]	-	-	-	GO:0003824//catalytic activity	GO:0006720//isoprenoid metabolic process
SCO5266	CAC05953	55	28	16.1	5.46	-1.56009	7.02874e-07	2.61166e-06	yes	-	-	-	-	-	-	-
SCO5267	CAC05952	8	2	7.88	1.24	-2.66786	0.0215151	0.0432121	yes	-	-	-	-	-	-	-
SCO5268	CAC05951	93	52	64.82	26.36	-1.29809	1.32674e-09	6.17308e-09	yes	-	-	-	-	-	-	-
SCO5269	CAC05950	724	254	65.37	14.65	-2.15773	1.48134e-105	7.17647e-104	yes	-	-	-	-	-	-	-
SCO5270	CAC05949	693	384	155.86	56.69	-1.45908	2.88128e-61	7.00161e-60	yes	CAC05949	ATPase AAA [Streptomyces coelicolor]	-	-	-	GO:0017111//nucleoside-triphosphatase activity;GO:0032550	-
SCO5271	CAC05948	493	212	29.31	8	-1.87332	1.85455e-60	4.42185e-59	yes	-	-	-	-	-	-	-
SCO5273	CAC05946	545	254	60.36	18.04	-1.74239	3.29145e-61	7.94754e-60	yes	CAC05946	radical SAM protein [Streptomyces coelicolor]	-	-	-	GO:0051540	-
SCO5274	CAC05945	121	55	15.64	4.58	-1.77182	1.98589e-15	1.27358e-14	yes	-	-	-	-	-	-	-
SCO5278	CAC04493	42	9	4.37	0.6	-2.8646	2.24444e-10	1.10996e-09	yes	-	-	-	-	-	-	-
SCO5279	CAC04494	23	14	4.09	1.62	-1.33611	0.00513866	0.0117903	yes	-	-	-	-	-	-	-
SCO5280	CAC04495	145	92	8.21	3.3	-1.31492	6.28023e-12	3.39016e-11	yes	CAC04495	ATP-binding protein [Streptomyces violaceoruber]	-	-	-	GO:0032550	-
SCO5286	CAC04501	462	196	136.59	38.6	-1.82318	7.0403e-58	1.60325e-56	yes	CAC04501	hydrolase [Streptomyces coelicolor]	-	-	-	GO:0004553//hydrolase activity, hydrolyzing O-glycosyl compounds	GO:0044238;GO:0044036//cell wall macromolecule metabolic process;GO:0000270//peptidoglycan metabolic process
SCO5301	CAB45623	20	13	2.93	1.23	-1.25224	0.0244257	0.0484185	yes	CAB45623	penicillin-binding protein [Streptomyces coelicolor]	-	-	-	GO:0008144//drug binding	-
SCO5304	CAB45620	28	14	4.95	1.61	-1.62037	0.000393673	0.00108567	yes	CAB45620	ATPase [Streptomyces coelicolor]	-	-	GO:0031224//intrinsic component of membrane	GO:0004673//protein histidine kinase activity;GO:0032550;GO:0060089	GO:0006468//protein phosphorylation;GO:0035556//intracellular signal transduction
SCO5306	CAB45618	74	46	49.87	22.43	-1.15274	8.01343e-07	2.95158e-06	yes	CAB45618	protein phosphatase [Streptomyces lividans]	-	-	-	GO:0004721//phosphoprotein phosphatase activity	GO:0006796//phosphate-containing compound metabolic process;GO:0006464//cellular protein modification process
SCO5310	CAB45614	86	56	44.28	20.14	-1.13659	3.29451e-07	1.2592e-06	yes	-	-	-	-	-	-	-
SCO5312	CAB45612	196	580	158.27	349.32	1.14216	2.51917e-14	1.5415e-13	yes	CAB45612	PPOX class F420-dependent enzyme [Streptomyces violaceorubidus]	-	-	-	GO:0032553;GO:0016641//oxidoreductase activity, acting on the CH-NH2 group of donors, oxygen as acceptor	GO:0009108//coenzyme biosynthetic process;GO:0044710
SCO5336	CAC33900	257	755	179.13	382.72	1.09528	9.63167e-18	6.93735e-17	yes	CAC33900	NUDIX hydrolase [Streptomyces coelicolor]	-	-	-	GO:0003824//catalytic activity	-
SCO5345	CAC33909	15	6	7.99	2.24	-1.8347	0.00436394	0.0101474	yes	-	-	-	-	-	-	-
SCO5350	CAC33914	21	5	11.39	1.91	-2.57612	2.77623e-05	8.74579e-05	yes	-	-	-	-	-	-	-
SCO5359	CAB94530	216	170	175.96	86.87	-1.01832	1.82932e-11	9.62895e-11	yes	CAB94530	50S ribosomal protein L31 [Streptomyces coelicolor]	-	-	GO:0030529//ribonucleoprotein complex	GO:0043169//cation binding;GO:0003723//RNA binding;GO:0005198//structural molecule activity	GO:0010467//gene expression
SCO5390	CAB94561	1876	1371	418.84	200.87	-1.06014	7.61897e-97	3.29261e-95	yes	CAB94561	alkanal monooxygenase [Streptomyces coelicolor]	-	-	-	GO:0016491//oxidoreductase activity	GO:0044710
SCO5398	CAB70628	253	823	199.04	480.62	1.27184	2.39043e-24	2.22269e-23	yes	-	-	-	-	-	-	-
SCO5399	CAB70629	902	2994	165.66	357.93	1.11145	5.24735e-82	1.79781e-80	yes	CAB70629	acetyl-CoA acetyltransferase [Streptomyces coelicolor]	Global and overview maps;Global and overview maps;Carbohydrate metabolism;Carbohydrate metabolism;Lipid metabolism;Amino acid metabolism;Carbohydrate metabolism;Carbohydrate metabolism;Amino acid metabolism;Amino acid metabolism;Metabolism of terpenoids and polyketides;Lipid metabolism	ko01100//Metabolic pathways;ko01110//Biosynthesis of secondary metabolites;ko00620//Pyruvate metabolism;ko00630//Glyoxylate and dicarboxylate metabolism;ko00071//Fatty acid metabolism;ko00280//Valine, leucine and isoleucine degradation;ko00650//Butanoate metabolism;ko00640//Propanoate metabolism;ko00380//Tryptophan metabolism;ko00310//Lysine degradation;ko00900//Terpenoid backbone biosynthesis;ko…	-	GO:0003988//acetyl-CoA C-acyltransferase activity	-
SCO5403	CAB70633	61	226	24.25	61.18	1.33508	7.58676e-10	3.58861e-09	yes	CAB70633	two-component system response regulator [Streptomyces coelicolor]	-	-	-	GO:0003676//nucleic acid binding	GO:0035556//intracellular signal transduction;GO:0010468//regulation of gene expression;GO:0034645//cellular macromolecule biosynthetic process
SCO5413	CAB70643	132	430	80.12	186.02	1.21522	1.10487e-13	6.52454e-13	yes	CAB70643	MarR-transcriptional regulator [Streptomyces coelicolor]	-	-	GO:0044464	GO:0003676//nucleic acid binding;GO:0001071//nucleic acid binding transcription factor activity	GO:0010468//regulation of gene expression;GO:0034645//cellular macromolecule biosynthetic process
SCO5414	CAB70644	944	3923	1415.87	5160.25	1.86575	4.31345e-160	3.7282e-158	yes	-	-	-	-	-	-	-
SCO5432	CAB72408	63	214	34.78	83.19	1.25815	4.102e-08	1.70584e-07	yes	-	-	-	-	-	-	-
SCO5437	CAB72413	91	283	87.33	209.79	1.2644	1.58312e-08	6.81836e-08	yes	CAB72413	MerR family transcriptional regulator [Streptomyces coelicolor]	-	-	-	GO:0003676//nucleic acid binding	GO:0010468//regulation of gene expression
SCO5440	CAB72416	518	235	44.85	12.99	-1.78771	4.7531e-60	1.1158e-58	yes	CAB72416	1,4-alpha-glucan-branching protein [Streptomyces coelicolor]	Global and overview maps;Carbohydrate metabolism	ko01100//Metabolic pathways;ko00500//Starch and sucrose metabolism	-	GO:0016798//hydrolase activity, acting on glycosyl bonds;GO:0043167//ion binding;GO:0016758//transferase activity, transferring hexosyl groups	GO:0005977//glycogen metabolic process
SCO5441	CAB72417	222	84	34.28	8.39	-2.03062	2.66865e-32	3.19147e-31	yes	CAB72417	maltokinase [Streptomyces mutabilis]	-	-	-	GO:0016740//transferase activity	-
SCO5442	CAB72418	766.57	434.66	94.11	34.31	-1.45572	5.45724e-65	1.43626e-63	yes	CAB72418	trehalose synthase [Streptomyces coelicolor]	-	-	-	GO:0043167//ion binding	GO:0044238
SCO5443	CAB72419	635.63	331.46	64.01	21.37	-1.58271	1.48983e-61	3.65537e-60	yes	CAB72419	alpha-1,4-glucan:maltose-1-phosphate maltosyltransferase [Streptomyces coelicolor]	-	-	-	GO:0016757//transferase activity, transferring glycosyl groups;GO:0016798//hydrolase activity, acting on glycosyl bonds;GO:0043167//ion binding	GO:0009250//glucan biosynthetic process
SCO5446	CAB76000	28	21	3.56	1.72	-1.04947	0.0154733	0.0320681	yes	CAB76000	peptidase [Streptomyces coelicolor]	-	-	-	GO:0004175//endopeptidase activity	GO:0019538//protein metabolic process
SCO5447	CAB76001	74	39	7.34	2.48	-1.56544	1.49815e-08	6.47713e-08	yes	CAB76001	peptidase M4 [Streptomyces coelicolor]	-	-	-	GO:0004175//endopeptidase activity	GO:0019538//protein metabolic process
SCO5456	CAB76010	102	67	8.73	3.66	-1.25414	3.15722e-08	1.326e-07	yes	CAB76010	glycosyl hydrolase [Streptomyces coelicolor]	-	-	-	GO:0016798//hydrolase activity, acting on glycosyl bonds;GO:0043167//ion binding	GO:0005977//glycogen metabolic process
SCO5518	CAB37594	166	127	29.26	14.55	-1.00791	1.04568e-09	4.91866e-09	yes	CAB37594	transcriptional regulator [Streptomyces coelicolor]	-	-	-	GO:0003676//nucleic acid binding	-
SCO5555	CAA20003	32	21	25.39	10.45	-1.28076	0.00270283	0.00652005	yes	-	-	-	-	-	-	-
SCO5557	CAA20005	26	18	20.37	8.84	-1.20433	0.00666872	0.0149491	yes	CAA20005	MULTISPECIES: 2-phospho-L-lactate guanylyltransferase [Streptomyces]	-	-	-	GO:0016772//transferase activity, transferring phosphorus-containing groups	-
SCO5557a	CAA22400	37	22	15.74	6.41	-1.29604	0.000269861	0.000757125	yes	CAA22400	2-phospho-L-lactate guanylyltransferase [Streptomyces coelicoflavus]	-	-	-	GO:0070568;GO:0032550	GO:0006732//coenzyme metabolic process
SCO5564	CAA22407	76	34	74.89	21.02	-1.83301	2.52277e-10	1.24437e-09	yes	CAA22407	50S ribosomal protein L28 [Streptomyces coelicolor]	-	-	GO:0030529//ribonucleoprotein complex	GO:0005198//structural molecule activity	GO:0010467//gene expression
SCO5571	CAA22414	44	28	46.35	18.5	-1.32504	0.000263136	0.000740442	yes	CAA22414	50S ribosomal protein L32 [Streptomyces coelicolor]	-	-	GO:0044391	GO:0005198//structural molecule activity	GO:0010467//gene expression
SCO5581	CAA22424	143	18	56.49	4.84	-3.54492	7.85438e-39	1.11248e-37	yes	-	-	-	-	-	-	-
SCO5605	CAA19397	435	1356	763.88	2215.8	1.53641	2.16069e-34	2.72541e-33	yes	-	-	-	-	-	-	-
SCO5606	CAA19398	74	41	46.61	16.2	-1.52465	6.20167e-08	2.52922e-07	yes	-	-	-	-	-	-	-
SCO5612	CAA19404	18	73	1.6	4.14	1.37156	0.000192619	0.000552229	yes	-	-	-	-	-	-	-
SCO5632	CAA19920	285	225	214.97	106.46	-1.01382	1.16297e-14	7.25046e-14	yes	-	-	-	-	-	-	-
SCO5639	CAA19913	18	60	10.22	24.06	1.23524	0.00470036	0.0108765	yes	-	-	-	-	-	-	-
SCO5640	CAA19912	0	10	0.001	5.14	12.3276	0.00782344	0.0172829	yes	-	-	-	-	-	-	-
SCO5644	CAA19908	143	87	62.56	26.13	-1.25953	1.21378e-12	6.79322e-12	yes	-	-	-	-	-	-	-
SCO5659	CAA19893	64	21	35.34	8.16	-2.11466	1.95453e-11	1.02738e-10	yes	-	-	-	-	-	-	-
SCO5676	CAA20213	1185	619	192.73	65.25	-1.56253	1.58519e-108	7.8292e-107	yes	CAA20213	4-aminobutyrate aminotransferase [Streptomyces coelicolor]	-	-	-	GO:0043168//anion binding;GO:0008483//transaminase activity	GO:0006520//cellular amino acid metabolic process
SCO5679	CAB91115	705	422	104.38	40.37	-1.37049	1.2947e-55	2.73542e-54	yes	CAB91115	aldehyde dehydrogenase [Streptomyces coelicolor]	Global and overview maps;Global and overview maps;Carbohydrate metabolism;Carbohydrate metabolism;Amino acid metabolism;Lipid metabolism;Amino acid metabolism;Carbohydrate metabolism;Amino acid metabolism;Lipid metabolism;Amino acid metabolism;Metabolism of other amino acids;Amino acid metabolism;Carbohydrate metabolism;Carbohydrate metabolism	ko01100//Metabolic pathways;ko01110//Biosynthesis of secondary metabolites;ko00010//Glycolysis / Gluconeogenesis;ko00620//Pyruvate metabolism;ko00330//Arginine and proline metabolism;ko00071//Fatty acid metabolism;ko00280//Valine, leucine and isoleucine degradation;ko00640//Propanoate metabolism;ko00380//Tryptophan metabolism;ko00561//Glycerolipid metabolism;ko00310//Lysine degradation;ko00410//b…	-	GO:0016903//oxidoreductase activity, acting on the aldehyde or oxo group of donors	GO:0044710
SCO5681	CAB91117	12	5	2.27	0.62	-1.87235	0.0127622	0.0269786	yes	CAB91117	glycosyl transferase family 1 [Streptomyces coelicolor]	-	-	-	GO:0016758//transferase activity, transferring hexosyl groups	GO:0008152//metabolic process
SCO5701	CAB91137	25	6	15.48	2.66	-2.54091	6.26678e-06	2.11188e-05	yes	-	-	-	-	-	-	-
SCO5702	CAB91138	47	22	24.2	7.91	-1.61326	2.49407e-06	8.74996e-06	yes	-	-	-	-	-	-	-
SCO5710	CAB37473	429	69	20.2	2.06	-3.29364	3.5099e-103	1.62782e-101	yes	-	-	-	-	-	-	-
SCO5713	CAB37470	54	21	10.01	2.53	-1.98423	2.44404e-08	1.03562e-07	yes	CAB37470	ABC transporter ATP-binding protein [Streptomyces coelicolor]	-	-	-	GO:0022892;GO:0017111//nucleoside-triphosphatase activity;GO:0032550	GO:0042886//amide transport
SCO5714	CAB37469	58	32	14.25	5.18	-1.45994	1.16477e-06	4.2348e-06	yes	CAB37469	peptide transport permease [Streptomyces coelicolor]	-	-	GO:0031224//intrinsic component of membrane	-	GO:0051234//establishment of localization
SCO5715	CAD55363	78	51	19.09	8.23	-1.21385	1.28262e-06	4.64776e-06	yes	CAD55363	peptide transport system permease [Streptomyces lividans]	-	-	GO:0031224//intrinsic component of membrane	-	GO:0051234//establishment of localization
SCO5716	CAA20251	493	362	54.5	25.66	-1.08674	6.58688e-28	6.91986e-27	yes	-	-	-	-	-	-	-
SCO5742	CAA20293	250	141	190.93	67.55	-1.49902	3.52553e-23	3.13262e-22	yes	-	-	-	-	-	-	-
SCO5758	CAA19859	89	227	97.67	198.69	1.02453	0.000184823	0.000531279	yes	CAA19859	Transcriptional regulator, ArsR family [Streptomyces lividans]	-	-	-	GO:0003676//nucleic acid binding;GO:0001071//nucleic acid binding transcription factor activity	GO:0010468//regulation of gene expression;GO:0034645//cellular macromolecule biosynthetic process
SCO5763	CAA15869	72	49	23.44	10.7	-1.13136	8.80785e-06	2.92161e-05	yes	-	-	-	-	-	-	-
SCO5765	CAA15871	31	12	6.95	1.76	-1.98144	1.5694e-05	5.06874e-05	yes	-	-	-	-	-	-	-
SCO5768	CAA15874	31	21	28.27	12.01	-1.23504	0.00388515	0.00913461	yes	-	-	-	-	-	-	-
SCO5788	CAA18325	59	18	21.37	4.41	-2.27674	4.46283e-11	2.29975e-10	yes	CAA18325	hypothetical protein [Streptomyces coelicolor]	-	-	-	GO:0005506//iron ion binding;GO:0003824//catalytic activity	GO:0044710;GO:0044237//cellular metabolic process
SCO5790	CAA18327	21	0	13.36	0.001	-13.7056	1.20864e-07	4.77058e-07	yes	-	-	-	-	-	-	-
SCO5799	CAA18336	191	144	25.17	12.22	-1.04246	2.23267e-11	1.17196e-10	yes	CAA18336	aminotransferase [Streptomyces coelicolor]	-	-	-	GO:0043168//anion binding;GO:0008483//transaminase activity	GO:0008152//metabolic process
SCO5800	CAA18348	102	73	10.75	4.93	-1.12468	3.01853e-07	1.15779e-06	yes	CAA18348	siderophore biosynthesis protein [Streptomyces sp.]	-	-	-	GO:0005381//iron ion transmembrane transporter activity	GO:0015891//siderophore transport;GO:0009237//siderophore metabolic process
SCO5831	CAA18529	95	62	16.46	6.98	-1.23767	5.94767e-08	2.43346e-07	yes	CAA18529	citrate synthase-like protein [Streptomyces coelicolor]	Global and overview maps;Global and overview maps;Carbohydrate metabolism;Carbohydrate metabolism	ko01100//Metabolic pathways;ko01110//Biosynthesis of secondary metabolites;ko00630//Glyoxylate and dicarboxylate metabolism;ko00020//Citrate cycle (TCA cycle)	-	GO:0003676//nucleic acid binding;GO:0016746//transferase activity, transferring acyl groups	GO:0005975//carbohydrate metabolic process
SCO5833	CAA18531	58	44	44.86	21.35	-1.07119	0.000256267	0.000722986	yes	-	-	-	-	-	-	-
SCO5834	CAA15791	135	94	45.91	21.5	-1.09447	8.92768e-10	4.20979e-09	yes	-	-	-	-	-	-	-
SCO5882	CAA16173	287	153	53.68	18.64	-1.52598	2.12504e-28	2.26691e-27	yes	CAA16173	RedV protein [Streptomyces coelicolor]	-	-	-	GO:0003824//catalytic activity	GO:0044710
SCO5883	CAA16174	277	135	87.84	28.65	-1.61634	1.40147e-30	1.5792e-29	yes	CAA16174	MarU [Streptomyces sp.]	Metabolism of cofactors and vitamins	ko00770//Pantothenate and CoA biosynthesis	-	GO:0046872//metal ion binding;GO:0016780//phosphotransferase activity, for other substituted phosphate groups	GO:0043170
SCO5886	CAA16177	2433	1173	438.93	137.66	-1.67288	2.34036e-226	3.17871e-224	yes	CAA16177	3-oxoacyl-ACP synthase [Streptomyces coelicolor]	Global and overview maps;Lipid metabolism	ko01100//Metabolic pathways;ko00061//Fatty acid biosynthesis	-	GO:0004312//fatty acid synthase activity	GO:0006631//fatty acid metabolic process
SCO5887	CAA16178	377	197	280.89	92.07	-1.6092	1.85103e-37	2.53674e-36	yes	-	-	-	-	-	-	-
SCO5888	CAA16179	1573	1044	360.41	157.17	-1.19731	3.9425e-96	1.69416e-94	yes	CAA16179	3-oxoacyl-ACP synthase III [Streptomyces coelicolor]	Global and overview maps;Lipid metabolism	ko01100//Metabolic pathways;ko00061//Fatty acid biosynthesis	GO:0044424	GO:0004312//fatty acid synthase activity	GO:0006631//fatty acid metabolic process
SCO5889	CAA16180	152	71	105.53	30.92	-1.77104	2.88444e-18	2.14878e-17	yes	-	-	-	-	-	-	-
SCO5894	CAA16185	556	403	160.49	77.39	-1.05226	6.12882e-32	7.18271e-31	yes	CAA16185	thioesterase [Streptomyces coelicolor]	-	-	-	GO:0016787//hydrolase activity	GO:0008152//metabolic process
SCO5917	CAA16454	45	125	62.89	149.55	1.24973	0.00160614	0.00401851	yes	CAA16454	MerR family transcriptional regulator [Streptomyces sp.]	-	-	-	GO:0003676//nucleic acid binding	GO:0010468//regulation of gene expression
SCO5924	CAA16461	11	46	1.29	3.47	1.42756	0.00221931	0.00543467	yes	CAA16461	membrane protein [Streptomyces coelicolor]	-	-	GO:0031224//intrinsic component of membrane	-	GO:0051234//establishment of localization
SCO5937	CAA16194	49	10	55.77	9.17	-2.6045	9.64858e-12	5.16447e-11	yes	CAA16194	tyrosine protein phosphatase [Streptomyces sp.]	-	-	-	GO:0004721//phosphoprotein phosphatase activity	GO:0006470//protein dephosphorylation
SCO5946	CAA16203	9	1	2.91	0.22	-3.72544	0.00097925	0.00254204	yes	-	-	-	-	-	-	-
SCO5955	CAA16212	94	53	75.91	31.92	-1.24983	1.74235e-09	8.03169e-09	yes	CAA16212	membrane protein [Streptomyces violaceoruber]	-	-	GO:0031224//intrinsic component of membrane	-	-
SCO5957	CAA16214	148	106	19.46	8.98	-1.11572	4.0031e-10	1.94429e-09	yes	CAA16214	transporter [Streptomyces coelicolor]	-	-	GO:0031224//intrinsic component of membrane	-	GO:0051234//establishment of localization;GO:0044763
SCO5959	CAA16216	62	32	20.97	7.27	-1.5283	2.16212e-07	8.39035e-07	yes	CAA16216	cobalt transporter [Streptomyces coelicolor]	-	-	GO:0043234//protein complex;GO:0031224//intrinsic component of membrane	-	-
SCO5962	CAA16219	136	398	65.09	131.97	1.0197	5.43066e-10	2.60111e-09	yes	CAA16219	transcriptional regulator [Streptomyces coelicolor]	-	-	-	GO:0003676//nucleic acid binding	GO:0010468//regulation of gene expression
SCO5966	CAD55242	680	295	42.45	11.7	-1.85926	3.15998e-81	1.07298e-79	yes	CAD55242	dimethylmenaquinone methyltransferase, partial [Streptomyces coelicolor]	-	-	-	GO:0051540;GO:0000166//nucleotide binding;GO:0016616//oxidoreductase activity, acting on the CH-OH group of donors, NAD or NADP as acceptor	GO:0044710
SCO5967	CAC44581	200	614	180.59	422.69	1.22688	2.49706e-16	1.66456e-15	yes	CAC44581	Cell division protein SepF 3 [Streptomyces coelicolor]	-	-	GO:0044424	-	GO:0090529
SCO5968	CAC44582	90	25	16.48	2.98	-2.46733	1.27918e-17	9.17009e-17	yes	-	-	-	-	-	-	-
SCO5969	CAC44583	25	74	31.37	76.84	1.29247	0.00682174	0.0152561	yes	CAC44583	nucleotide pyrophosphohydrolase [Streptomyces coelicoflavus]	-	-	-	GO:0003824//catalytic activity	-
SCO6000	CAC37549	19	10	14.16	4.67	-1.60033	0.00525564	0.012026	yes	-	-	-	-	-	-	-
SCO6014	CAA19226	577	360	81.1	32.65	-1.31262	3.78207e-43	6.00552e-42	yes	CAA19226	cationic amino acid transporter [Streptomyces coelicolor]	-	-	GO:0031224//intrinsic component of membrane	GO:0046943//carboxylic acid transmembrane transporter activity	GO:0006865//amino acid transport
SCO6015	CAA19227	23	4	24.79	3.42	-2.85769	1.64888e-06	5.90738e-06	yes	-	-	-	-	-	-	-
SCO6022	CAA19234	9	43	1.17	3.59	1.61748	0.00211339	0.00519672	yes	CAA19234	sugar phosphotransferase [Streptomyces sp.]	-	-	-	GO:0003824//catalytic activity	GO:0005976//polysaccharide metabolic process
SCO6026	CAA19238	1412	4659	134.66	284.07	1.07693	7.3589e-116	3.99798e-114	yes	CAA19238	3-hydroxyacyl-CoA dehydrogenase [Streptomyces coelicolor]	-	-	-	GO:0048037//cofactor binding;GO:0016616//oxidoreductase activity, acting on the CH-OH group of donors, NAD or NADP as acceptor	GO:0044238;GO:0032787//monocarboxylic acid metabolic process
SCO6027	CAA19239	901	2904	163.51	342.89	1.06837	1.30705e-74	4.00865e-73	yes	CAA19239	acetyl-CoA acetyltransferase [Streptomyces coelicolor]	Global and overview maps;Global and overview maps;Lipid metabolism;Amino acid metabolism;Lipid metabolism	ko01100//Metabolic pathways;ko01110//Biosynthesis of secondary metabolites;ko00071//Fatty acid metabolism;ko00280//Valine, leucine and isoleucine degradation;ko00592//alpha-Linolenic acid metabolism	-	GO:0016746//transferase activity, transferring acyl groups	-
SCO6041	CAD55367	2839	1987	407.5	184.13	-1.14608	1.82328e-149	1.42967e-147	yes	CAD55367	protoporphyrinogen oxidase, partial [Streptomyces coelicolor]	Global and overview maps;Global and overview maps;Metabolism of cofactors and vitamins	ko01100//Metabolic pathways;ko01110//Biosynthesis of secondary metabolites;ko00860//Porphyrin and chlorophyll metabolism	-	GO:0016634	GO:0006778//porphyrin-containing compound metabolic process;GO:0044710
SCO6043	CAA18977	273	190	35.14	15.74	-1.15868	4.53956e-18	3.33603e-17	yes	CAA18977	protease [Streptomyces coelicolor]	-	-	-	GO:0008238//exopeptidase activity	GO:0019538//protein metabolic process
SCO6045	CAA18979	170	67	28.1	7.18	-1.96851	5.01814e-24	4.60409e-23	yes	-	-	-	-	-	-	-
SCO6046	CAA18980	95	62	32.13	14.09	-1.18925	5.94767e-08	2.43346e-07	yes	CAA18980	peptidyl-tRNA hydrolase [Streptomyces sp.]	-	-	-	GO:0052689//carboxylic ester hydrolase activity	-
SCO6047	CAA18981	45	11	12.75	2.07	-2.62279	8.08072e-10	3.81515e-09	yes	CAA18981	ABC transporter ATP-binding protein [Streptomyces coelicolor]	-	-	-	GO:0017111//nucleoside-triphosphatase activity;GO:0032550	-
SCO6048	CAA18982	16	5	6.28	1.33	-2.23934	0.000860688	0.00225505	yes	CAA18982	ABC transporter [Streptomyces violaceoruber]	-	-	-	GO:0017111//nucleoside-triphosphatase activity;GO:0032550	-
SCO6051	CAA18985	347	110	47.68	9.75	-2.28991	2.02827e-57	4.55074e-56	yes	CAA18985	iron-sulfur-binding protein [Streptomyces coelicolor]	-	-	-	GO:0043169//cation binding;GO:0051536//iron-sulfur cluster binding;GO:0015078//hydrogen ion transmembrane transporter activity;GO:0003824//catalytic activity	GO:0015992//proton transport;GO:0044710
SCO6055	CAB41548	334	180	163.7	61.27	-1.4178	3.06065e-32	3.65452e-31	yes	CAB41548	carbonic anhydrase [Streptomyces coelicolor]	Energy metabolism	ko00910//Nitrogen metabolism	-	GO:0016836//hydro-lyase activity;GO:0046914//transition metal ion binding	GO:0044699
SCO6056	CAB41549	117	47	110.54	34.19	-1.69292	9.10987e-17	6.23108e-16	yes	-	-	-	-	-	-	-
SCO6058	CAB41551	70	48	21.75	9.97	-1.12535	1.04223e-05	3.43019e-05	yes	CAB41551	diaminohydroxyphosphoribosylaminopyrimidine reductase [Streptomyces coelicolor]	-	-	-	GO:0016616//oxidoreductase activity, acting on the CH-OH group of donors, NAD or NADP as acceptor	GO:0006771//riboflavin metabolic process
SCO6072	CAB41565	127	83	12.98	5.43	-1.25727	3.98623e-10	1.93733e-09	yes	-	-	-	-	-	-	-
SCO6074	CAB41567	39	6	17.7	1.88	-3.23494	7.3037e-11	3.72332e-10	yes	-	-	-	-	-	-	-
SCO6077	CAD55369	163	94	37.49	14.21	-1.3996	4.26244e-15	2.69718e-14	yes	CAD55369	transferase, partial [Streptomyces coelicolor]	-	-	-	GO:0016740//transferase activity	-
SCO6080	CAC33925	203	109	39.17	13.72	-1.51347	1.88739e-20	1.52394e-19	yes	CAC33925	dehydrogenase [Streptomyces lividans]	-	-	-	GO:0046914//transition metal ion binding;GO:0008235//metalloexopeptidase activity	GO:0019538//protein metabolic process
SCO6081	CAC33926	324	154	26.87	8.15	-1.72112	9.92468e-37	1.329e-35	yes	CAC33926	alpha-amylase [Streptomyces coelicolor]	-	-	-	GO:0016866//intramolecular transferase activity;GO:0043167//ion binding	GO:0044238
SCO6089	CAC33934	10	0	3.19	0.001	-11.6393	0.000489894	0.00133219	yes	CAC33934	ErmE/ErmH/ErmO/ErmR family 23S rRNA (adenine(2058)-N(6))-methyltransferase [Streptomyces coelicolor]	-	-	-	GO:0003676//nucleic acid binding;GO:0008988	GO:0000154//rRNA modification
SCO6104	CAC33949	2235	1100	370.4	118.23	-1.64749	3.40299e-205	4.24314e-203	yes	-	-	-	-	-	-	-
SCO6105	CAC33950	203	137	34.39	15.06	-1.19127	1.22122e-14	7.60112e-14	yes	-	-	-	-	-	-	-
SCO6110	CAC33955	110	54	28.04	9.09	-1.62513	6.33628e-13	3.61815e-12	yes	CAC33955	sugar kinase [Streptomyces coelicolor]	Global and overview maps;Global and overview maps;Carbohydrate metabolism;Carbohydrate metabolism;Carbohydrate metabolism;Carbohydrate metabolism;Biosynthesis of other secondary metabolites	ko01100//Metabolic pathways;ko01110//Biosynthesis of secondary metabolites;ko00010//Glycolysis / Gluconeogenesis;ko00500//Starch and sucrose metabolism;ko00520//Amino sugar and nucleotide sugar metabolism;ko00052//Galactose metabolism;ko00524//Butirosin and neomycin biosynthesis	-	GO:0016772//transferase activity, transferring phosphorus-containing groups	GO:0006796//phosphate-containing compound metabolic process
SCO6117	CAA22784	6	0	1.87	0.001	-10.8688	0.0156414	0.0323366	yes	CAA22784	copper homeostasis protein CutC [Streptomyces violaceoruber]	-	-	-	GO:0046914//transition metal ion binding	GO:0055076//transition metal ion homeostasis
SCO6124	CAA22791	75	41	112.49	53.93	-1.06064	4.12533e-08	1.71367e-07	yes	-	-	-	-	-	-	-
SCO6125	CAA22792	141	98	55.7	26.34	-1.08042	3.9159e-10	1.90437e-09	yes	-	-	-	-	-	-	-
SCO6128	CAA22795	35	24	27.42	11.79	-1.21766	0.00270936	0.00653373	yes	CAA22795	toxin [Streptomyces coelicoflavus]	-	-	-	GO:0003676//nucleic acid binding	-
SCO6135	CAA22802	107	72	42	19.22	-1.12778	2.36326e-08	1.00363e-07	yes	-	-	-	-	-	-	-
SCO6141	CAA22375	374	200	173.56	64.1	-1.43704	2.57462e-36	3.42952e-35	yes	CAA22375	membrane protein [Streptomyces coelicolor]	-	-	GO:0031224//intrinsic component of membrane	-	-
SCO6145	CAA22379	121	521	14.68	40.62	1.46834	5.86662e-26	5.75019e-25	yes	CAA22379	histidinol phosphatase [Streptomyces coelicolor]	-	-	-	GO:0003676//nucleic acid binding;GO:0034061	GO:0006259//DNA metabolic process
SCO6150	CAA22384	52	25	7.77	2.42	-1.68291	8.5423e-07	3.13878e-06	yes	CAA22384	ADA-like regulatory protein [Streptomyces coelicolor]	-	-	-	GO:0008172;GO:0046914//transition metal ion binding;GO:0001071//nucleic acid binding transcription factor activity;GO:0003677//DNA binding	GO:0006259//DNA metabolic process;GO:0034645//cellular macromolecule biosynthetic process;GO:0010468//regulation of gene expression
SCO6154	CAA22388	191	137	36.28	16.96	-1.09704	2.15102e-12	1.18871e-11	yes	-	-	-	-	-	-	-
SCO6156	CAA22390	108	36	98.98	25.23	-1.972	3.07304e-18	2.28034e-17	yes	-	-	-	-	-	-	-
SCO6158	CAA22392	206	97	59.18	18.53	-1.67525	2.58825e-24	2.39492e-23	yes	CAA22392	iron-sulfur protein [Streptomyces violaceoruber]	-	-	-	GO:0051536//iron-sulfur cluster binding	-
SCO6160	CAA22394	109	498	9.16	26.71	1.54396	6.44353e-27	6.48274e-26	yes	CAA22394	preprotein translocase subunit SecD [Streptomyces coelicolor]	-	-	GO:0031224//intrinsic component of membrane	GO:0008320//protein transmembrane transporter activity	GO:0015031//protein transport
SCO6162	CAA22396	171	550	54.51	117.38	1.10659	1.57327e-16	1.06461e-15	yes	CAA22396	transcriptional regulator [Streptomyces coelicolor]	-	-	-	GO:0003676//nucleic acid binding;GO:0001071//nucleic acid binding transcription factor activity	GO:0035556//intracellular signal transduction;GO:0010468//regulation of gene expression;GO:0034645//cellular macromolecule biosynthetic process
SCO6164	CAA22398	137	544	210.61	739.95	1.81285	5.42799e-24	4.96217e-23	yes	CAA22398	molecular chaperone DnaK [Streptomyces coelicoflavus]	-	-	-	GO:0046914//transition metal ion binding	-
SCO6165	CAD55373	79	464	85.16	397.19	2.22158	1.47178e-33	1.81726e-32	yes	CAD55373	DNA-binding protein [Streptomyces iranensis]	-	-	-	GO:0003676//nucleic acid binding;GO:0046914//transition metal ion binding	-
SCO6173	CAA22507	6	34	0.88	3.22	1.87149	0.00258608	0.00625627	yes	CAA22507	MFS transporter [Streptomyces coelicolor]	-	-	-	GO:0015205//nucleobase transmembrane transporter activity	GO:0015851//nucleobase transport;GO:0044763
SCO6174	CAA22508	30	9	5.61	1.1	-2.3505	2.8917e-06	1.0103e-05	yes	-	-	-	-	-	-	-
SCO6177	CAA22511	50	9	39.34	5.26	-2.90286	9.67062e-13	5.46063e-12	yes	-	-	-	-	-	-	-
SCO6180	CAD55374	113	76	14.45	6.26	-1.20683	1.02924e-08	4.50425e-08	yes	CAD55374	carbamoyltransferase, partial [Streptomyces coelicolor]	-	-	-	GO:0003824//catalytic activity	GO:0008152//metabolic process
SCO6182	CAB36590	10	3	2.82	0.56	-2.3322	0.0129695	0.0273636	yes	CAB36590	dehydratase [Streptomyces coelicolor]	-	-	GO:0044424	GO:0042578//phosphoric ester hydrolase activity	GO:0044238;GO:0006796//phosphate-containing compound metabolic process
SCO6183	CAB36591	12	2	2.75	0.3	-3.1964	0.000980413	0.00254419	yes	CAB36591	glycosyl transferase [Streptomyces coelicolor]	-	-	-	GO:0016740//transferase activity	-
SCO6185	CAB36593	49	24	8.87	2.83	-1.64813	1.45918e-06	5.2401e-06	yes	CAB36593	glycosyl transferase [Streptomyces coelicolor]	-	-	-	GO:0003824//catalytic activity	GO:0008152//metabolic process
SCO6187	CAB36595	15	2	2.32	0.2	-3.53605	7.68171e-05	0.0002303	yes	CAB36595	bifunctional protein HldE [Streptomyces coelicolor]	-	-	-	GO:0032550;GO:0003676//nucleic acid binding;GO:0000996;GO:0001071//nucleic acid binding transcription factor activity;GO:0019200//carbohydrate kinase activity;GO:0070566//adenylyltransferase activity	GO:0010468//regulation of gene expression;GO:0009226//nucleotide-sugar biosynthetic process;GO:0016310//phosphorylation;GO:0032774//RNA biosynthetic process
SCO6188	CAB36596	13	4	1.6	0.32	-2.32193	0.00756354	0.0167623	yes	CAB36596	transferase [Streptomyces coelicolor]	-	-	-	GO:0016740//transferase activity	-
SCO6191	CAB36599	45	16	11.67	2.74	-2.09056	6.30812e-08	2.56987e-07	yes	-	-	-	-	-	-	-
SCO6193	CAB36601	237	175	16.55	7.78	-1.08899	3.59912e-14	2.18475e-13	yes	CAB36601	transcriptional regulator [Streptomyces coelicolor]	-	-	-	GO:0003676//nucleic acid binding;GO:0001071//nucleic acid binding transcription factor activity	GO:0010468//regulation of gene expression;GO:0034645//cellular macromolecule biosynthetic process
SCO6194	CAB36602	69	18	20.01	3.47	-2.52771	1.60323e-14	9.91397e-14	yes	CAB36602	response regulator [Streptomyces coelicolor]	-	-	-	GO:0003676//nucleic acid binding;GO:0001071//nucleic acid binding transcription factor activity	GO:0010468//regulation of gene expression;GO:0034645//cellular macromolecule biosynthetic process
SCO6200	CAB36608	84	52	31.75	13.32	-1.25316	9.73229e-08	3.87559e-07	yes	-	-	-	-	-	-	-
SCO6217	CAB61319	190	99	78.62	27.98	-1.4905	8.81261e-20	6.97489e-19	yes	-	-	-	-	-	-	-
SCO6219	CAD55376	1101	850	56.4	27.59	-1.03155	1.05717e-51	2.06175e-50	yes	CAD55376	serine/threonine protein kinase, partial [Streptomyces coelicolor]	-	-	-	GO:0004672//protein kinase activity	GO:0006796//phosphate-containing compound metabolic process;GO:0006464//cellular protein modification process
SCO6226	CAA20602	59	28	8.2	2.51	-1.70794	7.72707e-08	3.11623e-07	yes	CAA20602	iron transporter [Streptomyces coelicolor]	-	-	-	GO:0005381//iron ion transmembrane transporter activity	GO:0015891//siderophore transport;GO:0009237//siderophore metabolic process
SCO6253	CAB60172	123	84	21.55	9.56	-1.17261	3.90329e-09	1.75775e-08	yes	CAB60172	histidine kinase [Streptomyces coelicolor]	-	-	GO:0031224//intrinsic component of membrane	GO:0004673//protein histidine kinase activity;GO:0005515//protein binding	GO:0035556//intracellular signal transduction;GO:0006796//phosphate-containing compound metabolic process
SCO6258	CAB60177	24	74	5.28	10.68	1.0163	0.00470256	0.0108782	yes	-	-	-	-	-	-	-
SCO6263	CAB60182	425	271	35.64	14.49	-1.29844	1.89842e-31	2.19111e-30	yes	-	-	-	-	-	-	-
SCO6270	CAB60189	213.35	796.94	23.21	55.58	1.25982	1.27035e-30	1.43357e-29	yes	-	-	-	-	-	-	-
SCO6272	CAC22143	449	1411	56.95	115.16	1.01587	2.36873e-36	3.16081e-35	yes	-	-	-	-	-	-	-
SCO6273	CAC22144	1409.24	6866.64	41.32	127.04	1.62037	1.2843730529289e-319	2.71359478970861e-317	yes	-	-	-	-	-	-	-
SCO6274	CAC22145	1454.8	6859.92	25.34	75.21	1.56951	3.54711e-304	6.58033e-302	yes	-	-	-	-	-	-	-
SCO6285	CAC37886	65	11	45.13	4.79	-3.23599	9.56101e-17	6.53379e-16	yes	-	-	-	-	-	-	-
SCO6320	CAC37541	912	674	107.02	50.79	-1.07526	3.87443e-48	6.86921e-47	yes	-	-	-	-	-	-	-
SCO6382	CAA19593	236	873	61.71	151	1.29097	7.59489e-33	9.19852e-32	yes	-	-	-	-	-	-	-
SCO6408	CAA19619	687	481	54.25	24.21	-1.16402	2.83431e-41	4.24366e-40	yes	-	-	-	-	-	-	-
SCO6421	CAA18908	911	242	177.45	30.75	-2.52875	9.35686e-162	8.57449e-160	yes	-	-	-	-	-	-	-
SCO6422	CAA18909	491	233	192.72	62.19	-1.63175	4.39742e-54	9.01531e-53	yes	-	-	-	-	-	-	-
SCO6440	CAA22749	310	61	104.26	13.79	-2.91849	9.29145e-69	2.59819e-67	yes	-	-	-	-	-	-	-
SCO6441	CAA22750	236	33	36.08	3.26	-3.46826	3.03872e-61	7.36068e-60	yes	-	-	-	-	-	-	-
SCO6442	CAA22751	114	21	23.32	2.81	-3.05293	4.36808e-27	4.41804e-26	yes	-	-	-	-	-	-	-
SCO6443	CAA22752	67	10	17.44	1.72	-3.34192	3.89244e-18	2.87157e-17	yes	-	-	-	-	-	-	-
SCO6455	CAA22764	389	253	154.67	68.48	-1.17544	4.28408e-28	4.51938e-27	yes	-	-	-	-	-	-	-
SCO6458	CAA22767	116	52	31.69	9.42	-1.75023	5.46496e-15	3.44379e-14	yes	-	-	-	-	-	-	-
SCO6463	CAA22772	23	14	6.37	2.57	-1.30953	0.00513866	0.0117903	yes	-	-	-	-	-	-	-
SCO6466	CAA22714	242	101	47.44	12.92	-1.8765	8.12812e-32	9.48198e-31	yes	-	-	-	-	-	-	-
SCO6472	CAA22720	34	119	3.42	7.67	1.16523	2.57043e-05	8.11231e-05	yes	-	-	-	-	-	-	-
SCO6473	CAA22721	32	114	5.16	11.92	1.20794	2.30937e-05	7.32182e-05	yes	-	-	-	-	-	-	-
SCO6479	CAA22727	89	64	11.8	5.47	-1.10917	1.91258e-06	6.78503e-06	yes	-	-	-	-	-	-	-
SCO6485	CAA22733	43	20	15.3	4.8	-1.67243	2.92444e-06	1.02127e-05	yes	-	-	-	-	-	-	-
SCO6488	CAA22736	433	276	45.09	18.41	-1.29232	5.45504e-32	6.41284e-31	yes	-	-	-	-	-	-	-
SCO6489	CAA22737	139	99	35.14	16.53	-1.08803	1.26606e-09	5.92229e-09	yes	-	-	-	-	-	-	-
SCO6492	CAD55378	325	216	33.28	14.16	-1.23283	5.74438e-23	5.07453e-22	yes	-	-	-	-	-	-	-
SCO6494	CAA22031	142	22	63.49	6.77	-3.2293	7.86999e-36	1.03742e-34	yes	-	-	-	-	-	-	-
SCO6495	CAA22032	311	167	75.5	26.71	-1.4991	2.07033e-30	2.32256e-29	yes	-	-	-	-	-	-	-
SCO6496	CAA22033	432	156	47.08	10.9	-2.11079	3.56162e-63	9.12111e-62	yes	-	-	-	-	-	-	-
SCO6497	CAA22034	431	153	48.17	10.97	-2.13457	7.06113e-64	1.83928e-62	yes	-	-	-	-	-	-	-
SCO6498	CAA22035	68	35	16.57	5.62	-1.55993	3.15192e-08	1.32451e-07	yes	-	-	-	-	-	-	-
SCO6499	CAA22036	592	350	586.52	269.8	-1.12029	4.21125e-48	7.44902e-47	yes	-	-	-	-	-	-	-
SCO6500	CAA22037	881	275	711.43	165.63	-2.10276	6.18343e-140	4.16205e-138	yes	-	-	-	-	-	-	-
SCO6501	CAA22038	1854	630	600.42	136.73	-2.13464	2.46279e-257	3.90249e-255	yes	-	-	-	-	-	-	-
SCO6502	CAA22039	172	52	119.42	22.65	-2.39846	2.00031e-30	2.24732e-29	yes	-	-	-	-	-	-	-
SCO6503	CAA22040	975	284	349.06	68.64	-2.34635	9.67675e-162	8.76207e-160	yes	-	-	-	-	-	-	-
SCO6504	CAA22041	1793	646	356.07	83.76	-2.08783	2.53068e-237	3.63177e-235	yes	-	-	-	-	-	-	-
SCO6505	CAA22042	223	59	334.47	77.61	-2.10756	2.93549e-42	4.51057e-41	yes	-	-	-	-	-	-	-
SCO6506	CAA22043	698	204	223.68	43.78	-2.35309	3.56169e-118	1.99193e-116	yes	-	-	-	-	-	-	-
SCO6508	CAA22045	91	14	56.16	5.42	-3.37318	5.41714e-24	4.95821e-23	yes	-	-	-	-	-	-	-
SCO6510	CAA22047	630	463	188.08	92.14	-1.02945	1.15744e-34	1.4771e-33	yes	-	-	-	-	-	-	-
SCO6511	CAA22048	623	43	87.98	3.92	-4.48825	2.01981e-194	2.22648e-192	yes	-	-	-	-	-	-	-
SCO6513	CAA22050	358	104	71.79	13.62	-2.39806	8.52542e-63	2.14008e-61	yes	-	-	-	-	-	-	-
SCO6514	CAA22051	140	54	91.97	22.25	-2.04736	9.67273e-21	7.90234e-20	yes	-	-	-	-	-	-	-
SCO6515	CAA22052	369	135	201.91	51.95	-1.95852	1.1008e-53	2.22086e-52	yes	-	-	-	-	-	-	-
SCO6516	CAD55379	187	96	179.45	71.16	-1.33444	3.36146e-20	2.70553e-19	yes	-	-	-	-	-	-	-
SCO6520	CAA20617	756	310	233.68	64.02	-1.86794	5.22943e-95	2.20973e-93	yes	-	-	-	-	-	-	-
SCO6521	CAA20618	37	1	9.05	0.16	-5.82177	2.37852e-13	1.38841e-12	yes	-	-	-	-	-	-	-
SCO6522	CAA20619	154	39	22.86	3.74	-2.61172	2.33157e-30	2.60793e-29	yes	-	-	-	-	-	-	-
SCO6523	CAA20620	106	39	23.32	5.63	-2.05036	2.1941e-16	1.47034e-15	yes	-	-	-	-	-	-	-
SCO6525	CAA20622	138	63	45.17	13.83	-1.70756	3.8659e-17	2.69021e-16	yes	-	-	-	-	-	-	-
SCO6526	CAA20623	28	15	26.46	10.91	-1.27816	0.000834919	0.00219585	yes	-	-	-	-	-	-	-
SCO6538	CAA20635	15	6	12.61	3.79	-1.7343	0.00436394	0.0101474	yes	-	-	-	-	-	-	-
SCO6541	CAA20638	64	39	21.76	8.92	-1.28656	3.65649e-06	1.26472e-05	yes	-	-	-	-	-	-	-
SCO6543	CAA20640	7	0	5.22	0.001	-12.3498	0.00782344	0.0172829	yes	-	-	-	-	-	-	-
SCO6553	CAA22357	9	3	1.26	0.27	-2.22239	0.0225028	0.0449939	yes	CAA22357	integral membrane efflux protein [Streptomyces coelicolor]	-	-	GO:0031224//intrinsic component of membrane	-	GO:0044763
SCO6566	CAD55380	1244	868	194.06	87.64	-1.14684	4.33601e-71	1.26359e-69	yes	-	-	-	-	-	-	-
SCO6567	CAA19625	251	90	35.12	8.12	-2.11274	3.29126e-38	4.61019e-37	yes	CAA19625	ABC transporter ATP-binding protein [Streptomyces coelicolor]	-	-	-	GO:0017111//nucleoside-triphosphatase activity;GO:0032550;GO:0015147	GO:0015751
SCO6568	CAA19626	325	121	73.36	17.93	-2.03262	3.39388e-47	5.81394e-46	yes	CAA19626	ABC transporter [Streptomyces coelicolor]	-	-	GO:0031224//intrinsic component of membrane	-	GO:0051234//establishment of localization
SCO6569	CAA19627	581	252	126.93	36.09	-1.81436	3.11692e-70	8.94616e-69	yes	-	-	-	-	-	-	-
SCO6570	CAA19628	311	116	52.54	12.72	-2.04632	6.01134e-45	9.87522e-44	yes	CAA19628	oxidoreductase [Streptomyces coelicolor]	-	-	-	GO:0003824//catalytic activity	GO:0044710
SCO6571	CAA19629	278	119	64.42	18.13	-1.82913	1.68152e-35	2.20131e-34	yes	CAA19629	DNA-binding protein [Streptomyces coelicolor]	-	-	-	GO:0003676//nucleic acid binding;GO:0004518//nuclease activity	GO:0090304
SCO6572	CAA19630	385	118	20.11	3.91	-2.36267	6.53613e-65	1.71427e-63	yes	CAA19630	glycosyl hydrolase [Streptomyces coelicolor]	-	-	-	GO:0016614//oxidoreductase activity, acting on CH-OH group of donors;GO:0048037//cofactor binding	GO:0044710;GO:0044238
SCO6573	CAA19631	39	4	6.83	0.46	-3.89218	8.76799e-12	4.70637e-11	yes	CAA19631	Inositol-1-phosphate synthase [Streptomyces lividans]	Global and overview maps;Global and overview maps;Carbohydrate metabolism	ko01100//Metabolic pathways;ko01110//Biosynthesis of secondary metabolites;ko00562//Inositol phosphate metabolism	-	GO:0016872//intramolecular lyase activity	GO:0006644//phospholipid metabolic process;GO:0006020//inositol metabolic process
SCO6575	CAA19633	11	1	2.72	0.16	-4.08746	0.000245094	0.000693565	yes	CAA19633	xylose isomerase [Streptomyces lividans]	-	-	-	GO:0003824//catalytic activity	-
SCO6576	CAA19634	9	2	3.11	0.47	-2.72618	0.00636217	0.014353	yes	CAA19634	sugar phosphate isomerase [Streptomyces violaceorubidus]	-	-	-	GO:0003824//catalytic activity	-
SCO6578	CAA19636	20	11	3.79	1.36	-1.47859	0.00704452	0.015699	yes	CAA19636	xylose isomerase [Streptomyces coelicolor]	-	-	-	GO:0003824//catalytic activity;GO:0046914//transition metal ion binding	-
SCO6580	CAD55381	113	51	20.57	6.04	-1.76792	1.42941e-14	8.86791e-14	yes	-	-	-	-	-	-	-
SCO6585	CAA19778	13	5	2.52	0.63	-2	0.00444281	0.010315	yes	CAA19778	succinyl-CoA ligase subunit beta [Streptomyces coelicolor]	-	-	-	GO:0046914//transition metal ion binding;GO:0004774//succinate-CoA ligase activity;GO:0032550	GO:0006101//citrate metabolic process
SCO6589	CAA19782	70	46	6.92	2.91	-1.24975	3.50389e-06	1.21415e-05	yes	CAA19782	elongation factor G [Streptomyces coelicolor]	-	-	GO:0044424	GO:0060089;GO:0017111//nucleoside-triphosphatase activity;GO:0008135//translation factor activity, nucleic acid binding;GO:0032550	GO:0034645//cellular macromolecule biosynthetic process;GO:0010467//gene expression;GO:0050794//regulation of cellular process
SCO6591	CAA19784	405	1207	248.29	528.11	1.08881	7.37126e-28	7.73321e-27	yes	-	-	-	-	-	-	-
SCO6592	CAA19785	134	360	134.95	283.15	1.06914	1.59838e-07	6.26017e-07	yes	-	-	-	-	-	-	-
SCO6609	CAA20497	170	71	37.95	10.4	-1.86752	8.5039e-23	7.46029e-22	yes	-	-	-	-	-	-	-
SCO6645	CAA20556	265	190	30.4	13.99	-1.11968	8.52104e-17	5.8441e-16	yes	CAA20556	ABC transporter permease [Streptomyces coelicolor]	-	-	GO:0031224//intrinsic component of membrane	-	GO:0051234//establishment of localization
SCO6655	CAA19934	532	1768	212.92	481.98	1.17866	2.92361e-50	5.51785e-49	yes	CAA19934	GTP cyclohydrolase-2 [Streptomyces coelicolor]	-	-	-	GO:0003933//GTP cyclohydrolase activity;GO:0046914//transition metal ion binding;GO:0032550	GO:0006771//riboflavin metabolic process
SCO6660	CAA19939	407	284	102.48	47.2	-1.11848	8.97609e-26	8.75284e-25	yes	-	-	-	-	-	-	-
SCO6662	CAA19941	451	336	88.13	42.84	-1.04067	4.70203e-25	4.50423e-24	yes	CAA19941	transaldolase [Streptomyces coelicolor]	Global and overview maps;Global and overview maps;Carbohydrate metabolism	ko01100//Metabolic pathways;ko01110//Biosynthesis of secondary metabolites;ko00030//Pentose phosphate pathway	GO:0044424	GO:0016744	GO:0006739//NADP metabolic process
SCO6663	CAA19942	519	312	50.36	19.36	-1.3792	1.33495e-41	2.01862e-40	yes	CAA19942	transketolase [Streptomyces coelicolor]	Global and overview maps;Global and overview maps;Carbohydrate metabolism	ko01100//Metabolic pathways;ko01110//Biosynthesis of secondary metabolites;ko00030//Pentose phosphate pathway	-	GO:0043169//cation binding;GO:0016744	-
SCO6674	CAA19953	66	44	51.04	21.35	-1.25739	1.2112e-05	3.95382e-05	yes	-	-	-	-	-	-	-
SCO6681	CAA19960	8388	1744	594.76	78.67	-2.91842	0	0	yes	CAA19960	serine/threonine protein kinase [Streptomyces coelicolor]	-	-	-	GO:0004672//protein kinase activity;GO:0032550	GO:0006796//phosphate-containing compound metabolic process;GO:0006464//cellular protein modification process
SCO6683	CAA19962	1924	217	207.08	14.97	-3.79004	0	0	yes	CAA19962	ABC transporter ATP-binding protein [Streptomyces coelicolor]	-	-	GO:0031224//intrinsic component of membrane	GO:0015405;GO:0017111//nucleoside-triphosphatase activity;GO:0032550	GO:0051234//establishment of localization;GO:0044763
SCO6684	CAA19963	574	92	64.98	6.68	-3.28208	2.77944e-137	1.85442e-135	yes	CAA19963	ABC transporter ATP-binding protein [Streptomyces coelicolor]	-	-	GO:0031224//intrinsic component of membrane	GO:0015405;GO:0017111//nucleoside-triphosphatase activity;GO:0032550	GO:0051234//establishment of localization;GO:0044763
SCO6685	CAD55386	448	202	204.79	63.67	-1.68546	1.58851e-52	3.15462e-51	yes	CAD55386	transcriptional regulator, partial [Streptomyces coelicolor]	-	-	-	GO:0003676//nucleic acid binding;GO:0001071//nucleic acid binding transcription factor activity	GO:0035556//intracellular signal transduction;GO:0034645//cellular macromolecule biosynthetic process;GO:0010468//regulation of gene expression;GO:0007275//multicellular organismal development
SCO6692	CAB45566	40	24	9.83	3.89	-1.33742	0.000293631	0.000821389	yes	CAB45566	membrane protein [Streptomyces coelicolor]	-	-	GO:0031224//intrinsic component of membrane	GO:0046873//metal ion transmembrane transporter activity	GO:0070838//divalent metal ion transport
SCO6698	CAB45572	38	18	6.02	1.85	-1.70224	1.969e-05	6.28726e-05	yes	CAB45572	3-carboxy-cis,cis-muconate cycloisomerase [Streptomyces coelicolor]	-	-	-	GO:0016872//intramolecular lyase activity	GO:0019614//catechol-containing compound catabolic process
SCO6700	CAB45574	39	25	12.63	5.43	-1.21783	0.000771085	0.00204425	yes	CAB45574	protocatechuate 3,4-dioxygenase subunit beta [Streptomyces coelicolor]	-	-	-	GO:0005506//iron ion binding;GO:0016702//oxidoreductase activity, acting on single donors with incorporation of molecular oxygen, incorporation of two atoms of oxygen	GO:0019614//catechol-containing compound catabolic process;GO:0044710
SCO6706	CAB45580	515	253	96.03	30.73	-1.64384	1.84605e-54	3.80516e-53	yes	CAB45580	glutathione-dependent aldehyde dehydrogenase [Streptomyces coelicolor]	-	-	-	GO:0003824//catalytic activity;GO:0046914//transition metal ion binding	GO:0044710
SCO6711	CAB45585	129	99	11.06	5.42	-1.02899	9.18353e-08	3.67438e-07	yes	CAB45585	transcriptional regulator [Streptomyces coelicolor]	-	-	-	GO:0048037//cofactor binding;GO:0016614//oxidoreductase activity, acting on CH-OH group of donors	GO:0044238;GO:0044710
SCO6714	CAB45588	106	69	33.27	14.48	-1.20016	9.23285e-09	4.0663e-08	yes	-	-	-	-	-	-	-
SCO6721	CAB40671	409	290	106.95	50.16	-1.09233	2.43666e-25	2.34301e-24	yes	-	-	-	-	-	-	-
SCO6729	CAB40679	684	523	127.54	63.52	-1.00567	1.77519e-34	2.25035e-33	yes	CAB40679	saccharopine dehydrogenase [Streptomyces coelicolor]	-	-	-	GO:0004753//saccharopine dehydrogenase activity	GO:0044710
SCO6741	CAB40691	45	30	9.94	4.35	-1.19223	0.000321103	0.000893963	yes	-	-	-	-	-	-	-
SCO6744	CAB40694	45	7	40.43	3.95	-3.3555	6.26898e-12	3.3865e-11	yes	-	-	-	-	-	-	-
SCO6745	CAB40695	47	26	12.84	4.71	-1.44685	1.53783e-05	4.971e-05	yes	-	-	-	-	-	-	-
SCO6765	CAB39698	241	172	101.79	49.72	-1.0337	1.77583e-15	1.13983e-14	yes	CAB39698	lipoprotein [Streptomyces coelicolor]	-	-	-	-	GO:0055086//nucleobase-containing small molecule metabolic process
SCO6773	CAB39706	208	1277	52.16	211.34	2.01855	1.96355e-90	7.77854e-89	yes	-	-	-	-	-	-	-
SCO6782	CAB39715	62	30	12.86	4.07	-1.65979	4.55589e-08	1.88122e-07	yes	CAB39715	zinc-binding alcohol dehydrogenase [Streptomyces coelicolor]	-	-	-	GO:0003824//catalytic activity;GO:0046914//transition metal ion binding	GO:0044710
SCO6793	CAB71240	15	8	2.12	0.73	-1.5381	0.0227353	0.0453633	yes	CAB71240	aldehyde dehydrogenase [Streptomyces coelicolor]	-	-	-	GO:0016620//oxidoreductase activity, acting on the aldehyde or oxo group of donors, NAD or NADP as acceptor	GO:0044710;GO:0044237//cellular metabolic process
SCO6812	CAB71259	72	258	86.79	254.41	1.55155	2.19172e-10	1.08459e-09	yes	CAB71259	ArsR family transcriptional regulator [Streptomyces coelicolor]	-	-	-	GO:0003676//nucleic acid binding;GO:0001071//nucleic acid binding transcription factor activity	GO:0010468//regulation of gene expression;GO:0034645//cellular macromolecule biosynthetic process
SCO6814	CAB71261	19	65	7.51	17.47	1.21799	0.00324248	0.00771663	yes	CAB71261	ABC transporter [Streptomyces coelicoflavus]	-	-	-	GO:0017111//nucleoside-triphosphatase activity;GO:0032550	-
SCO6815	CAB71262	51	199	5.83	14.59	1.32341	1.74999e-09	8.06204e-09	yes	CAB71262	ABC transporter permease [Streptomyces coelicolor]	-	-	GO:0031224//intrinsic component of membrane	GO:0015291//secondary active transmembrane transporter activity	GO:0044763;GO:0015698//inorganic anion transport
SCO6816	CAB71263	23	101	6.34	18.47	1.54263	2.30402e-06	8.10189e-06	yes	-	-	-	-	-	-	-
SCO6818	CAB71265	108	426	14.91	37.92	1.34668	4.77792e-19	3.69317e-18	yes	CAB71265	2,3-bisphosphoglycerate-independent phosphoglycerate mutase [Streptomyces coelicolor]	Global and overview maps;Global and overview maps;Carbohydrate metabolism;Amino acid metabolism	ko01100//Metabolic pathways;ko01110//Biosynthesis of secondary metabolites;ko00010//Glycolysis / Gluconeogenesis;ko00260//Glycine, serine and threonine metabolism	GO:0044424	GO:0046914//transition metal ion binding;GO:0004619//phosphoglycerate mutase activity	GO:0006090//pyruvate metabolic process;GO:0006006//glucose metabolic process
SCO6819	CAB71266	121	501	19.89	53.4	1.4248	8.52703e-24	7.74869e-23	yes	CAB71266	3-phosphoshikimate 1-carboxyvinyltransferase 2 [Streptomyces coelicolor]	Global and overview maps;Global and overview maps;Amino acid metabolism	ko01100//Metabolic pathways;ko01110//Biosynthesis of secondary metabolites;ko00400//Phenylalanine, tyrosine and tryptophan biosynthesis	GO:0044424	GO:0016765//transferase activity, transferring alkyl or aryl (other than methyl) groups	GO:0008652//cellular amino acid biosynthetic process;GO:0043650
SCO6820	CAB71267	228	851	19.68	46.89	1.25255	1.16421e-32	1.40111e-31	yes	CAB71267	oxidoreductase [Streptomyces coelicolor]	-	-	-	GO:0046914//transition metal ion binding;GO:0003824//catalytic activity;GO:0051536//iron-sulfur cluster binding	GO:0044710
SCO6822	CAB71269	46	308	6.21	26.79	2.10903	1.81978e-25	1.75428e-24	yes	CAB71269	membrane protein [Streptomyces coelicolor]	-	-	GO:0031224//intrinsic component of membrane	-	GO:0051234//establishment of localization;GO:0044763
SCO6824	CAD55389	61	219	12.48	29.29	1.23079	5.05528e-09	2.26046e-08	yes	CAD55389	phosphonopyruvate decarboxylase, partial [Streptomyces coelicolor]	-	-	-	GO:0046872//metal ion binding;GO:0016831//carboxy-lyase activity;GO:0019842//vitamin binding	GO:0019634//organic phosphonate metabolic process
SCO6825	CAB71913	21	65	7.89	16.54	1.06786	0.00739299	0.0164178	yes	-	-	-	-	-	-	-
SCO6826	CAB71914	18	98	3.96	14.14	1.83621	1.53403e-07	6.02055e-07	yes	-	-	-	-	-	-	-
SCO6827	CAB71915	104	671	2.78	11.29	2.02189	6.27044e-52	1.23878e-50	yes	-	-	-	-	-	-	-
SCO6836	CAB71849	31	98	56.03	166.7	1.57298	0.00101788	0.00263378	yes	-	-	-	-	-	-	-
SCO6841	CAB71854	59	263	12.8	37.39	1.54651	1.0109e-14	6.30756e-14	yes	-	-	-	-	-	-	-
SCO6871	CAB72376	8	2	1.71	0.28	-2.6105	0.0215151	0.0432121	yes	-	-	-	-	-	-	-
SCO6881	CAB72386	27	20	4.19	2.01	-1.05975	0.0133924	0.0281545	yes	-	-	-	-	-	-	-
SCO6962	CAB89023	1245	943	191.28	93.73	-1.0291	3.42177e-60	8.05757e-59	yes	-	-	-	-	-	-	-
SCO6964	CAB89025	54	11	22.34	3.11	-2.84464	1.36438e-12	7.6081e-12	yes	-	-	-	-	-	-	-
SCO6965	CAB89026	30	17	43.92	21.65	-1.02051	0.000727566	0.00193899	yes	-	-	-	-	-	-	-
SCO6989	CAB88966	13	42	7.38	16.84	1.1902	0.0242716	0.0481758	yes	-	-	-	-	-	-	-
SCO7003	CAB88980	406	182	92.68	27.29	-1.76389	2.66426e-48	4.74576e-47	yes	-	-	-	-	-	-	-
SCO7006	CAB88983	60	18	10.54	2.06	-2.35516	2.60906e-11	1.36295e-10	yes	-	-	-	-	-	-	-
SCO7007	CAB88984	97	34	25.69	5.96	-2.10782	8.04685e-16	5.2401e-15	yes	-	-	-	-	-	-	-
SCO7019	CAB88152	100	60	6.61	2.52	-1.39123	1.93554e-09	8.86848e-09	yes	-	-	-	-	-	-	-
SCO7020	CAB88153	72	40	10.05	3.6	-1.48113	7.03505e-08	2.85075e-07	yes	-	-	-	-	-	-	-
SCO7025	CAB88158	105	51	27.69	8.9	-1.63749	1.79259e-12	9.9449e-12	yes	-	-	-	-	-	-	-
SCO7034	CAD55521	55	35	9.5	3.93	-1.2734	3.81962e-05	0.000118871	yes	-	-	-	-	-	-	-
SCO7035	CAD55522	36	19	5.36	1.83	-1.55039	0.000157128	0.000454935	yes	-	-	-	-	-	-	-
SCO7039	CAC01537	31	11	30.71	8.48	-1.85657	5.41749e-06	1.84117e-05	yes	-	-	-	-	-	-	-
SCO7041	CAC01539	564	239	509.27	164.53	-1.63008	5.12896e-70	1.45563e-68	yes	-	-	-	-	-	-	-
SCO7066	CAC01564	203	721	20.58	46.79	1.18496	1.24211e-25	1.20197e-24	yes	-	-	-	-	-	-	-
SCO7069	CAC01567	6	0	1.42	0.001	-10.4717	0.0156414	0.0323366	yes	-	-	-	-	-	-	-
SCO7070	CAC01568	48	33	9.17	4.11	-1.15778	0.000388827	0.00107386	yes	-	-	-	-	-	-	-
SCO7071	CAC01569	86	51	85.2	39.31	-1.11596	1.6419e-08	7.05587e-08	yes	-	-	-	-	-	-	-
SCO7072	CAC01570	169	95	79.03	30.7	-1.36416	1.83071e-16	1.23116e-15	yes	-	-	-	-	-	-	-
SCO7130	CAC04236	16	59	5.05	12.45	1.30179	0.00259142	0.00626646	yes	-	-	-	-	-	-	-
SCO7142	CAC01631	62	162	58.58	117.83	1.00823	0.000774853	0.00205278	yes	-	-	-	-	-	-	-
SCO7146	CAC01635	81	198	103.75	211.2	1.0255	0.00145857	0.00367347	yes	-	-	-	-	-	-	-
SCO7147	CAC01636	44	194	14.4	42.59	1.56445	3.686e-11	1.9137e-10	yes	-	-	-	-	-	-	-
SCO7186	CAC01586	85	44	158.24	78.01	-1.02038	1.17586e-09	5.50373e-09	yes	-	-	-	-	-	-	-
SCO7187	CAC01587	357	143	36.13	9.26	-1.96411	5.63533e-48	9.92183e-47	yes	-	-	-	-	-	-	-
SCO7204	CAB94627	24	2	22.56	1.18	-4.25691	1.13739e-07	4.50105e-07	yes	-	-	-	-	-	-	-
SCO7205	CAB94628	469	189	131.65	35.23	-1.90183	7.30025e-62	1.80278e-60	yes	CAB94628	hydrolase [Streptomyces lividans]	-	-	-	GO:0003824//catalytic activity	-
SCO7210	CAB94633	664	374	479.2	197.4	-1.27951	1.56195e-57	3.51486e-56	yes	-	-	-	-	-	-	-
SCO7211	CAB94634	196	118	23.45	9.07	-1.37041	5.82081e-17	4.03216e-16	yes	CAB94634	glycosyl hydrolase [Streptomyces coelicolor]	-	-	-	GO:0003824//catalytic activity	-
SCO7213	CAB94636	29	105	9.86	24.01	1.28398	4.65065e-05	0.000143036	yes	CAB94636	Methyltransferase type 12 [Streptomyces albus]	-	-	-	GO:0016741	GO:0008152//metabolic process
SCO7235	CAB94049	25	12	22.57	8.26	-1.45019	0.00107662	0.00277749	yes	CAB94049	membrane protein [Streptomyces violaceorubidus]	-	-	GO:0031224//intrinsic component of membrane	GO:0009055//electron carrier activity;GO:0003824//catalytic activity	GO:0015992//proton transport;GO:0044710
SCO7236	CAB94050	605	289	76.11	23.39	-1.70219	2.13628e-65	5.68132e-64	yes	CAB94050	menaquinol-cytochrome C reductase cytochrome b subunit [Streptomyces coelicolor]	-	-	-	GO:0015078//hydrogen ion transmembrane transporter activity;GO:0003824//catalytic activity	GO:0015992//proton transport;GO:0022900//electron transport chain
SCO7237	CAB94051	895	403	1078.79	397.39	-1.44079	8.37968e-101	3.7938e-99	yes	-	-	-	-	-	-	-
SCO7243	CAB94057	83	55	9.59	4.08	-1.23296	7.89332e-07	2.90875e-06	yes	CAB94057	serine hydrolase [Streptomyces coelicolor]	-	-	-	GO:0016787//hydrolase activity	GO:0019538//protein metabolic process
SCO7247	CAB94061	156	79	41.14	13.79	-1.57692	3.71363e-17	2.59136e-16	yes	CAB94061	stress protein [Streptomyces sp.]	-	-	-	-	GO:0050896//response to stimulus
SCO7248	CAB94062	20	5	8.88	1.53	-2.53703	4.97586e-05	0.000152606	yes	-	-	-	-	-	-	-
SCO7255	CAB42962	28	93	5.79	12.57	1.11835	0.000492871	0.00133981	yes	-	-	-	-	-	-	-
SCO7260	CAB42957	67	45	45.48	19.16	-1.24713	8.47836e-06	2.8234e-05	yes	-	-	-	-	-	-	-
SCO7274	CAB42943	17	4	3.13	0.48	-2.70506	0.000122056	0.000357197	yes	-	-	-	-	-	-	-
SCO7275	CAB42942	54	19	46.69	12.41	-1.91161	3.22379e-09	1.45953e-08	yes	-	-	-	-	-	-	-
SCO7276	CAB42941	101	48	49.11	16.2	-1.60002	1.45938e-12	8.12594e-12	yes	-	-	-	-	-	-	-
SCO7279	CAB42938	73	33	50.31	16.51	-1.60751	6.68529e-10	3.17802e-09	yes	CAB42938	DNA-binding protein [Streptomyces coelicolor]	-	-	-	GO:0003677//DNA binding	-
SCO7287	CAB42930	145	17	181.93	17.65	-3.36564	2.22726e-40	3.26408e-39	yes	-	-	-	-	-	-	-
SCO7289	CAB42928	139	34	115.29	21.14	-2.44722	1.07571e-28	1.15563e-27	yes	-	-	-	-	-	-	-
SCO7290	CAB42927	341	178	81.17	27.89	-1.5412	2.92931e-34	3.6827e-33	yes	CAB42927	dehydrogenase [Streptomyces coelicolor]	-	-	-	GO:0016491//oxidoreductase activity	GO:0044710
SCO7299	CAB93737	127	93	31.85	15.39	-1.0493	2.40698e-08	1.02105e-07	yes	CAB93737	universal stress protein [Streptomyces coelicolor]	-	-	-	-	GO:0050896//response to stimulus
SCO7302	CAB93740	116	82	50.03	24.25	-1.04481	2.09987e-08	8.95268e-08	yes	CAB93740	DNA repair protein [Streptomyces violaceorubidus]	-	-	-	GO:0016705//oxidoreductase activity, acting on paired donors, with incorporation or reduction of molecular oxygen	GO:0044710
SCO7305	CAB93743	58	18	72.77	18.69	-1.96108	7.61901e-11	3.87368e-10	yes	-	-	-	-	-	-	-
SCO7311	CAB93749	865	367	124.74	34.17	-1.86812	2.70977e-104	1.29626e-102	yes	CAB93749	amino acid decarboxylase [Streptomyces coelicolor]	Global and overview maps;Global and overview maps;Amino acid metabolism	ko01100//Metabolic pathways;ko01110//Biosynthesis of secondary metabolites;ko00310//Lysine degradation	-	GO:0043168//anion binding;GO:0016491//oxidoreductase activity	GO:0044710
SCO7312	CAB93750	12	3	9.4	1.47	-2.67684	0.00419502	0.00978752	yes	-	-	-	-	-	-	-
SCO7313	CAB93751	19	1	14.57	0.57	-4.6759	4.82371e-07	1.81629e-06	yes	-	-	-	-	-	-	-
SCO7314	CAB93752	2404	1115	636.78	195.5	-1.70363	3.21913e-235	4.45176e-233	yes	CAB93752	RNA polymerase sigma factor [Streptomyces coelicolor]	-	-	-	GO:0003676//nucleic acid binding;GO:0001071//nucleic acid binding transcription factor activity;GO:0000996	GO:0010468//regulation of gene expression;GO:0034645//cellular macromolecule biosynthetic process;GO:0032774//RNA biosynthetic process
SCO7315	CAB93753	49	2	37.42	0.96	-5.28463	1.50272e-17	1.0682e-16	yes	-	-	-	-	-	-	-
SCO7316	CAB93754	1050	325	303.09	62.41	-2.2799	1.32013e-165	1.28729e-163	yes	-	-	-	-	-	-	-
SCO7317	CAB93755	728	375	587.88	225.85	-1.38016	1.10831e-70	3.1931e-69	yes	-	-	-	-	-	-	-
SCO7319	CAB93757	1274	822	188.62	78.64	-1.26215	6.80286e-84	2.41788e-82	yes	CAB93757	oxidoreductase [Streptomyces coelicolor]	Energy metabolism	ko00190//Oxidative phosphorylation	-	GO:0003824//catalytic activity;GO:0000166//nucleotide binding	GO:0044710
SCO7321	CAB93759	398	172	85.12	24.1	-1.82047	2.22519e-49	4.11796e-48	yes	CAB93759	magnesium or manganese-dependent protein phosphatase [Streptomyces lividans]	-	-	-	GO:0016791//phosphatase activity	GO:0006796//phosphate-containing compound metabolic process
SCO7324	CAB92870	1238	887	327.92	155.52	-1.07624	3.88689e-67	1.05963e-65	yes	-	-	-	-	-	-	-
SCO7325	CAB92871	1007	502	997.68	386.97	-1.36636	1.7067e-99	7.5472e-98	yes	CAB92871	anti-sigma factor antagonist [Streptomyces coelicolor]	-	-	-	GO:0005515//protein binding	GO:0010468//regulation of gene expression
SCO7330	CAB92876	11	1	8.51	0.49	-4.11831	0.000245094	0.000693565	yes	-	-	-	-	-	-	-
SCO7331	CAB92877	424	167	87.92	22.65	-1.95668	1.38912e-57	3.1352e-56	yes	CAB92877	carboxylate-amine ligase [Streptomyces coelicolor]	-	-	-	GO:0016881//acid-amino acid ligase activity;GO:0032550	GO:0006575//cellular modified amino acid metabolic process
SCO7339	CAB92885	123	64	35.84	12.41	-1.53007	1.40067e-13	8.22666e-13	yes	CAB92885	hydroxylase [Streptomyces lividans]	-	-	-	GO:0016491//oxidoreductase activity	GO:0044710
SCO7352	CAB92195	13	0	13.77	0.001	-13.7492	6.13562e-05	0.000185778	yes	-	-	-	-	-	-	-
SCO7367	CAB92210	144	96	23.3	10.06	-1.2117	4.83996e-11	2.48903e-10	yes	CAB92210	arsenic transporter [Streptomyces coelicolor]	-	-	GO:0031224//intrinsic component of membrane	GO:0015103//inorganic anion transmembrane transporter activity	GO:0042221//response to chemical;GO:0015698//inorganic anion transport
SCO7370	CAB92213	60	21	13.2	3.03	-2.12315	2.62961e-10	1.29623e-09	yes	CAB92213	epimerase [Streptomyces coelicolor]	-	-	-	GO:0048037//cofactor binding;GO:0016836//hydro-lyase activity	-
SCO7371	CAB92214	329	176	169.4	63.28	-1.42061	4.13441e-32	4.90583e-31	yes	-	-	-	-	-	-	-
SCO7372	CAB92215	90	40	50.61	15.87	-1.67312	3.26246e-12	1.79164e-11	yes	-	-	-	-	-	-	-
SCO7373	CAB92216	37	9	23.88	4.18	-2.51423	3.36039e-08	1.40822e-07	yes	-	-	-	-	-	-	-
SCO7374	CAD55398	406	185	32.57	9.46	-1.78363	2.15185e-47	3.71977e-46	yes	CAD55398	nitrate reductase [Streptomyces coelicolor]	-	-	-	GO:0046914//transition metal ion binding;GO:0051540;GO:0016491//oxidoreductase activity	GO:0055114//oxidation-reduction process
SCO7375	CAB76276	27	10	8.43	2.09	-2.01203	7.13353e-05	0.000214288	yes	CAB76276	acetyltransferase [Streptomyces coelicolor]	-	-	-	GO:0016407//acetyltransferase activity	-
SCO7376	CAB76277	113	56	39.76	13.28	-1.58206	2.44258e-13	1.42472e-12	yes	CAB76277	metallophosphoesterase [Streptomyces lividans]	-	-	-	GO:0003824//catalytic activity	-
SCO7377	CAB76278	19	3	13.5	1.34	-3.33265	3.62271e-05	0.000112974	yes	-	-	-	-	-	-	-
SCO7378	CAB76279	166	69	60.49	17	-1.83116	1.39488e-22	1.21668e-21	yes	-	-	-	-	-	-	-
SCO7379	CAB76280	32	11	56.19	17.97	-1.64472	3.19553e-06	1.11033e-05	yes	-	-	-	-	-	-	-
SCO7380	CAB76281	21	3	3.48	0.32	-3.44294	5.71982e-06	1.93872e-05	yes	-	-	-	-	-	-	-
SCO7381	CAB76282	56	23	49.83	15.56	-1.67917	1.48097e-08	6.40741e-08	yes	-	-	-	-	-	-	-
SCO7385	CAB76286	181	106	140.59	60.98	-1.20509	2.82623e-16	1.87905e-15	yes	-	-	-	-	-	-	-
SCO7387	CAB76288	90	33	55.18	14.44	-1.93407	4.51591e-14	2.72387e-13	yes	-	-	-	-	-	-	-
SCO7388	CAB76289	226	78	29.34	6.52	-2.16993	1.89582e-35	2.47335e-34	yes	-	-	-	-	-	-	-
SCO7389	CAB76290	59	28	16.12	5.07	-1.66879	7.72707e-08	3.11623e-07	yes	CAB76290	short chain dehydrogenase [Streptomyces coelicolor]	-	-	-	GO:0003824//catalytic activity	GO:0044710
SCO7392	CAB76293	145	63	93.59	29.23	-1.6789	4.23085e-19	3.28031e-18	yes	-	-	-	-	-	-	-
SCO7393	CAB76294	784	446	265.14	101.39	-1.38684	3.89167e-66	1.04594e-64	yes	-	-	-	-	-	-	-
SCO7398	CAB76299	240	73	23.44	4.56	-2.36187	1.48822e-41	2.24591e-40	yes	CAB76299	iron-hydroxamate transporter permease subunit [Streptomyces coelicolor]	-	-	GO:0031224//intrinsic component of membrane	-	GO:0051234//establishment of localization
SCO7399	CAB76300	408	228	96.37	35.44	-1.44321	5.87748e-37	7.92627e-36	yes	-	-	-	-	-	-	-
SCO7400	CAB76301	478	236	130.58	42.75	-1.61094	2.48157e-50	4.70694e-49	yes	CAB76301	ABC transporter ATP-binding protein [Streptomyces coelicolor]	-	-	-	GO:0017111//nucleoside-triphosphatase activity;GO:0032550	-
SCO7403	CAB76304	16	5	15.77	3.09	-2.3515	0.000860688	0.00225505	yes	-	-	-	-	-	-	-
SCO7412	CAB76331	1276	765	146.63	56.43	-1.37765	5.50545e-95	2.31351e-93	yes	CAB76331	thiamine pyrophosphate protein [Streptomyces coelicolor]	-	-	-	GO:0046872//metal ion binding;GO:0019842//vitamin binding	-
SCO7413	CAB76332	281	124	62.51	18.1	-1.7881	1.46401e-34	1.8652e-33	yes	CAB76332	short-chain dehydrogenase [Streptomyces coelicolor]	-	-	-	GO:0003824//catalytic activity	GO:0044710
SCO7414	CAB76333	32	11	9.79	2.25	-2.12138	3.19553e-06	1.11033e-05	yes	-	-	-	-	-	-	-
SCO7415	CAB76334	170	84	32.8	10.57	-1.63372	2.61129e-19	2.03916e-18	yes	CAB76334	mandelate racemase [Streptomyces coelicolor]	-	-	-	GO:0016856;GO:0043169//cation binding	-
SCO7423	CAB76342	60	37	21.86	9.11	-1.26277	7.25774e-06	2.42968e-05	yes	CAB76342	MULTISPECIES: antitermination regulator [Streptomyces]	-	-	-	GO:0003676//nucleic acid binding	-
SCO7430	CAB76349	115	31	44.01	8.05	-2.45077	2.99371e-22	2.58257e-21	yes	CAB76349	adenosylcobinamide amidohydrolase [Streptomyces coelicolor]	-	-	-	GO:0003824//catalytic activity	-
SCO7431	CAB76350	58	22	40.73	9.69	-2.07152	2.08276e-09	9.5144e-09	yes	-	-	-	-	-	-	-
SCO7433	CAB76352	57	38	13.41	5.88	-1.18942	3.96701e-05	0.000123307	yes	CAB76352	small neutral protease regulatory protein [Streptomyces coelicolor]	-	-	-	GO:0003676//nucleic acid binding;GO:0001071//nucleic acid binding transcription factor activity;GO:0016787//hydrolase activity	GO:0010468//regulation of gene expression;GO:0019538//protein metabolic process;GO:0034645//cellular macromolecule biosynthetic process
SCO7436	CAB76355	29	20	4.26	1.9	-1.16485	0.0066671	0.0149491	yes	CAB76355	aldehyde dehydrogenase [Streptomyces coelicolor]	-	-	-	GO:0004029//aldehyde dehydrogenase (NAD) activity	GO:0044710
SCO7442	CAB76361	410	29	292.44	15.1	-4.27552	2.26532e-128	1.3784e-126	yes	-	-	-	-	-	-	-
SCO7444	CAD55402	240	152	41.34	17	-1.282	1.05044e-18	8.01367e-18	yes	CAD55402	cytochrome P451, partial [Streptomyces coelicolor]	-	-	-	GO:0046914//transition metal ion binding;GO:0016491//oxidoreductase activity;GO:0046906//tetrapyrrole binding	GO:0044710
SCO7446	CAB76309	252	160	198.26	93.44	-1.08528	1.51518e-19	1.19054e-18	yes	-	-	-	-	-	-	-
SCO7448	CAB76311	72	38	7.6	2.57	-1.56423	3.47128e-08	1.44989e-07	yes	CAB76311	signal transduction histidine kinase [Streptomyces violaceoruber]	-	-	-	GO:0060089	GO:0050794//regulation of cellular process
SCO7452	CAB76315	46	148	10.27	21.68	1.07793	2.23542e-05	7.10811e-05	yes	CAB76315	O-methyltransferase [Streptomyces coelicolor]	-	-	-	GO:0008168//methyltransferase activity	GO:0008152//metabolic process
SCO7454	CAB76317	75	22	23.42	4.59	-2.35118	1.84124e-14	1.13396e-13	yes	CAB76317	restriction endonuclease [Streptomyces sp.]	-	-	-	GO:0003676//nucleic acid binding;GO:0004518//nuclease activity	GO:0006304//DNA modification
SCO7467	CAC36059	246	173	49.01	22.51	-1.12251	3.4823e-16	2.29916e-15	yes	CAC36059	prenyltransferase [Streptomyces coelicolor]	-	-	-	GO:0016765//transferase activity, transferring alkyl or aryl (other than methyl) groups	GO:1901564
SCO7470	CAC44648	32	18	19.23	7.7	-1.32043	0.000416456	0.00114476	yes	CAC44648	phenylacetic acid degradation protein PaaI [Streptomyces coelicolor]	-	-	-	GO:0016788//hydrolase activity, acting on ester bonds	-
SCO7473	CAC44651	154	70	45.53	13.79	-1.7232	5.15331e-19	3.9793e-18	yes	-	-	-	-	-	-	-
SCO7474	CAC44652	28	10	16.83	4.28	-1.97535	4.29809e-05	0.000132944	yes	-	-	-	-	-	-	-
SCO7475	CAC44653	138	91	28.14	12.13	-1.21404	1.09854e-10	5.52975e-10	yes	CAC44653	phenylacetic acid degradation NADH oxidoreductase PaaE [Streptomyces coelicolor]	-	-	-	GO:0043169//cation binding;GO:0051536//iron-sulfur cluster binding;GO:0003824//catalytic activity	GO:0044710;GO:0019439//aromatic compound catabolic process
SCO7485	CAC44663	23	16	8.8	4.15	-1.08439	0.0166959	0.0343213	yes	CAC44663	oxidoreductase [Streptomyces coelicolor]	-	-	-	GO:0003824//catalytic activity	GO:0044710
SCO7493	CAC44671	76	49	8.05	3.33	-1.27347	8.52207e-07	3.13286e-06	yes	CAC44671	aminotransferase [Streptomyces coelicolor]	-	-	-	GO:0004133//glycogen debranching enzyme activity;GO:0016740//transferase activity	GO:0005977//glycogen metabolic process
SCO7494	CAC44672	99	13	77.89	7.59	-3.35927	2.15847e-27	2.21856e-26	yes	-	-	-	-	-	-	-
SCO7535	CAB90893	16	6	8.24	2.16	-1.93161	0.00261354	0.00631467	yes	-	-	-	-	-	-	-
SCO7537	CAB90895	529	293	87.67	31.49	-1.47719	8.33801e-48	1.46126e-46	yes	CAB90895	aminotransferase [Streptomyces coelicolor]	-	-	-	GO:0016769//transferase activity, transferring nitrogenous groups;GO:0016831//carboxy-lyase activity;GO:0043168//anion binding	-
SCO7550	CAC16430	247	183	69.98	34.45	-1.02244	1.3549e-14	8.41944e-14	yes	CAC16430	hydrolase [Streptomyces coelicolor]	Lipid metabolism	ko00564//Glycerophospholipid metabolism	-	GO:0008081//phosphoric diester hydrolase activity	GO:0019400
SCO7560	CAC16440	34	19	19.12	7.54	-1.34245	0.000361763	0.00100239	yes	CAC16440	MutT-family protein [Streptomyces coelicolor]	-	-	-	GO:0003824//catalytic activity	-
SCO7578	CAC16458	20	13	8.94	4	-1.16027	0.0244257	0.0484185	yes	-	-	-	-	-	-	-
SCO7585	CAC16465	32	89	30.71	65.98	1.10332	0.00650116	0.0146252	yes	CAC16465	MerR family transcriptional regulator [Streptomyces coelicolor]	-	-	-	GO:0003676//nucleic acid binding	GO:0010468//regulation of gene expression
SCO7586	CAC16466	317	1514	67.1	209.79	1.64456	5.48872e-80	1.8151e-78	yes	CAC16466	oxidoreductase [Streptomyces coelicolor]	-	-	-	GO:0003824//catalytic activity;GO:0032553	GO:0044710
SCO7590	CAC16511	432	228	60.31	20.53	-1.55466	2.37803e-42	3.66882e-41	yes	CAC16511	catalase [Streptomyces coelicolor]	Global and overview maps;Global and overview maps;Carbohydrate metabolism;Amino acid metabolism;Transport and catabolism	ko01100//Metabolic pathways;ko01110//Biosynthesis of secondary metabolites;ko00630//Glyoxylate and dicarboxylate metabolism;ko00380//Tryptophan metabolism;ko04146//Peroxisome	-	GO:0004601//peroxidase activity;GO:0043169//cation binding;GO:0046906//tetrapyrrole binding	GO:0044710;GO:0006950//response to stress;GO:0042743//hydrogen peroxide metabolic process
SCO7595	CAC16516	95	34	17.99	4.2	-2.09873	2.22137e-15	1.421e-14	yes	CAC16516	anhydro-N-acetylmuramic acid kinase [Streptomyces coelicolor]	-	-	-	GO:0032550;GO:0016772//transferase activity, transferring phosphorus-containing groups	GO:0000270//peptidoglycan metabolic process;GO:0006796//phosphate-containing compound metabolic process;GO:0072329;GO:0044238
SCO7597	CAC16518	63	9	14.6	1.37	-3.41372	8.97272e-17	6.14833e-16	yes	CAC16518	ATPase [Streptomyces violaceoruber]	-	-	-	GO:0019200//carbohydrate kinase activity	GO:0016310//phosphorylation
SCO7609	CAC16711	71	24	27.17	6.23	-2.12471	2.92085e-12	1.60985e-11	yes	-	-	-	-	-	-	-
SCO7623	CAC16725	170	91	22.79	7.86	-1.5358	2.28492e-17	1.61066e-16	yes	CAC16725	NAD(P) transhydrogenase subunit alpha [Streptomyces coelicolor]	-	-	-	GO:0008746//NAD(P)+ transhydrogenase activity	GO:0044710;GO:0006818//hydrogen transport
SCO7628	CAD55532	200	134	39.33	17.2	-1.19322	1.66416e-14	1.02824e-13	yes	CAD55532	sugar dehydrogenase [Streptomyces sp.]	-	-	-	GO:0048037//cofactor binding;GO:0016614//oxidoreductase activity, acting on CH-OH group of donors	GO:0044238;GO:0044710
SCO7646	CAC16979	550	308	369.26	129.71	-1.50935	8.59951e-49	1.56478e-47	yes	-	-	-	-	-	-	-
SCO7687	CAC17504	8	2	2.34	0.39	-2.58496	0.0215151	0.0432121	yes	CAC17504	thioesterase [Streptomyces coelicolor]	-	-	-	GO:0016297//acyl-[acyl-carrier-protein] hydrolase activity	GO:0008152//metabolic process
SCO7688	CAC17505	0	8	0.001	1.9	10.8918	0.0156414	0.0323366	yes	CAC17505	methyltransferase type 12 [Streptomyces sp.]	-	-	-	GO:0016741	GO:0008152//metabolic process
SCO7689	CAC17506	20	10	2.26	0.73	-1.63035	0.00335045	0.0079636	yes	CAC17506	ABC transporter ATP-binding protein [Streptomyces coelicolor]	-	-	GO:0031224//intrinsic component of membrane	GO:0015405;GO:0017111//nucleoside-triphosphatase activity;GO:0032550	GO:0051234//establishment of localization;GO:0044763
SCO7717	CAC22725	952	453	847.11	306.38	-1.46723	3.71696e-100	1.67285e-98	yes	-	-	-	-	-	-	-
SCO7726	CAC22734	27	84	11.02	23.4	1.08638	0.00226792	0.00553765	yes	CAC22734	hydrolase [Streptomyces coelicolor]	-	-	-	GO:0003824//catalytic activity	-
SCO7727	CAC22735	58	171	40.89	87.84	1.10313	4.20407e-05	0.000130143	yes	CAC22735	MarR family transcriptional regulator [Streptomyces coelicolor]	-	-	GO:0044464	GO:0001071//nucleic acid binding transcription factor activity	GO:0010468//regulation of gene expression
SCO7728	CAC22736	21	70	37.95	119.07	1.64964	0.00224225	0.00548202	yes	CAC22736	acetyltransferase [Streptomyces coelicolor]	-	-	-	GO:0003824//catalytic activity	-
SCO7732	CAC22740	113	301	115.7	241.66	1.06259	2.96103e-06	1.03263e-05	yes	-	-	-	-	-	-	-
SCO7747	CAC22755	562	408	106.09	50.19	-1.07982	4.56864e-32	5.37911e-31	yes	-	-	-	-	-	-	-
SCO7754	CAC14482	25	71	26.03	58.21	1.16109	0.015091	0.0313785	yes	-	-	-	-	-	-	-
SCO7755	CAC14483	66	13	49.78	6.15	-3.01691	1.71889e-15	1.10608e-14	yes	CAC14483	OrfC [Streptomyces ambofaciens]	-	-	-	GO:0016769//transferase activity, transferring nitrogenous groups	-
SCO7773	CAC14501	101	340	58.4	139.23	1.25343	7.61765e-12	4.09759e-11	yes	CAC14501	protein-tyrosine phosphatase [Streptomyces violaceoruber]	-	-	-	GO:0016407//acetyltransferase activity	-
SCO7784	CAC14512	73	333	23.52	71.87	1.6115	1.16065e-18	8.84556e-18	yes	CAC14512	oxidoreductase [Streptomyces lividans]	-	-	-	GO:0003824//catalytic activity	GO:0044710
SCO7791	CAC14518	53	40	9.73	4.78	-1.02543	0.000605301	0.00162855	yes	CAC14518	oxidoreductase [Streptomyces coelicolor]	-	-	-	GO:0003824//catalytic activity	GO:0044710
SCO7791a	CAC04103	51	23	9.15	2.68	-1.77154	2.54165e-07	9.81311e-07	yes	CAC04103	oxidoreductase [Streptomyces coelicolor]	-	-	-	GO:0003824//catalytic activity	GO:0044710
SCO7803	CAC04115	26.46	15.66	6.47	2.53	-1.35463	0.00193496	0.0047791	yes	CAC04115	transposase [Streptomyces coelicolor]	-	-	-	GO:0003676//nucleic acid binding	GO:0006259//DNA metabolic process
SCO7819	CAC03637	58	26	16.59	4.94	-1.74773	3.54218e-08	1.47869e-07	yes	CAC03637	ZIP family zinc transporter [Streptomyces violaceoruber]	-	-	-	GO:0022890//inorganic cation transmembrane transporter activity	GO:0006812//cation transport;GO:0044763
SCO7821	CAC03639	159	55	141.48	37.2	-1.92722	1.64854e-25	1.59122e-24	yes	-	-	-	-	-	-	-
SCO7827	CAC03645	0.86	42	0.11	3.44	4.96683	1.0519e-08	4.59551e-08	yes	CAC03645	transposase [Streptomyces coelicolor]	-	-	-	GO:0003676//nucleic acid binding;GO:0003824//catalytic activity	GO:0006310//DNA recombination
