# Supplementary material for: The Inhibition of Antibiotic Production in Streptomyces coelicolor Over-Expressing the TetR Regulator SCO3201 IS Correlated With Changes in the Lipidome of the Strain
Source: Front Microbiol. 2020 Jun 23;11:1399. doi: 10.3389/fmicb.2020.01399 (PMC7324645; doi:10.3389/fmicb.2020.01399)
Supplement: Supplementary file 1 [file Data_Sheet_1.zip › Data Sheet 3.xls]

## Sheet: C3-vs-T3.genes.filter.annot
SCO_id	id	C3_count	T3_count	C3_fpkm	T3_fpkm	log2(FC)	Pvalue	FDR	significant	Symbol	Description	B class Pathway	C class Pathway	GO Component	GO Function	GO Process
SCO0006	CAD55412	45.5	9.5	11.04	3.57	-1.62874	0.000630739	0.00216429	yes	-	-	-	-	-	-	-
SCO0033	CAB52948	833	212	87.13	34.44	-1.33908	1.08164e-36	1.62754e-35	yes	CAB52948	neuraminidase [Streptomyces coelicolor]	-	-	-	GO:0016997//alpha-sialidase activity	GO:0051704
SCO0105	CAB52919	158	11	68.52	7.36	-3.21875	7.09192e-22	7.50099e-21	yes	CAB52919	endo-1,4-beta-xylanase [Streptomyces coelicolor]	-	-	-	GO:0097599	GO:0000272//polysaccharide catabolic process
SCO0120	CAD55423	51	13	16.88	6.65	-1.34389	0.00270936	0.00834064	yes	-	-	-	-	-	-	-
SCO0121	CAB52348	62	12	34.9	10.4	-1.74664	4.58304e-05	0.000184712	yes	CAB52348	ABC transporter ATP-binding protein [Streptomyces coelicolor]	-	-	-	GO:0017111//nucleoside-triphosphatase activity;GO:0032550	-
SCO0122	CAB52349	58	17	10.72	4.87	-1.13831	0.00413006	0.0123041	yes	CAB52349	monooxygenase [Streptomyces coelicolor]	-	-	-	GO:0016709//oxidoreductase activity, acting on paired donors, with incorporation or reduction of molecular oxygen, NAD(P)H as one donor, and incorporation of one atom of oxygen;GO:0000166//nucleotide binding	GO:0044710
SCO0124	CAB52351	47	7	8.8	2.03	-2.11602	3.92625e-05	0.000159772	yes	-	-	-	-	-	-	-
SCO0125	CAB52352	39	9	6.1	2.18	-1.48448	0.00369432	0.0111152	yes	CAB52352	oxidoreductase [Streptomyces coelicolor]	-	-	-	GO:0016703	GO:0044710
SCO0126	CAB52353	155	37	5.41	2.01	-1.42843	9.23285e-09	5.39926e-08	yes	CAB52353	polyketide synthase [Streptomyces coelicolor]	-	-	-	GO:0003824//catalytic activity	-
SCO0127	CAB52354	109	25	3.53	1.26	-1.48624	5.50142e-07	2.73016e-06	yes	CAB52354	beta keto-acyl synthase [Streptomyces coelicolor]	-	-	-	GO:0003824//catalytic activity	-
SCO0131	CAB52358	339	67	118.97	36.34	-1.71097	2.18712e-22	2.35606e-21	yes	-	-	-	-	-	-	-
SCO0138	CAB58301	67	89	26.43	54.22	1.03665	1.07076e-05	4.709e-05	yes	CAB58301	short-chain dehydrogenase [Streptomyces coelicolor]	-	-	-	GO:0004312//fatty acid synthase activity	GO:0044710
SCO0140	CAB58303	398	56	142.53	30.99	-2.20139	1.71124e-35	2.49695e-34	yes	CAB58303	MerR family transcriptional regulator [Streptomyces coelicolor]	-	-	-	GO:0003676//nucleic acid binding	GO:0010468//regulation of gene expression
SCO0141	CAB58304	1400	53	948.54	55.15	-4.10428	5.74674e-214	4.67957e-212	yes	CAB58304	calcium-binding protein [Streptomyces lividans]	-	-	-	GO:0046872//metal ion binding	-
SCO0162	CAB53129	44	806	12.29	348.53	4.82573	2.51601e-257	2.64635e-255	yes	CAB53129	nitroreductase [Streptomyces griseoaurantiacus]	-	-	-	GO:0003824//catalytic activity	GO:0044710
SCO0163	CAB53130	22	79	3.59	20	2.47794	7.44144e-15	6.05306e-14	yes	CAB53130	MULTISPECIES: gluconate kinase [Streptomyces]	-	-	-	GO:0016740//transferase activity	-
SCO0166	CAB53133	130	616	48.55	355.38	2.87182	2.36104e-125	1.06429e-123	yes	CAB53133	regulator [Streptomyces coelicolor]	-	-	-	GO:0016301//kinase activity	GO:0006796//phosphate-containing compound metabolic process
SCO0167	CAB53134	72	1504	23.5	758.99	5.01335	0	0	yes	CAB53134	universal stress protein [Streptomyces violaceoruber]	-	-	-	-	GO:0050896//response to stimulus
SCO0168	CAB53135	113	2023	71.7	1972.81	4.78214	0	0	yes	-	-	-	-	-	-	-
SCO0169	CAB53136	71	1278	36.18	1003.41	4.79358	0	0	yes	-	-	-	-	-	-	-
SCO0170	CAB53137	87	534	42.47	401.86	3.24218	6.07985e-124	2.69255e-122	yes	CAB53137	Inosine-5'-monophosphate dehydrogenase [Streptomyces lividans]	-	-	-	GO:0016616//oxidoreductase activity, acting on the CH-OH group of donors, NAD or NADP as acceptor	GO:0044710
SCO0171	CAB53138	22	692	4.29	209.35	5.6088	1.41886e-234	1.31037e-232	yes	CAB53138	nicotinate phosphoribosyltransferase [Streptomyces coelicolor]	Global and overview maps;Metabolism of cofactors and vitamins	ko01100//Metabolic pathways;ko00760//Nicotinate and nicotinamide metabolism	-	GO:0016763//transferase activity, transferring pentosyl groups	GO:0019359//nicotinamide nucleotide biosynthetic process;GO:0019357//nicotinate nucleotide biosynthetic process
SCO0172	CAB53139	8	65	7.75	96.1	3.63227	3.13275e-18	2.90739e-17	yes	CAB53139	universal stress protein [Streptomyces coelicolor]	-	-	-	-	GO:0050896//response to stimulus
SCO0173	CAB53140	41	451	15.91	270.22	4.08613	2.63333e-129	1.24639e-127	yes	CAB53140	OsmC-like protein [Streptomyces sp.]	-	-	-	-	GO:0006950//response to stress
SCO0174	CAB53141	30	995	8.62	442.58	5.68211	0	0	yes	CAB53141	DNA-binding protein [Streptomyces coelicolor]	-	-	-	GO:0032553;GO:0003677//DNA binding;GO:0016641//oxidoreductase activity, acting on the CH-NH2 group of donors, oxygen as acceptor	GO:0009108//coenzyme biosynthetic process;GO:0044710
SCO0177	CAB53144	28	811	17.29	770.17	5.47717	5.90562e-274	7.09892e-272	yes	-	-	-	-	-	-	-
SCO0178	CAB53145	3	67	3.08	104.74	5.08774	7.68507e-24	8.7255e-23	yes	CAB53145	universal stress protein UspA [Streptomyces sp.]	-	-	-	-	GO:0050896//response to stimulus
SCO0179	CAB53146	107	3382	27.08	1325.45	5.61311	0	0	yes	CAB53146	zinc-containing dehydrogenase [Streptomyces coelicolor]	-	-	-	GO:0003824//catalytic activity;GO:0046914//transition metal ion binding	GO:0044710
SCO0180	CAB53147	20	532	6.88	282.91	5.36179	3.70937e-182	2.42165e-180	yes	CAB53147	universal stress protein [Streptomyces violaceoruber]	-	-	-	-	GO:0050896//response to stimulus
SCO0181	CAB53148	45	1284	12.67	559.68	5.46511	0	0	yes	CAB53148	Universal stress protein family [Streptomyces lividans]	-	-	-	-	GO:0050896//response to stimulus
SCO0185	CAB53152	22.74	124.91	5.09	43.33	3.08963	1.86873e-29	2.41913e-28	yes	CAB53152	geranylgeranyl pyrophosphate synthase [Streptomyces coelicolor]	-	-	-	GO:0003824//catalytic activity	GO:0006720//isoprenoid metabolic process
SCO0186	CAB53153	35	118	5.52	28.87	2.38683	9.59233e-21	9.79013e-20	yes	CAB53153	phytoene dehydrogenase [Streptomyces coelicolor]	-	-	-	GO:0003824//catalytic activity	GO:0016109
SCO0187	CAB53154	15	37	4.17	15.94	1.93453	8.9357e-06	3.96195e-05	yes	CAB53154	phytoene synthase [Streptomyces coelicolor]	Global and overview maps;Global and overview maps	ko01100//Metabolic pathways;ko01110//Biosynthesis of secondary metabolites	-	GO:0004337//geranyltranstransferase activity	GO:0008152//metabolic process
SCO0188	CAB53155	11	29	3	12.25	2.02975	6.99188e-05	0.000274208	yes	CAB53155	methylesterase [Streptomyces coelicolor]	-	-	-	GO:0016741;GO:0051536//iron-sulfur cluster binding;GO:0043169//cation binding	GO:0044710
SCO0189	CAD55427	41	112	6.48	27.47	2.08379	8.70206e-17	7.68074e-16	yes	CAD55427	dehydrogenase, partial [Streptomyces coelicolor]	-	-	-	GO:0003824//catalytic activity	GO:0044710
SCO0190	CAB53414	14	54	5.89	35.06	2.57349	4.49207e-11	3.05098e-10	yes	CAB53414	methyltransferase [Streptomyces coelicolor]	-	-	-	GO:0016741	GO:0008152//metabolic process
SCO0191	CAB53415	19	105	4.08	34.98	3.09989	5.63855e-25	6.57947e-24	yes	CAB53415	lycopene cyclase [Streptomyces coelicolor]	Global and overview maps;Global and overview maps	ko01100//Metabolic pathways;ko01110//Biosynthesis of secondary metabolites	-	GO:0016491//oxidoreductase activity	GO:0016109
SCO0192	CAB53416	59	271	12.27	87.33	2.83134	5.06282e-56	1.02515e-54	yes	CAB53416	oxidoreductase [Streptomyces coelicolor]	-	-	-	GO:0003824//catalytic activity	GO:0044710
SCO0193	CAB53417	132	647	36.3	275.4	2.92349	2.17983e-133	1.05819e-131	yes	CAB53417	DNA-binding regulator [Streptomyces coelicolor]	-	-	-	GO:0019842//vitamin binding;GO:0043169//cation binding;GO:0008172;GO:0003676//nucleic acid binding	GO:0000097//sulfur amino acid biosynthetic process;GO:0010468//regulation of gene expression
SCO0195	CAB53419	434	612	204.74	445.16	1.12053	2.03706e-34	2.92726e-33	yes	-	-	-	-	-	-	-
SCO0196	CAB53420	57	213	73.45	416.35	2.50296	6.08006e-39	9.53298e-38	yes	-	-	-	-	-	-	-
SCO0197	CAB53421	9	156	9.5	251.07	4.72402	6.04869e-51	1.15674e-49	yes	CAB53421	DNA-binding protein [Streptomyces coelicolor]	-	-	-	GO:0003824//catalytic activity;GO:0032553	GO:0044710
SCO0198	CAB53422	32	366	10.74	189.99	4.14486	1.7007e-107	6.67325e-106	yes	CAB53422	universal stress protein [Streptomyces sp.]	-	-	-	-	GO:0050896//response to stimulus
SCO0199	CAB53423	48	1371	12.9	570.18	5.46597	0	0	yes	CAB53423	alcohol dehydrogenase [Streptomyces coelicolor]	Global and overview maps;Global and overview maps;Carbohydrate metabolism;Lipid metabolism;Amino acid metabolism	ko01100//Metabolic pathways;ko01110//Biosynthesis of secondary metabolites;ko00010//Glycolysis / Gluconeogenesis;ko00071//Fatty acid metabolism;ko00350//Tyrosine metabolism	-	GO:0003824//catalytic activity;GO:0046914//transition metal ion binding	GO:0044710
SCO0200	CAB53424	61	1916	19.28	936.49	5.60209	0	0	yes	CAB53424	stress-inducible protein [Streptomyces violaceoruber]	-	-	-	-	GO:0050896//response to stimulus
SCO0201	CAB53425	52	1678	25.39	1262.77	5.63619	0	0	yes	-	-	-	-	-	-	-
SCO0204	CAB53428	241	1816	109.98	1278.19	3.53879	0	0	yes	CAB53428	LuxR family transcriptional regulator [Streptomyces coelicolor]	-	-	-	GO:0003676//nucleic acid binding;GO:0001071//nucleic acid binding transcription factor activity	GO:0035556//intracellular signal transduction;GO:0010468//regulation of gene expression;GO:0034645//cellular macromolecule biosynthetic process
SCO0207	CAB53431	1	16	0.58	14.2	4.61369	3.84742e-06	1.78861e-05	yes	CAB53431	MULTISPECIES: universal stress family protein [Streptomyces]	-	-	-	GO:0016453	GO:0050896//response to stimulus
SCO0208	CAB53432	48	1119	4.1	148.52	5.17889	0	0	yes	CAB53432	pyruvate phosphate dikinase [Streptomyces coelicolor]	Global and overview maps;Carbohydrate metabolism	ko01100//Metabolic pathways;ko00620//Pyruvate metabolism	-	GO:0043169//cation binding;GO:0032550;GO:0016781//phosphotransferase activity, paired acceptors	GO:0006796//phosphate-containing compound metabolic process;GO:0032787//monocarboxylic acid metabolic process
SCO0209	CAB53433	9	576	11.6	1125.9	6.60081	3.02661e-194	2.22529e-192	yes	-	-	-	-	-	-	-
SCO0210	CAB53434	6	218	3.15	176.25	5.80613	2.6025e-75	6.8433e-74	yes	-	-	-	-	-	-	-
SCO0211	CAB53435	7	106	3.09	72.27	4.54772	5.31255e-34	7.51998e-33	yes	CAB53435	two-component sensor [Streptomyces lividans]	-	-	GO:0031224//intrinsic component of membrane	GO:0004673//protein histidine kinase activity;GO:0005515//protein binding	GO:0035556//intracellular signal transduction;GO:0006468//protein phosphorylation
SCO0212	CAB53436	31	442	28.08	611.99	4.44589	1.43628e-136	7.34929e-135	yes	-	-	-	-	-	-	-
SCO0213	CAB53437	60	1784	12.62	581.78	5.52669	0	0	yes	CAB53437	MFS transporter [Streptomyces coelicolor]	-	-	GO:0031224//intrinsic component of membrane	-	GO:0044763
SCO0214	CAB53438	22	206	26.87	382.21	3.8303	9.27564e-58	1.95123e-56	yes	CAB53438	pyridoxamine 5'-phosphate oxidase [Streptomyces griseorubens]	-	-	-	GO:0003824//catalytic activity;GO:0032553	GO:0044710
SCO0215	CAB53439	19	559	5.2	237.01	5.51029	8.53512e-191	6.09778e-189	yes	CAB53439	aromatic ring-opening dioxygenase LigA, partial [Streptomyces lividans]	-	-	-	GO:0003824//catalytic activity	GO:0044710
SCO0216	CAB53440	191	5637	11.58	531.07	5.51919	0	0	yes	CAB53440	nitrate reductase subunit alpha NarG2 [Streptomyces coelicolor]	-	-	GO:1990204	GO:0016661;GO:0046914//transition metal ion binding;GO:0051536//iron-sulfur cluster binding	GO:0043436;GO:0055114//oxidation-reduction process
SCO0217	CAB53441	49	1107	7.75	271.47	5.13045	0	0	yes	CAB53441	nitrate reductase subunit beta NarH2 [Streptomyces coelicolor]	-	-	GO:1990204	GO:0016661;GO:0051540	GO:0043436
SCO0218	CAB53442	1	98	0.37	56.54	7.2556	5.24689e-34	7.44095e-33	yes	CAB53442	nitrate reductase subunit delta NarJ2 [Streptomyces coelicolor]	-	-	-	GO:0005515//protein binding	GO:0043623//cellular protein complex assembly
SCO0219	CAB53443	12	271	4.76	166.03	5.12434	3.419e-94	1.13562e-92	yes	CAB53443	nitrate reductase subunit gamma [Streptomyces coelicolor]	-	-	GO:1990204	GO:0016661	GO:0044710
SCO0220	CAB53444	13	59	13.52	93.58	2.79111	3.43805e-13	2.5881e-12	yes	-	-	-	-	-	-	-
SCO0282	CAB54167	27	38	10.84	23.55	1.11936	0.00311407	0.00948922	yes	CAB54167	DeoR family transcriptional regulator [Streptomyces coelicolor]	-	-	GO:0044464	GO:0003676//nucleic acid binding;GO:0001071//nucleic acid binding transcription factor activity	GO:0010468//regulation of gene expression;GO:0034645//cellular macromolecule biosynthetic process
SCO0284	CAB54169	261	43	30.39	7.78	-1.96575	4.53641e-21	4.6932e-20	yes	CAB54169	alpha-galactosidase [Streptomyces coelicolor]	Carbohydrate metabolism;Lipid metabolism;Glycan biosynthesis and metabolism;Lipid metabolism	ko00052//Galactose metabolism;ko00561//Glycerolipid metabolism;ko00603//Glycosphingolipid biosynthesis - globo series;ko00600//Sphingolipid metabolism	-	GO:0004557//alpha-galactosidase activity	GO:0044238
SCO0319	CAB55676	896	175	702.36	210.23	-1.74024	5.68502e-56	1.14807e-54	yes	CAB55676	alcohol dehydrogenase [Streptomyces lividans]	-	-	-	GO:0046914//transition metal ion binding;GO:0016655//oxidoreductase activity, acting on NAD(P)H, quinone or similar compound as acceptor	GO:0044710
SCO0320	CAB55677	235	53	212.83	73.38	-1.53624	1.10775e-13	8.57771e-13	yes	CAB55677	alcohol dehydrogenase [Streptomyces lividans]	-	-	-	GO:0046914//transition metal ion binding;GO:0016655//oxidoreductase activity, acting on NAD(P)H, quinone or similar compound as acceptor	GO:0044710
SCO0321	CAB55678	603	154	96.18	38.11	-1.33557	2.69265e-27	3.33193e-26	yes	CAB55678	carboxylesterase [Streptomyces coelicolor]	-	-	-	GO:0003824//catalytic activity	-
SCO0323	CAB56128	624	190	362.96	170.04	-1.09394	1.53428e-20	1.54715e-19	yes	-	-	-	-	-	-	-
SCO0324	CAB56129	3725	1009	365.56	153.81	-1.24896	3.24738e-131	1.55648e-129	yes	-	-	-	-	-	-	-
SCO0342	CAD55438	104	26	13.24	5.14	-1.36506	4.27269e-06	1.97059e-05	yes	-	-	-	-	-	-	-
SCO0354	CAB55716	52	15	18.16	8.1	-1.16477	0.00522183	0.0152037	yes	CAB55716	transporter [Streptomyces coelicolor]	-	-	GO:0031224//intrinsic component of membrane	-	GO:0051234//establishment of localization
SCO0406	CAB59703	36	7	16.01	4.8	-1.73787	0.00224347	0.00701479	yes	-	-	-	-	-	-	-
SCO0409	CAB59706	1164	346	1096.79	498.06	-1.1389	6.9575e-38	1.07749e-36	yes	CAB59706	Spore-associated protein A [Streptomyces lividans]	-	-	GO:0005618//cell wall	-	GO:0048646//anatomical structure formation involved in morphogenesis
SCO0428	CAB56658	8	18	5.75	19.87	1.78896	0.00595708	0.0171597	yes	CAB56658	TetR family transcriptional regulator [Streptomyces coelicolor]	-	-	-	GO:0003676//nucleic acid binding	GO:0010468//regulation of gene expression;GO:0034645//cellular macromolecule biosynthetic process
SCO0431	CAB56661	138	28	26.63	8.38	-1.66803	1.16849e-09	7.32534e-09	yes	-	-	-	-	-	-	-
SCO0432	CAB56662	122	37	7.32	3.45	-1.08525	3.80827e-05	0.000155388	yes	CAB56662	peptidase [Streptomyces coelicolor]	-	-	-	GO:0004175//endopeptidase activity	GO:0019538//protein metabolic process
SCO0439	CAB56669	54	11	15.46	4.87	-1.66655	0.00013755	0.000517983	yes	-	-	-	-	-	-	-
SCO0445	CAB56675	31	2	6.17	0.62	-3.31493	6.0176e-05	0.000238219	yes	-	-	-	-	-	-	-
SCO0452	CAB56682	154	218	49.11	107.52	1.13052	1.16437e-13	8.9977e-13	yes	CAB56682	SIR2-like regulatory protein [Streptomyces coelicolor]	-	-	GO:0044424	GO:0046914//transition metal ion binding;GO:0033558//protein deacetylase activity;GO:0043168//anion binding	GO:0035601//protein deacylation
SCO0463	CAB56723	106	141	59.67	122.17	1.03381	2.43334e-08	1.37315e-07	yes	-	-	-	-	-	-	-
SCO0472	CAB56732	28	64	6.07	21.52	1.82591	7.90955e-09	4.65416e-08	yes	-	-	-	-	-	-	-
SCO0474	CAB56734	1	19	0.21	6.14	4.86978	4.82371e-07	2.41122e-06	yes	-	-	-	-	-	-	-
SCO0475	CAB56735	6	17	2.06	9.04	2.13368	0.0015534	0.0049985	yes	CAB56735	ABC transporter [Streptomyces coelicolor]	-	-	GO:0031224//intrinsic component of membrane	GO:0015405;GO:0032550	GO:0051234//establishment of localization;GO:0044763
SCO0481	CAB57190	21	1	15.93	1.16	-3.77955	0.000404902	0.00142752	yes	CAB57190	chitin binding protein, partial [Streptomyces coelicolor]	-	-	GO:0044423	-	-
SCO0482	CAD55444	49	15	20.86	9.86	-1.08108	0.0136278	0.0359593	yes	CAD55444	chitinase, partial [Streptomyces coelicolor]	-	-	-	GO:0004553//hydrolase activity, hydrolyzing O-glycosyl compounds	GO:0044036//cell wall macromolecule metabolic process;GO:0044238;GO:0006026
SCO0486	CAB53316	13	21	2.78	6.95	1.32193	0.0167675	0.0431611	yes	CAB53316	monooxygenase [Streptomyces coelicolor]	-	-	-	GO:0016491//oxidoreductase activity	GO:0044710
SCO0498	CAB53328	29	46	5.46	13.43	1.29849	0.000222787	0.000814663	yes	CAB53328	peptide monooxygenase, partial [Streptomyces coelicolor]	-	-	-	GO:0016491//oxidoreductase activity	GO:0044710
SCO0501	CAB53331	206	60	25.25	11.42	-1.14472	2.12377e-08	1.20565e-07	yes	CAB53331	secreted protein [Streptomyces lividans]	-	-	-	GO:0004177//aminopeptidase activity	GO:0019538//protein metabolic process
SCO0505	CAD55445	2337	269	177.12	31.68	-2.48308	4.03738e-216	3.32338e-214	yes	CAD55445	membrane protein, partial [Streptomyces coelicolor]	-	-	-	GO:0005488//binding	-
SCO0522	CAB59579	15	23	5.72	13.56	1.24527	0.00954372	0.0262817	yes	CAB59579	oxidoreductase [Streptomyces coelicolor]	-	-	-	GO:0003824//catalytic activity	GO:0044710
SCO0535	CAB59592	37	9	6.58	2.48	-1.40775	0.00545034	0.0157805	yes	CAB59592	hydrolase [Streptomyces coelicolor]	-	-	-	GO:0016798//hydrolase activity, acting on glycosyl bonds;GO:0030247//polysaccharide binding	GO:0044238
SCO0544	CAB59601	128	28	20.8	7.06	-1.55884	2.68655e-08	1.50706e-07	yes	-	-	-	-	-	-	-
SCO0548	CAB59605	42	2	8.43	0.62	-3.76519	3.43248e-07	1.73991e-06	yes	CAB59605	3-oxoacyl-ACP synthase [Streptomyces coelicolor]	Global and overview maps;Lipid metabolism	ko01100//Metabolic pathways;ko00061//Fatty acid biosynthesis	-	GO:0004312//fatty acid synthase activity	-
SCO0550	CAB59607	8	19	2.64	9.68	1.87447	0.00233201	0.00727362	yes	-	-	-	-	-	-	-
SCO0554	CAD55266	7	16	1.01	3.58	1.8256	0.00664208	0.0189527	yes	CAD55266	beta-mannosidase, partial [Streptomyces coelicolor]	-	-	-	GO:0004553//hydrolase activity, hydrolyzing O-glycosyl compounds;GO:0001871	GO:0030243//cellulose metabolic process
SCO0555	CAB57407	95	178	14.72	42.78	1.53916	1.47055e-17	1.33371e-16	yes	CAB57407	oxidoreductase [Streptomyces coelicolor]	-	-	-	GO:0003824//catalytic activity;GO:0046914//transition metal ion binding	GO:0044710
SCO0556	CAB57408	860	1478	140.71	375.14	1.4147	3.33981e-108	1.31731e-106	yes	CAB57408	esterase [Streptomyces coelicolor]	-	-	-	GO:0003824//catalytic activity	-
SCO0583	CAB61277	424	117	90.58	38.74	-1.22537	2.03526e-17	1.83488e-16	yes	CAB61277	cytochrome P450 [Streptomyces coelicolor]	-	-	-	GO:0046914//transition metal ion binding;GO:0016491//oxidoreductase activity;GO:0046906//tetrapyrrole binding	GO:0044710
SCO0586	CAB61280	88	27	183.38	83.87	-1.12861	0.000707064	0.0024084	yes	-	-	-	-	-	-	-
SCO0587	CAB61281	194	56	187.86	82.8	-1.18196	3.6469e-08	2.02626e-07	yes	-	-	-	-	-	-	-
SCO0591	CAB61285	285	75	100.02	40.68	-1.2979	2.98684e-13	2.25967e-12	yes	CAB61285	lysozyme [Streptomyces coelicolor]	-	-	-	GO:0004553//hydrolase activity, hydrolyzing O-glycosyl compounds	GO:0044238;GO:0044036//cell wall macromolecule metabolic process;GO:0000270//peptidoglycan metabolic process
SCO0592	CAB61286	134	32	58.48	21.55	-1.44026	8.14212e-08	4.38551e-07	yes	CAB61286	FAD dependent dehydrogenase [Streptomyces violaceoruber]	-	-	-	GO:0016491//oxidoreductase activity;GO:0000166//nucleotide binding	GO:0044710
SCO0597	CAB61291	981	284	1337.54	586.48	-1.18943	3.03467e-34	4.31985e-33	yes	CAB61291	photosystem reaction center subunit H [Streptomyces coelicolor]	-	-	GO:0042716	GO:0009055//electron carrier activity	GO:0006091//generation of precursor metabolites and energy
SCO0616	CAB61310	154	242	15.13	36.94	1.28777	5.68405e-18	5.24943e-17	yes	CAB61310	trehalose 6-phosphate phosphorylase [Streptomyces violaceoruber]	-	-	-	GO:0005488//binding;GO:0019203//carbohydrate phosphatase activity	GO:0044238;GO:0006796//phosphate-containing compound metabolic process
SCO0617	CAD55268	276	445	26.17	65.54	1.32446	1.26941e-32	1.74787e-31	yes	CAD55268	phosphoketolase, partial [Streptomyces coelicolor]	-	-	-	GO:0016830//carbon-carbon lyase activity	GO:0044238
SCO0643	CAB61160	52	8	24.53	5.82	-2.07546	3.38464e-05	0.000139228	yes	CAB61160	chitin-binding protein [Streptomyces coelicolor]	-	-	GO:0044423	GO:0043169//cation binding	-
SCO0648	CAB61165	354	94	163.68	67.03	-1.288	9.20001e-16	7.80198e-15	yes	CAB61165	methyltransferase [Streptomyces coelicolor]	-	-	-	GO:0016741	GO:0008152//metabolic process
SCO0653	CAB61170	42	7	28.46	7.28	-1.96693	0.000250917	0.000909184	yes	-	-	-	-	-	-	-
SCO0654	CAB61171	66	8	18.89	3.54	-2.4158	1.07518e-07	5.68998e-07	yes	-	-	-	-	-	-	-
SCO0692	CAB69664	40	5	6.9	1.34	-2.36436	0.000113952	0.000434148	yes	-	-	-	-	-	-	-
SCO0695	CAB69667	171	237	48.16	103.31	1.10107	3.64706e-14	2.91035e-13	yes	CAB69667	30S ribosomal protein S6 modification enzyme RimK [Streptomyces coelicolor]	-	-	-	GO:0003824//catalytic activity	-
SCO0716	CAB69688	36	90	7.86	30.45	1.95384	8.51521e-13	6.27904e-12	yes	CAB69688	glycosyl hydrolase [Streptomyces coelicolor]	-	-	-	GO:0003824//catalytic activity	-
SCO0721	CAB69693	523	142	51.33	21.65	-1.24544	1.5766e-21	1.64911e-20	yes	CAB69693	glycosyl hydrolase [Streptomyces coelicolor]	-	-	-	GO:0016787//hydrolase activity;GO:0005488//binding	GO:0044238
SCO0722	CAB69694	326	94	137.13	61.03	-1.16795	1.13355e-12	8.31822e-12	yes	CAB69694	hydrolase [Streptomyces coelicolor]	-	-	-	GO:0003824//catalytic activity	-
SCO0743	CAB61536	115	22	84.6	25.19	-1.74781	1.06379e-08	6.18271e-08	yes	-	-	-	-	-	-	-
SCO0746	CAB61558	268	57	55.55	18.31	-1.60116	1.15067e-16	1.00741e-15	yes	CAB61558	serine/threonine protein kinase [Streptomyces coelicolor]	-	-	-	GO:0004672//protein kinase activity	GO:0006796//phosphate-containing compound metabolic process;GO:0006464//cellular protein modification process
SCO0752	CAB61552	753	1063	147.35	322.48	1.12996	1.01862e-56	2.09052e-55	yes	CAB61552	protease [Streptomyces coelicolor]	-	-	-	GO:0004175//endopeptidase activity	GO:0019538//protein metabolic process
SCO0765	CAB61539	139	42	14.56	6.83	-1.09205	1.11347e-05	4.88548e-05	yes	CAB61539	endoglucanase [Streptomyces coelicolor]	Global and overview maps;Carbohydrate metabolism	ko01100//Metabolic pathways;ko00500//Starch and sucrose metabolism	-	GO:0004553//hydrolase activity, hydrolyzing O-glycosyl compounds	GO:0030243//cellulose metabolic process
SCO0774	CAC14339	341	54	71.75	17.61	-2.02658	5.54264e-28	7.00741e-27	yes	CAC14339	cytochrome P450 [Streptomyces coelicolor]	-	-	-	GO:0046914//transition metal ion binding;GO:0016491//oxidoreductase activity;GO:0046906//tetrapyrrole binding	GO:0044710
SCO0777	CAC14342	220	62	58.88	25.69	-1.19657	1.97269e-09	1.21457e-08	yes	CAC14342	glutathione S-transferase [Streptomyces sp.]	-	-	-	GO:0003824//catalytic activity	-
SCO0778	CAC14343	63	21	191.35	92.97	-1.04138	0.00982733	0.0269327	yes	-	-	-	-	-	-	-
SCO0813	CAB48890	56	16	6.53	2.9	-1.17103	0.00311407	0.00948922	yes	CAB48890	short chain dehydrogenase [Streptomyces coelicolor]	-	-	-	GO:0003824//catalytic activity	GO:0044710
SCO0828	CAB48905	128	33	18.91	7.56	-1.32269	8.22308e-07	4.01246e-06	yes	-	-	-	-	-	-	-
SCO0829	CAB48906	142	10	26.24	2.87	-3.19265	6.36895e-20	6.28022e-19	yes	CAB48906	serine protease [Streptomyces coelicolor]	-	-	-	GO:0016798//hydrolase activity, acting on glycosyl bonds;GO:0005488//binding;GO:0004175//endopeptidase activity	GO:0019538//protein metabolic process
SCO0830	CAB48907	48	7	12.02	2.71	-2.14907	2.43951e-05	0.000102351	yes	-	-	-	-	-	-	-
SCO0890	CAB62681	32	44	14.41	30.57	1.08505	0.00129029	0.00419372	yes	CAB62681	short chain oxidoreductase [Streptomyces coelicolor]	-	-	-	GO:0003824//catalytic activity	GO:0044710
SCO0910	CAB62701	586	177	115.97	54.3	-1.09473	9.87969e-20	9.69156e-19	yes	CAB62701	glutamate-cysteine ligase [Streptomyces lividans]	-	-	-	GO:0016881//acid-amino acid ligase activity	GO:0006578//amino-acid betaine biosynthetic process;GO:0006575//cellular modified amino acid metabolic process
SCO0912	CAB62703	122	36	44.61	20.34	-1.13305	2.46709e-05	0.000103451	yes	CAB62703	Glutamine amidotransferases class-II [Streptomyces lividans]	-	-	-	GO:0003824//catalytic activity	GO:0009064//glutamine family amino acid metabolic process;GO:0006578//amino-acid betaine biosynthetic process
SCO0919	CAB63168	496	73	144.95	33.01	-2.13458	3.20462e-42	5.28727e-41	yes	CAB63168	photosystem reaction center subunit H [Streptomyces violaceoruber]	-	-	GO:0042716	GO:0009055//electron carrier activity	GO:0006091//generation of precursor metabolites and energy
SCO0920	CAB63169	52	3	18.62	1.66	-3.4876	3.36039e-08	1.8712e-07	yes	CAB63169	acyltransferase [Streptomyces coelicolor]	-	-	-	GO:0016411//acylglycerol O-acyltransferase activity	-
SCO0921	CAB63170	386	15	153.15	9.19	-4.05874	8.87851e-62	2.0011e-60	yes	-	-	-	-	-	-	-
SCO0922	CAB63171	12	76	4.99	48.76	3.28859	3.84611e-19	3.68691e-18	yes	CAB63171	succinate dehydrogenase/fumarate reductase iron-sulfur subunit [Streptomyces coelicolor]	-	-	-	GO:0051536//iron-sulfur cluster binding;GO:0043169//cation binding	-
SCO0923	CAB63172	55	294	6.75	56.05	3.05375	2.17998e-65	5.15906e-64	yes	CAB63172	succinate dehydrogenase flavoprotein subunit [Streptomyces coelicolor]	-	-	-	GO:0000104//succinate dehydrogenase activity	GO:0044710
SCO0924	CAB63173	25	149	10.71	98.5	3.20117	5.00799e-36	7.42182e-35	yes	CAB63173	succinate dehydrogenase [Streptomyces coelicolor]	-	-	-	GO:0016491//oxidoreductase activity	GO:0044710
SCO0931	CAB63180	92	16	52.21	13.97	-1.90199	9.1495e-08	4.88295e-07	yes	-	-	-	-	-	-	-
SCO0932	CAB63181	308	40	123.6	24.79	-2.31785	1.44392e-29	1.88207e-28	yes	-	-	-	-	-	-	-
SCO0933	CAB63182	38	6	28.82	6.98	-2.04577	0.00043649	0.00153318	yes	-	-	-	-	-	-	-
SCO0934	CAB63183	384	16	201.56	12.94	-3.9613	8.37381e-60	1.81185e-58	yes	-	-	-	-	-	-	-
SCO0935	CAB63184	92	22	45.55	16.79	-1.43985	9.59616e-06	4.24485e-05	yes	-	-	-	-	-	-	-
SCO0936	CAB63185	49	8	28.27	7.1	-1.99338	8.34268e-05	0.000323829	yes	CAB63185	oligosaccharide deacetylase [Streptomyces coelicolor]	-	-	-	GO:0016787//hydrolase activity	GO:0044238
SCO0947	CAB61913	62	15	11.11	4.17	-1.41374	0.000310528	0.00111083	yes	-	-	-	-	-	-	-
SCO0948	CAB61914	268	45	20.2	5.27	-1.93848	5.61278e-21	5.77522e-20	yes	CAB61914	alpha-mannosidase [Streptomyces coelicolor]	Glycan biosynthesis and metabolism	ko00511//Other glycan degradation	-	GO:0046914//transition metal ion binding;GO:0015923//mannosidase activity	GO:0019318//hexose metabolic process
SCO0959	CAB61925	59	18	5.96	2.82	-1.07962	0.00640312	0.01834	yes	CAB61925	secreted protein [Streptomyces lividans]	-	-	-	GO:0005488//binding	GO:0044238
SCO0961	CAB61927	521	131	114.09	44.45	-1.35992	3.30097e-24	3.78188e-23	yes	CAB61927	glucose-1-phosphate adenylyltransferase [Streptomyces coelicolor]	-	-	-	GO:0070566//adenylyltransferase activity;GO:0032550	GO:0005977//glycogen metabolic process
SCO0962	CAB61928	311	77	70.76	27.15	-1.38198	1.37578e-15	1.15636e-14	yes	CAB61928	glycosyl transferase family 1 [Streptomyces coelicolor]	-	-	-	GO:0046527//glucosyltransferase activity	GO:0008152//metabolic process
SCO0985	CAC44335	135	179	13.63	28.07	1.04224	3.22355e-10	2.07408e-09	yes	CAC44335	5-methyltetrahydropteroyltriglutamate--homocysteine methyltransferase [Streptomyces coelicolor]	Global and overview maps;Global and overview maps;Amino acid metabolism;Metabolism of other amino acids	ko01100//Metabolic pathways;ko01110//Biosynthesis of secondary metabolites;ko00270//Cysteine and methionine metabolism;ko00450//Selenocompound metabolism	-	GO:0046914//transition metal ion binding;GO:0008172	GO:0000097//sulfur amino acid biosynthetic process
SCO1027	CAB96012	62	20	56.15	27.69	-1.01992	0.00596511	0.0171763	yes	-	-	-	-	-	-	-
SCO1030	CAB96015	193	20	146.37	23.26	-2.6537	3.39257e-22	3.61859e-21	yes	-	-	-	-	-	-	-
SCO1031	CAB96016	56	10	5.05	1.4	-1.85086	4.33203e-05	0.000175623	yes	CAB96016	ABC transporter substrate-binding protein [Streptomyces coelicolor]	-	-	GO:0031224//intrinsic component of membrane	-	-
SCO1047	CAB96032	301	22	140.1	15.79	-3.14937	2.0536e-39	3.25354e-38	yes	-	-	-	-	-	-	-
SCO1048	CAB96033	1009	77	1004.83	117.02	-3.10212	1.32041e-123	5.81363e-122	yes	-	-	-	-	-	-	-
SCO1065	CAB95284	9	17	1.69	4.94	1.54749	0.0192367	0.0487876	yes	CAB95284	sugar transport sugar binding protein [Streptomyces coelicolor]	-	-	-	-	GO:0044765
SCO1073	CAB95292	375	551	76.6	174.46	1.18748	9.11492e-34	1.28066e-32	yes	CAB95292	hydrogenase [Streptomyces coelicolor]	-	-	-	GO:0016627//oxidoreductase activity, acting on the CH-CH group of donors	GO:0016109
SCO1075	CAB95294	172	43	45	17.42	-1.36918	3.07327e-09	1.85597e-08	yes	CAB95294	ATP/GTP-binding protein [Streptomyces lividans]	-	-	-	GO:0003824//catalytic activity	-
SCO1085	CAB95972	1185	2290	510.75	1523.11	1.57633	4.59901e-188	3.16621e-186	yes	CAB95972	acyltransferase [Streptomyces coelicolor]	-	-	-	GO:0016740//transferase activity	-
SCO1086	CAB95973	184	315	107.93	284.25	1.39706	4.64115e-26	5.58782e-25	yes	CAB95973	transglutaminase [Streptomyces coelicolor]	-	-	-	GO:0016787//hydrolase activity	GO:0019538//protein metabolic process
SCO1087	CAB95974	1144	1520	289.53	595.71	1.0409	4.56644e-68	1.10839e-66	yes	CAB95974	threonine aldolase [Streptomyces coelicolor]	Global and overview maps;Global and overview maps;Amino acid metabolism	ko01100//Metabolic pathways;ko01110//Biosynthesis of secondary metabolites;ko00260//Glycine, serine and threonine metabolism	-	GO:0043168//anion binding;GO:0016832//aldehyde-lyase activity	GO:0019752//carboxylic acid metabolic process
SCO1088	CAB95975	607	876	220.78	492.32	1.15699	5.58715e-50	1.04991e-48	yes	CAB95975	oxidoreductase [Streptomyces coelicolor]	-	-	-	GO:0003824//catalytic activity	GO:0044710
SCO1089	CAB95976	2777	3975	501.31	1112.79	1.15041	1.05168e-182	6.98628e-181	yes	-	-	-	-	-	-	-
SCO1100	CAB95987	277	9	172.62	8.62	-4.32377	1.84489e-46	3.29513e-45	yes	-	-	-	-	-	-	-
SCO1101	CAB95988	315	416	95.24	194.59	1.0308	2.83435e-21	2.94843e-20	yes	CAB95988	membrane protein [Streptomyces coelicolor]	-	-	-	GO:0004175//endopeptidase activity	GO:0019538//protein metabolic process
SCO1105	CAB95992	811	241	134.9	62.19	-1.11714	2.10727e-27	2.62473e-26	yes	-	-	-	-	-	-	-
SCO1111	CAC13063	3	10	1.11	5.74	2.37049	0.0129695	0.0344141	yes	-	-	-	-	-	-	-
SCO1118	CAC13070	41	71	6.89	18.5	1.42495	5.85419e-07	2.89763e-06	yes	-	-	-	-	-	-	-
SCO1138	CAC13090	4	26	1.11	11.15	3.32841	2.51049e-07	1.2872e-06	yes	CAC13090	C4-dicarboxylate ABC transporter substrate-binding protein [Streptomyces coelicolor]	-	-	GO:0042597//periplasmic space	-	-
SCO1143	CAC13095	161	43	64.98	26.8	-1.27776	6.74603e-08	3.66483e-07	yes	CAC13095	aminodeoxychorismate lyase [Streptomyces coelicolor]	-	-	-	GO:0097159//organic cyclic compound binding;GO:0003824//catalytic activity	-
SCO1149	CAB88933	54	17	49.55	23.84	-1.0555	0.0140925	0.0370693	yes	-	-	-	-	-	-	-
SCO1157	CAB88941	416	133	234.18	115.24	-1.02298	6.79008e-13	5.02652e-12	yes	CAB88941	ATP-binding protein [Streptomyces coelicolor]	-	-	-	GO:0032550	-
SCO1158	CAB88942	223	59	272.37	109.47	-1.31503	1.75498e-10	1.15469e-09	yes	-	-	-	-	-	-	-
SCO1160	CAB88944	3005	965	268.51	133.96	-1.00317	5.58428e-76	1.48908e-74	yes	CAB88944	ATPase [Streptomyces coelicolor]	-	-	GO:0031224//intrinsic component of membrane	GO:0060089;GO:0004672//protein kinase activity;GO:0032550	GO:0035556//intracellular signal transduction;GO:0006468//protein phosphorylation
SCO1165	CAB88949	305	764	94.67	366.83	1.95413	2.14336e-95	7.21409e-94	yes	-	-	-	-	-	-	-
SCO1166	CAB88950	79	275	180.26	931.05	2.36878	8.29929e-48	1.51813e-46	yes	-	-	-	-	-	-	-
SCO1172	CAB61584	667	209	384.77	185.52	-1.05242	1.25056e-20	1.2678e-19	yes	CAB61584	amidase [Streptomyces coelicolor]	-	-	-	GO:0016811//hydrolase activity, acting on carbon-nitrogen (but not peptide) bonds, in linear amides	GO:0000270//peptidoglycan metabolic process
SCO1177	CAB61589	582	140	244.81	90.89	-1.42947	9.93757e-29	1.26909e-27	yes	CAB61589	GntR family transcriptional regulator [Streptomyces coelicolor]	-	-	-	GO:0003676//nucleic acid binding;GO:0001071//nucleic acid binding transcription factor activity	GO:0010468//regulation of gene expression;GO:0034645//cellular macromolecule biosynthetic process
SCO1178	CAB61590	1633	365	1649.72	562.55	-1.55217	1.33499e-82	3.91857e-81	yes	-	-	-	-	-	-	-
SCO1187	CAB61599	45	11	10.44	3.95	-1.4022	0.00322405	0.00979371	yes	CAB61599	glycosyl hydrolase family 5 [Streptomyces coelicolor]	-	-	-	GO:0004553//hydrolase activity, hydrolyzing O-glycosyl compounds;GO:0001871	GO:0005976//polysaccharide metabolic process
SCO1189	CAB61601	113	500	129.04	868.74	2.75111	1.53806e-98	5.44286e-97	yes	-	-	-	-	-	-	-
SCO1190	CAB61602	42	113	6.48	27.04	2.06103	3.24354e-17	2.9069e-16	yes	CAB61602	tetracenomycin C resistance and export protein [Streptomyces coelicolor]	-	-	GO:0031224//intrinsic component of membrane	-	GO:0051234//establishment of localization;GO:0044763
SCO1194	CAB61606	110	19	18.47	4.95	-1.89968	2.97712e-09	1.80222e-08	yes	CAB61606	multidrug transporter [Streptomyces coelicolor]	-	-	GO:0031224//intrinsic component of membrane	-	GO:0051234//establishment of localization;GO:0044763
SCO1196	CAB61608	2262	392	763.16	204.46	-1.90017	1.59453e-149	8.75028e-148	yes	CAB61608	secreted protein [Streptomyces lividans]	-	-	-	GO:0042578//phosphoric ester hydrolase activity	GO:0044238
SCO1206	CAC01488	231	55	54.88	20.24	-1.43907	1.07107e-12	7.8673e-12	yes	CAC01488	1,3,6,8-tetrahydroxynaphthalene synthase [Streptomyces coelicolor]	-	-	-	GO:0016746//transferase activity, transferring acyl groups	GO:0006582//melanin metabolic process
SCO1207	CAC01489	75	21	16.17	7.02	-1.20378	0.00045085	0.00158215	yes	CAC01489	cytochrome P450 [Streptomyces coelicolor]	-	-	-	GO:0046914//transition metal ion binding;GO:0016491//oxidoreductase activity;GO:0046906//tetrapyrrole binding	GO:0044710
SCO1227	CAC01451	69	102	11.79	27.02	1.19646	1.30122e-07	6.84313e-07	yes	CAC01451	DNA-binding protein [Streptomyces coelicolor]	-	-	-	GO:0003677//DNA binding	-
SCO1247	CAC01471	274	49	131.93	36.37	-1.85895	3.06522e-20	3.07049e-19	yes	CAC01471	methyltransferase type 11 [Streptomyces coelicolor]	-	-	-	GO:0016741	GO:0008152//metabolic process
SCO1248	CAC01472	32	6	50.45	14.26	-1.82288	0.00189492	0.00600427	yes	-	-	-	-	-	-	-
SCO1266	CAB99146	48	7	9.8	2.22	-2.14222	2.43951e-05	0.000102351	yes	CAB99146	3-oxoacyl-ACP synthase [Streptomyces coelicolor]	Global and overview maps;Lipid metabolism	ko01100//Metabolic pathways;ko00061//Fatty acid biosynthesis	-	GO:0016747//transferase activity, transferring acyl groups other than amino-acyl groups	-
SCO1268	CAB99148	31	7	7.42	2.59	-1.51847	0.0114032	0.0307428	yes	CAB99148	acyltransferase [Streptomyces coelicolor]	Global and overview maps;Global and overview maps;Carbohydrate metabolism;Amino acid metabolism	ko01100//Metabolic pathways;ko01110//Biosynthesis of secondary metabolites;ko00020//Citrate cycle (TCA cycle);ko00310//Lysine degradation	-	GO:0016740//transferase activity	-
SCO1269	CAB99149	60	11	16.31	4.63	-1.81667	3.42495e-05	0.000140733	yes	CAB99149	pyruvate dehydrogenase [Streptomyces coelicolor]	Global and overview maps;Global and overview maps;Carbohydrate metabolism;Carbohydrate metabolism;Carbohydrate metabolism;Carbohydrate metabolism;Amino acid metabolism	ko01100//Metabolic pathways;ko01110//Biosynthesis of secondary metabolites;ko00010//Glycolysis / Gluconeogenesis;ko00620//Pyruvate metabolism;ko00650//Butanoate metabolism;ko00020//Citrate cycle (TCA cycle);ko00290//Valine, leucine and isoleucine biosynthesis	-	GO:0016491//oxidoreductase activity	GO:0008152//metabolic process
SCO1270	CAB99150	51	2	14.66	0.89	-4.04194	2.88644e-09	1.75152e-08	yes	CAB99150	pyruvate dehydrogenase subunit alpha [Streptomyces coelicolor]	Global and overview maps;Global and overview maps;Carbohydrate metabolism;Carbohydrate metabolism;Carbohydrate metabolism;Carbohydrate metabolism;Amino acid metabolism	ko01100//Metabolic pathways;ko01110//Biosynthesis of secondary metabolites;ko00010//Glycolysis / Gluconeogenesis;ko00620//Pyruvate metabolism;ko00650//Butanoate metabolism;ko00020//Citrate cycle (TCA cycle);ko00290//Valine, leucine and isoleucine biosynthesis	-	GO:0016903//oxidoreductase activity, acting on the aldehyde or oxo group of donors	GO:0044710
SCO1271	CAB99151	55	10	16.01	4.5	-1.83098	4.33203e-05	0.000175623	yes	CAB99151	3-oxoacyl-ACP synthase [Streptomyces coelicolor]	Global and overview maps;Lipid metabolism	ko01100//Metabolic pathways;ko00061//Fatty acid biosynthesis	-	GO:0004312//fatty acid synthase activity	GO:0006631//fatty acid metabolic process
SCO1273	CAB99153	113	10	27.03	3.71	-2.86507	1.49862e-14	1.20992e-13	yes	CAB99153	oxidoreductase [Streptomyces coelicolor]	-	-	-	GO:0003824//catalytic activity	-
SCO1275	CAB99155	85	27	11.76	5.8	-1.01976	0.00127722	0.00416195	yes	CAB99155	halogenase [Streptomyces coelicolor]	-	-	-	GO:0003824//catalytic activity	GO:0044710
SCO1276	CAB99156	868	14	513.44	12.74	-5.33276	9.49306e-157	5.53007e-155	yes	CAB99156	DNA-directed RNA polymerase sigma-70 factor [Streptomyces coelicolor]	-	-	-	GO:0003676//nucleic acid binding;GO:0001071//nucleic acid binding transcription factor activity;GO:0000996	GO:0010468//regulation of gene expression;GO:0034645//cellular macromolecule biosynthetic process;GO:0032774//RNA biosynthetic process
SCO1277	CAB99157	51	4	21.32	2.58	-3.04676	2.16634e-07	1.11755e-06	yes	-	-	-	-	-	-	-
SCO1278	CAB99158	238	14	37.37	3.41	-3.45404	1.63352e-34	2.35183e-33	yes	CAB99158	ATP/GTP-binding protein [Streptomyces coelicolor]	-	-	-	GO:0016740//transferase activity	-
SCO1279	CAB99159	35	6	11.53	3.06	-1.91379	0.00167444	0.0053527	yes	CAB99159	methyltransferase [Streptomyces sp.]	-	-	-	GO:0016741	GO:0008152//metabolic process
SCO1284	CAB99164	38	8	6.97	2.27	-1.61847	0.002916	0.00893319	yes	CAB99164	aminotransferase [Streptomyces coelicolor]	-	-	-	GO:0043168//anion binding;GO:0008483//transaminase activity	-
SCO1286	CAB99166	25	4	5.94	1.47	-2.01465	0.00595708	0.0171597	yes	CAB99166	oxidoreductase [Streptomyces coelicolor]	-	-	-	GO:0016627//oxidoreductase activity, acting on the CH-CH group of donors;GO:0000166//nucleotide binding	GO:0044710
SCO1288	CAB99168	15	1	11.89	1.21	-3.29667	0.0074061	0.0209199	yes	-	-	-	-	-	-	-
SCO1293	CAC42840	1678	379	315.12	110.36	-1.51368	2.51636e-83	7.44391e-82	yes	CAC42840	GCN5 family acetyltransferase [Streptomyces violaceoruber]	-	-	-	GO:0031406//carboxylic acid binding;GO:0016407//acetyltransferase activity	-
SCO1304	CAC42851	134	188	169.56	361.04	1.09036	9.14987e-12	6.43379e-11	yes	CAC42851	CoA-binding protein [Streptomyces coelicolor]	-	-	-	GO:0005488//binding	-
SCO1305	CAC42852	89	134	16.19	37.8	1.22328	5.18686e-10	3.29531e-09	yes	-	-	-	-	-	-	-
SCO1309	CAC42856	13	0	25.6	0.001	-14.6439	0.00097925	0.00323837	yes	CAC42856	regulatory protein [Streptomyces lividans]	-	-	-	GO:0003676//nucleic acid binding;GO:0001071//nucleic acid binding transcription factor activity	GO:0010468//regulation of gene expression;GO:0034645//cellular macromolecule biosynthetic process
SCO1314	CAC42861	248	347	92.61	200.19	1.11213	2.65652e-20	2.66461e-19	yes	CAC42861	sugar acetyltransferase [Streptomyces coelicolor]	-	-	-	GO:0016740//transferase activity	-
SCO1333	CAB95790	29	6	8.37	2.68	-1.64299	0.00704452	0.0199956	yes	-	-	-	-	-	-	-
SCO1364	CAC32288	197	306	138.86	331.05	1.25342	9.44141e-22	9.90301e-21	yes	CAC32288	peptidase [Streptomyces sp.]	-	-	-	-	GO:0043170
SCO1366	CAC32290	82	274	41.79	215.13	2.36398	1.65787e-46	2.97512e-45	yes	-	-	-	-	-	-	-
SCO1367	CAC32291	0	15	0.001	9.46	13.2076	1.53628e-05	6.65195e-05	yes	CAC32291	ABC transporter ATP-binding protein [Streptomyces coelicolor]	-	-	-	GO:0017111//nucleoside-triphosphatase activity;GO:0032550	-
SCO1368	CAC32292	14	30	3.27	10.86	1.73166	0.00015904	0.000592138	yes	CAC32292	ABC transporter substrate-binding protein [Streptomyces coelicolor]	-	-	GO:0031224//intrinsic component of membrane	-	-
SCO1369	CAC32293	21	54	4.53	18.04	1.99362	2.44404e-08	1.37611e-07	yes	CAC32293	two component system histidine kinase [Streptomyces coelicolor]	-	-	GO:0031224//intrinsic component of membrane	GO:0004673//protein histidine kinase activity;GO:0032550;GO:0005515//protein binding	GO:0006468//protein phosphorylation;GO:0035556//intracellular signal transduction
SCO1370	CAC32294	16	35	8.53	28.72	1.75144	5.32639e-05	0.000212411	yes	CAC32294	two component system DNA binding response regulator [Streptomyces coelicolor]	-	-	-	GO:0003676//nucleic acid binding;GO:0001071//nucleic acid binding transcription factor activity	GO:0035556//intracellular signal transduction;GO:0010468//regulation of gene expression;GO:0034645//cellular macromolecule biosynthetic process
SCO1373	CAC32297	1997	151	328.28	38.51	-3.09162	2.45271e-236	2.3218e-234	yes	CAC32297	glutamate--cysteine ligase [Streptomyces sp.]	-	-	-	GO:0016881//acid-amino acid ligase activity	GO:0006575//cellular modified amino acid metabolic process
SCO1392	CAB88888	218	68	69.21	33.39	-1.05156	7.52734e-08	4.06015e-07	yes	-	-	-	-	-	-	-
SCO1396	CAB88892	51	11	18.36	6.12	-1.58496	0.000468415	0.00163924	yes	CAB88892	D-alanyl-D-alanine dipeptidase [Streptomyces coelicolor]	-	-	GO:0030312	GO:0008238//exopeptidase activity	GO:0019538//protein metabolic process;GO:0045229//external encapsulating structure organization
SCO1397	CAB88893	564	155	152.1	64.71	-1.23296	1.11511e-22	1.21857e-21	yes	-	-	-	-	-	-	-
SCO1404	CAB88900	285	380	21.62	44.8	1.05113	6.15595e-20	6.08603e-19	yes	-	-	-	-	-	-	-
SCO1416	CAB61675	348	53	48.43	11.45	-2.08055	1.65585e-29	2.1509e-28	yes	CAB61675	membrane protein [Streptomyces violaceoruber]	-	-	GO:0031224//intrinsic component of membrane	GO:0003676//nucleic acid binding;GO:0032550	GO:0044763
SCO1426	CAB61665	1895	140	2031.57	228.69	-3.15113	4.78353e-227	4.16387e-225	yes	-	-	-	-	-	-	-
SCO1427	CAB61664	108	31	292.18	123.19	-1.24597	3.27627e-05	0.000135137	yes	-	-	-	-	-	-	-
SCO1428	CAB61663	1359	403	305.25	140.25	-1.12199	7.5224e-44	1.27443e-42	yes	CAB61663	acyl-CoA dehydrogenase [Streptomyces coelicolor]	Global and overview maps	ko01110//Biosynthesis of secondary metabolites	-	GO:0052890;GO:0000166//nucleotide binding	GO:0044710
SCO1449	CAB76871	7	14	6.78	20.7	1.61027	0.0169593	0.043566	yes	-	-	-	-	-	-	-
SCO1452	CAB76874	68	22	31.44	15.69	-1.00276	0.00459641	0.0135442	yes	-	-	-	-	-	-	-
SCO1457	CAB76879	126	14	26.43	4.55	-2.53824	4.34281e-14	3.43658e-13	yes	CAB76879	transporter [Streptomyces coelicolor]	-	-	GO:0031224//intrinsic component of membrane	-	GO:0044763
SCO1471	CAB76893	358.65	0.55	96.72	0.23	-8.71604	4.18178e-75	1.0958e-73	yes	CAB76893	transposase [Streptomyces coelicolor]	-	-	-	GO:0003676//nucleic acid binding	GO:0006259//DNA metabolic process
SCO1524	CAB70926	57	18	39.78	19.28	-1.04494	0.00867098	0.0241328	yes	-	-	-	-	-	-	-
SCO1532	CAB70934	377	26	76.34	8.16	-3.2258	3.0288e-50	5.73427e-49	yes	-	-	-	-	-	-	-
SCO1533	CAB70935	1113	53	719.23	52.63	-3.7725	4.93394e-161	2.94211e-159	yes	-	-	-	-	-	-	-
SCO1534	CAB70936	1127	42	488.76	28.11	-4.11997	3.29626e-174	2.08021e-172	yes	CAB70936	DNA polymerase III subunit epsilon [Streptomyces coelicolor]	-	-	-	GO:0097159//organic cyclic compound binding;GO:0004518//nuclease activity	GO:0090304
SCO1535	CAB70937	147	36	142.34	53.23	-1.41903	3.70099e-08	2.05481e-07	yes	-	-	-	-	-	-	-
SCO1536	CAB70938	37	7	3.48	1.02	-1.77052	0.00146635	0.00473143	yes	-	-	-	-	-	-	-
SCO1541	CAB70943	2782	186	2456.01	251.15	-3.2897	0	0	yes	CAB70943	sporulation protein SsgA [Streptomyces coelicolor]	-	-	-	-	GO:0044763
SCO1542	CAB70944	371	526	244.26	532.03	1.12309	3.12144e-30	4.13264e-29	yes	-	-	-	-	-	-	-
SCO1543	CAB70945	235	401	224.45	584.96	1.38194	1.67053e-32	2.29599e-31	yes	-	-	-	-	-	-	-
SCO1557	CAB76076	41	119	14.68	65.86	2.16555	5.58042e-19	5.31579e-18	yes	-	-	-	-	-	-	-
SCO1558	CAB76077	14	39	6.11	26.26	2.10362	1.28576e-06	6.17834e-06	yes	CAB76077	ABC transporter permease [Streptomyces coelicolor]	-	-	GO:0031224//intrinsic component of membrane	-	GO:0051234//establishment of localization
SCO1559	CAB76078	16	72	3.88	27.05	2.8015	1.18184e-15	9.96664e-15	yes	CAB76078	ABC transporter ATP-binding protein [Streptomyces coelicolor]	-	-	GO:0043234//protein complex;GO:0016020//membrane	GO:0017111//nucleoside-triphosphatase activity;GO:0032550;GO:0015171//amino acid transmembrane transporter activity;GO:0015405	GO:0044763;GO:0000101//sulfur amino acid transport
SCO1565	CAD55283	1656	326	370.77	113.09	-1.71305	4.12279e-98	1.44546e-96	yes	CAD55283	glycerophosphoryl diester phosphodiesterase [Streptomyces coelicolor]	Lipid metabolism	ko00564//Glycerophospholipid metabolism	-	GO:0008081//phosphoric diester hydrolase activity	GO:0019400
SCO1584	CAA20795	15	31	14.52	45.83	1.65825	0.00022598	0.000824348	yes	-	-	-	-	-	-	-
SCO1611	CAA20822	156	293	60.52	175.56	1.53648	7.01477e-28	8.83908e-27	yes	CAA20822	short chain dehydrogenase [Streptomyces coelicolor]	-	-	-	GO:0003824//catalytic activity	GO:0044710
SCO1612	CAA20823	127	270	22.02	72.6	1.72116	3.03597e-30	4.02651e-29	yes	CAA20823	aldehyde dehydrogenase [Streptomyces coelicolor]	-	-	-	GO:0016903//oxidoreductase activity, acting on the aldehyde or oxo group of donors	GO:0044710
SCO1613	CAA20824	325	764	59.44	216.67	1.86599	1.99846e-89	6.33235e-88	yes	CAA20824	glutamine synthetase [Streptomyces coelicolor]	Global and overview maps;Carbohydrate metabolism;Amino acid metabolism;Amino acid metabolism;Energy metabolism	ko01100//Metabolic pathways;ko00630//Glyoxylate and dicarboxylate metabolism;ko00330//Arginine and proline metabolism;ko00250//Alanine, aspartate and glutamate metabolism;ko00910//Nitrogen metabolism	-	GO:0016211	GO:0006541//glutamine metabolic process
SCO1614	CAA20825	2	34	0.9	23.48	4.70536	1.89119e-12	1.37447e-11	yes	CAA20825	transcriptional regulator [Streptomyces lividans]	-	-	-	GO:0003676//nucleic acid binding;GO:0001071//nucleic acid binding transcription factor activity	GO:0010468//regulation of gene expression;GO:0034645//cellular macromolecule biosynthetic process
SCO1615	CAA20826	20	64	8.62	42.57	2.30408	3.30021e-11	2.25768e-10	yes	CAA20826	glutamine amidotransferase [Streptomyces coelicolor]	-	-	-	GO:0003824//catalytic activity	GO:0009064//glutamine family amino acid metabolic process
SCO1626	CAB59479	7619	2253	1273.42	584.12	-1.12437	5.97181e-189	4.14904e-187	yes	CAB59479	cytochrome P450 [Streptomyces coelicolor]	-	-	-	GO:0046914//transition metal ion binding;GO:0016491//oxidoreductase activity;GO:0046906//tetrapyrrole binding	GO:0044710
SCO1627	CAB59480	954	291	693.4	324.5	-1.09547	3.70817e-30	4.90087e-29	yes	CAB59480	ATP-GTP binding protein [Streptomyces lividans]	-	-	-	GO:0032550	GO:0035556//intracellular signal transduction
SCO1628	CAB59481	877	268	1052.84	488.95	-1.10653	8.49872e-28	1.06912e-26	yes	-	-	-	-	-	-	-
SCO1629	CAB59482	829	269	1048.99	516.6	-1.02188	3.508e-23	3.89532e-22	yes	-	-	-	-	-	-	-
SCO1630	CAB59483	4489	1400	680.32	329.22	-1.04716	7.21276e-113	2.90544e-111	yes	-	-	-	-	-	-	-
SCO1648	CAB59501	31397	9385	4318.2	2003.4	-1.10798	0	0	yes	CAB59501	ATPase AAA [Streptomyces coelicolor]	-	-	GO:0043234//protein complex	GO:0005515//protein binding;GO:0017111//nucleoside-triphosphatase activity;GO:0032550	GO:0051603//proteolysis involved in cellular protein catabolic process
SCO1658	CAC18789	71	142	28.49	87.99	1.62688	1.74922e-15	1.46374e-14	yes	CAC18789	glycerol operon regulatory protein [Streptomyces coelicolor]	-	-	-	GO:0003676//nucleic acid binding	GO:0010468//regulation of gene expression;GO:0019400;GO:0034645//cellular macromolecule biosynthetic process
SCO1659	CAC36362	127	674	48.2	395.13	3.03522	8.84376e-145	4.74992e-143	yes	CAC36362	glycerol uptake facilitator protein [Streptomyces coelicolor]	-	-	GO:0031224//intrinsic component of membrane	-	GO:0051234//establishment of localization;GO:0019400
SCO1660	CAC36363	393	1552	63.56	389.38	2.61499	2.38923e-266	2.78364e-264	yes	CAC36363	glycerol kinase [Streptomyces coelicolor]	Global and overview maps;Lipid metabolism	ko01100//Metabolic pathways;ko00561//Glycerolipid metabolism	-	GO:0016301//kinase activity;GO:0032550	GO:0006071//glycerol metabolic process;GO:0052646
SCO1661	CAC36364	308	1056	46.98	249.95	2.41152	3.67211e-169	2.24266e-167	yes	CAC36364	glycerol-3-phosphate dehydrogenase [Streptomyces coelicolor]	Lipid metabolism	ko00564//Glycerophospholipid metabolism	GO:0044444//cytoplasmic part	GO:0016901//oxidoreductase activity, acting on the CH-OH group of donors, quinone or similar compound as acceptor	GO:0044710;GO:0052646
SCO1668	CAC36371	124	37	47.58	21.93	-1.11745	2.06969e-05	8.7612e-05	yes	-	-	-	-	-	-	-
SCO1673	CAC36376	63	16	69.89	27.62	-1.33937	0.000657485	0.00224937	yes	-	-	-	-	-	-	-
SCO1695	CAB46793	874	1531	508.38	1370.18	1.43039	4.16073e-115	1.71246e-113	yes	-	-	-	-	-	-	-
SCO1696	CAB46794	54	103	22.99	67.68	1.55772	6.01488e-11	4.04176e-10	yes	CAB46794	DUF849 domain containing protein [Streptomyces fulvissimus]	-	-	-	GO:0003824//catalytic activity	GO:0006083//acetate metabolic process
SCO1725	CAB50940	303	52	112.55	29.84	-1.91525	2.47223e-23	2.76139e-22	yes	CAB50940	hydrolase [Streptomyces coelicolor]	-	-	-	GO:0016298//lipase activity	GO:0006641//triglyceride metabolic process
SCO1734	CAB50949	212	473	53.65	185.37	1.78876	1.23906e-53	2.44359e-52	yes	CAB50949	chitin-binding protein [Streptomyces coelicolor]	-	-	GO:0044423	-	-
SCO1735	CAB50950	56	74	18.62	38.05	1.03104	8.11323e-05	0.000315732	yes	CAB50950	lipase [Streptomyces coelicolor]	-	-	-	GO:0003824//catalytic activity	-
SCO1739	CAB50954	113	169	7.15	16.61	1.21604	6.38733e-12	4.52491e-11	yes	CAB50954	DNA polymerase III subunit alpha [Streptomyces coelicolor]	-	-	GO:0044424	GO:0004527//exonuclease activity;GO:0003677//DNA binding;GO:0034061	GO:0006259//DNA metabolic process
SCO1746	CAB50961	659	79	209.21	38.79	-2.4312	1.7271e-64	4.03683e-63	yes	CAB50961	serine protease [Streptomyces coelicolor]	-	-	-	GO:0004175//endopeptidase activity	GO:0019538//protein metabolic process
SCO1751	CAC12924	143	259	22.01	61.84	1.49038	1.1339e-23	1.27974e-22	yes	CAC12924	transmembrane transport protein [Streptomyces coelicolor]	-	-	GO:0031224//intrinsic component of membrane	-	GO:0044763
SCO1752	CAC12925	82	114	18.13	39.05	1.10694	1.28144e-07	6.74382e-07	yes	CAC12925	membrane protein [Streptomyces sp.]	-	-	-	GO:0016757//transferase activity, transferring glycosyl groups	GO:0006497//protein lipidation
SCO1763	CAB52827	16	0	21.82	0.001	-14.4134	0.000245094	0.000890214	yes	CAB52827	iron-sulfur protein [Streptomyces coelicolor]	-	-	-	GO:0043169//cation binding;GO:0016491//oxidoreductase activity;GO:0051536//iron-sulfur cluster binding;GO:0015078//hydrogen ion transmembrane transporter activity	GO:0015992//proton transport;GO:0044710
SCO1766	CAB52830	661	124	178.26	51.77	-1.78379	5.83937e-44	9.91515e-43	yes	CAB52830	glycohydrolase [Streptomyces coelicolor]	-	-	-	GO:0003824//catalytic activity	-
SCO1767	CAB52831	380	66	166.87	44.72	-1.89973	1.88359e-28	2.39336e-27	yes	CAB52831	DNA hydrolase [Streptomyces coelicolor]	-	-	-	GO:0003824//catalytic activity	-
SCO1785	CAB52849	29	38	9.16	18.57	1.01955	0.00497554	0.0145707	yes	CAB52849	ABC transporter [Streptomyces coelicolor]	-	-	-	GO:0017111//nucleoside-triphosphatase activity;GO:0032550	-
SCO1786	CAB52850	27	45	6.39	16.51	1.36945	9.89384e-05	0.000380335	yes	CAB52850	ABC transporter permease [Streptomyces coelicolor]	-	-	GO:0031224//intrinsic component of membrane	-	GO:0051234//establishment of localization
SCO1787	CAB52851	50	66	13.03	26.63	1.03122	0.000144518	0.000542605	yes	CAB52851	iron ABC transporter permease [Streptomyces coelicolor]	-	-	GO:0031224//intrinsic component of membrane	-	GO:0051234//establishment of localization
SCO1795	CAB45287	1141	177	904.55	215	-2.07286	1.2107e-88	3.7423e-87	yes	CAB45287	MULTISPECIES: HNH nuclease [Streptomyces]	-	-	-	GO:0097159//organic cyclic compound binding;GO:0004518//nuclease activity	GO:0090304
SCO1805	CAC28545	58	15	24.69	9.86	-1.32427	0.000932538	0.00309742	yes	-	-	-	-	-	-	-
SCO1807	CAB50875	155	48	17.93	8.62	-1.05662	6.66863e-06	3.00069e-05	yes	-	-	-	-	-	-	-
SCO1810	CAB50878	0	6	0.001	9.46	13.2076	0.0156414	0.0406494	yes	-	-	-	-	-	-	-
SCO1819	CAB59435	43	10	31.97	11.57	-1.46633	0.00263377	0.00813441	yes	CAB59435	signal peptidase [Streptomyces coelicoflavus]	-	-	GO:0031224//intrinsic component of membrane	-	-
SCO1828	CAB59444	42	4	37.63	5.58	-2.75355	4.97462e-06	2.2763e-05	yes	-	-	-	-	-	-	-
SCO1845	CAB59461	54	298	11	94.08	3.09638	2.02259e-67	4.87804e-66	yes	CAB59461	low-affinity phosphate transport protein [Streptomyces coelicolor]	-	-	-	GO:0015291//secondary active transmembrane transporter activity	GO:0044763;GO:0015698//inorganic anion transport
SCO1852	CAB59468	98	141	16.86	37.63	1.15828	1.26606e-09	7.90426e-09	yes	CAB59468	hydrogenobyrinate a,c-diamide synthase [Streptomyces coelicolor]	-	-	-	GO:0032550;GO:0016811//hydrolase activity, acting on carbon-nitrogen (but not peptide) bonds, in linear amides;GO:0016884//carbon-nitrogen ligase activity, with glutamine as amido-N-donor	GO:0009064//glutamine family amino acid metabolic process;GO:0009235//cobalamin metabolic process
SCO1856	CAC38791	18	30	3.81	9.84	1.36887	0.00142124	0.00459566	yes	CAC38791	precorrin-6y C5,15-methyltransferase subunit CbiE [Streptomyces coelicolor]	-	-	-	GO:0008168//methyltransferase activity	GO:0008213;GO:0009235//cobalamin metabolic process
SCO1857	CAC38792	81	109	11.25	23.5	1.06274	8.55034e-07	4.16142e-06	yes	CAC38792	bifunctional CbiGH [Streptomyces coelicolor]	-	-	-	GO:0016741	GO:0009235//cobalamin metabolic process
SCO1875	CAC38810	1065	2602	184.17	697.89	1.92196	4.41562e-279	5.48188e-277	yes	CAC38810	penicillin binding protein [Streptomyces coelicolor]	-	-	-	GO:0008144//drug binding	-
SCO1876	CAC38811	5	31	3.17	30.23	3.25343	3.70572e-08	2.05593e-07	yes	CAC38811	RNA polymerase sigma factor [Streptomyces coelicolor]	-	-	-	GO:0003676//nucleic acid binding;GO:0001071//nucleic acid binding transcription factor activity;GO:0000996	GO:0010468//regulation of gene expression;GO:0034645//cellular macromolecule biosynthetic process;GO:0032774//RNA biosynthetic process
SCO1892	CAB46393	26	1	5.42	0.32	-4.08215	3.62271e-05	0.000148056	yes	CAB46393	membrane protein [Streptomyces coelicolor]	-	-	GO:0031224//intrinsic component of membrane	-	GO:0044763
SCO1896	CAB46397	65	18	24.02	10.28	-1.2244	0.00129029	0.00419372	yes	CAB46397	NAD-dependent dehydratase [Streptomyces violaceorubidus]	-	-	-	GO:0048037//cofactor binding	-
SCO1903	CAB46404	4395	7448	962.43	2527.39	1.39289	0	0	yes	CAB46404	transport associated protein [Streptomyces coelicolor]	-	-	-	-	GO:0050896//response to stimulus
SCO1906	CAB46407	5558	884	947.07	233.64	-2.01918	0	0	yes	-	-	-	-	-	-	-
SCO1908	CAB46409	1765	567	231.37	115.38	-1.00381	1.68087e-46	3.00927e-45	yes	-	-	-	-	-	-	-
SCO1909	CAB46410	1546	307	696.41	213.32	-1.70692	3.6974e-91	1.20173e-89	yes	CAB46410	antibiotic biosynthesis monooxygenase [Streptomyces coelicolor]	-	-	-	GO:0016491//oxidoreductase activity	GO:0044710
SCO1933	CAB50758	73	102	79.48	169.15	1.08964	6.77189e-07	3.3301e-06	yes	-	-	-	-	-	-	-
SCO1948	CAB38138	887	166	67.44	19.61	-1.78202	4.41765e-58	9.34494e-57	yes	CAB38138	peptidase M14 [Streptomyces coelicolor]	-	-	-	GO:0046914//transition metal ion binding;GO:0008235//metalloexopeptidase activity	GO:0019538//protein metabolic process
SCO1968	CAC42742	11087	2144	3704.77	1107.66	-1.74187	0	0	yes	CAC42742	hydrolase [Streptomyces coelicolor]	Lipid metabolism	ko00564//Glycerophospholipid metabolism	-	GO:0008081//phosphoric diester hydrolase activity	GO:0019400
SCO1970	CAC42744	263	84	273.58	133.23	-1.03804	8.71772e-09	5.11381e-08	yes	CAC42744	dioxygenase [Streptomyces lividans]	-	-	-	GO:0016846//carbon-sulfur lyase activity;GO:0016491//oxidoreductase activity;GO:0043169//cation binding	GO:0044710
SCO1971	CAC42745	122	35	38.55	17.11	-1.17189	1.57671e-05	6.81141e-05	yes	CAC42745	Indigoidine synthase A-like protein, uncharacterized enzyme involved in pigment biosynthesis [Streptomyces lividans]	-	-	-	GO:0043169//cation binding;GO:0016787//hydrolase activity;GO:0016836//hydro-lyase activity	GO:0009112;GO:0009451//RNA modification
SCO1981	CAC42755	284	395	309.2	655.05	1.08306	2.38439e-22	2.56491e-21	yes	-	-	-	-	-	-	-
SCO1982	CAC42756	0	15	0.001	26.75	14.7073	1.53628e-05	6.65195e-05	yes	-	-	-	-	-	-	-
SCO1995	CAB52051	238	76	359.22	173.2	-1.05243	4.25859e-08	2.35061e-07	yes	-	-	-	-	-	-	-
SCO2005	CAB52061	97	138	68.37	149.3	1.12678	3.38671e-09	2.03876e-08	yes	-	-	-	-	-	-	-
SCO2016	CAB52072	240	58	42.99	16.11	-1.41604	8.38248e-13	6.19322e-12	yes	CAB52072	monooxygenase [Streptomyces coelicolor]	-	-	-	GO:0016491//oxidoreductase activity	GO:0044710
SCO2017	CAB52073	39	10	7.32	2.91	-1.33082	0.0114445	0.0308431	yes	CAB52073	amino acid decarboxylase [Streptomyces coelicolor]	-	-	-	GO:0043168//anion binding;GO:0016830//carbon-carbon lyase activity	GO:0043436
SCO2025	CAB52860	710	103	121.87	27.42	-2.15204	4.46437e-60	9.71513e-59	yes	CAB52860	glutamate synthase [Streptomyces coelicolor]	Global and overview maps;Global and overview maps;Amino acid metabolism;Energy metabolism	ko01100//Metabolic pathways;ko01110//Biosynthesis of secondary metabolites;ko00250//Alanine, aspartate and glutamate metabolism;ko00910//Nitrogen metabolism	-	GO:0051540;GO:0045181//glutamate synthase activity, NAD(P)H as acceptor	GO:0006536//glutamate metabolic process
SCO2026	CAB52861	3023	488	147.32	36.98	-1.99414	3.28219e-207	2.56248e-205	yes	CAB52861	glutamate synthase [Streptomyces coelicolor]	-	-	-	GO:0045181//glutamate synthase activity, NAD(P)H as acceptor	GO:0006536//glutamate metabolic process
SCO2028	CAB52863	31	3	5.05	0.76	-2.73221	0.00019426	0.000715184	yes	-	-	-	-	-	-	-
SCO2030	CAB52865	10	0	2.24	0.001	-11.1293	0.00782344	0.0219898	yes	-	-	-	-	-	-	-
SCO2055	CAB51447	954	77	149.78	18.76	-2.99711	2.08635e-114	8.54051e-113	yes	-	-	-	-	-	-	-
SCO2065	CAB51457	1249	1684	238.4	498.37	1.06383	3.59101e-80	1.01473e-78	yes	CAB51457	hypothetical protein SCO2065 [Streptomyces coelicolor]	-	-	-	GO:0016740//transferase activity	-
SCO2075	CAB51984	564	71	247.67	48.11	-2.36401	1.29049e-53	2.53841e-52	yes	CAB51984	DNA-binding protein [Streptomyces coelicolor]	-	-	-	GO:0003676//nucleic acid binding;GO:0046914//transition metal ion binding	-
SCO2119	CAB51967	841	141	224.21	58.2	-1.94576	7.71552e-62	1.74939e-60	yes	CAB51967	6-phosphofructokinase [Streptomyces coelicolor]	Global and overview maps;Global and overview maps;Carbohydrate metabolism;Carbohydrate metabolism;Carbohydrate metabolism;Carbohydrate metabolism	ko01100//Metabolic pathways;ko01110//Biosynthesis of secondary metabolites;ko00010//Glycolysis / Gluconeogenesis;ko00052//Galactose metabolism;ko00030//Pentose phosphate pathway;ko00051//Fructose and mannose metabolism	GO:0044424	GO:0043169//cation binding;GO:0032550;GO:0008443//phosphofructokinase activity	GO:0006090//pyruvate metabolic process;GO:0016310//phosphorylation
SCO2128	CAD55294	13	22	2.64	6.93	1.39232	0.0114032	0.0307428	yes	CAD55294	ion transporting ATPase [Streptomyces lividans]	-	-	-	GO:0032550;GO:0019829//cation-transporting ATPase activity	GO:0006820//anion transport;GO:0006812//cation transport
SCO2131	CAB39858	168	251	22.66	52.55	1.21354	4.66442e-17	4.17044e-16	yes	CAB39858	long-chain fatty acid--CoA ligase [Streptomyces coelicolor]	Global and overview maps;Lipid metabolism;Transport and catabolism	ko01100//Metabolic pathways;ko00071//Fatty acid metabolism;ko04146//Peroxisome	-	GO:0015645//fatty acid ligase activity;GO:0004175//endopeptidase activity	GO:0006631//fatty acid metabolic process;GO:0019538//protein metabolic process
SCO2135	CAB39862	157	45	42.5	18.86	-1.17213	6.45654e-07	3.17709e-06	yes	-	-	-	-	-	-	-
SCO2138	CAB39865	46	60	40.18	81.57	1.02156	0.000460975	0.00161619	yes	-	-	-	-	-	-	-
SCO2142	CAB39869	184	238	34.37	68.93	1.00398	2.48259e-12	1.79224e-11	yes	CAB39869	two component sensor kinase [Streptomyces coelicolor]	-	-	GO:0031224//intrinsic component of membrane	GO:0004673//protein histidine kinase activity;GO:0032550;GO:0060089	GO:0006468//protein phosphorylation;GO:0035556//intracellular signal transduction
SCO2144	CAB39871	89	126	15.98	35.09	1.13479	2.4423e-08	1.37611e-07	yes	CAB39871	transporter [Streptomyces violaceoruber]	-	-	-	-	GO:0030001//metal ion transport;GO:0044763
SCO2160	CAB39887	180	302	28.84	75.08	1.38036	2.76117e-24	3.17787e-23	yes	-	-	-	-	-	-	-
SCO2170	CAB51254	93	122	42.44	85.87	1.01673	3.34692e-07	1.69767e-06	yes	CAB51254	methyltransferase [Streptomyces lividans]	-	-	-	GO:0016741	GO:0008152//metabolic process
SCO2188	CAB51272	360	558	124.46	298.2	1.2606	8.7153e-38	1.34148e-36	yes	CAB51272	peptidase [Streptomyces coelicolor]	-	-	-	GO:0004175//endopeptidase activity	GO:0009404//toxin metabolic process;GO:0019538//protein metabolic process
SCO2191	CAB51275	179	29	32.31	8.12	-1.99243	4.03967e-15	3.33251e-14	yes	CAB51275	oxidoreductase [Streptomyces coelicolor]	-	-	-	GO:0003824//catalytic activity	GO:0044710
SCO2205	CAB90852	3204	782	8998.07	3218.12	-1.4834	1.34565e-139	7.02803e-138	yes	-	-	-	-	-	-	-
SCO2207	CAB90855	2054	4059	949.72	2894.38	1.60768	0	0	yes	-	-	-	-	-	-	-
SCO2208	CAB90856	575	1260	191.22	647.88	1.76049	1.14023e-130	5.4308e-129	yes	-	-	-	-	-	-	-
SCO2209	CAB90857	21	40	15.59	45.54	1.54651	3.86337e-05	0.000157552	yes	CAB90857	transcriptional regulator [Streptomyces lividans]	-	-	GO:0044464	GO:0001071//nucleic acid binding transcription factor activity	GO:0010468//regulation of gene expression
SCO2213	CAB90861	100	19	61.77	18.04	-1.77571	8.98228e-08	4.79903e-07	yes	CAB90861	regulatory protein [Streptomyces lividans]	-	-	-	GO:0003676//nucleic acid binding	GO:0035556//intracellular signal transduction;GO:0010468//regulation of gene expression
SCO2221	CAB90869	48	9	15.52	4.5	-1.78613	0.000273429	0.000985568	yes	CAB90869	metal-dependent hydrolase [Streptomyces coelicolor]	-	-	-	GO:0016491//oxidoreductase activity	GO:0044710
SCO2223	CAB90871	47	67	21.88	48.09	1.13612	4.06773e-05	0.000165351	yes	CAB90871	TetR family transcriptional regulator [Streptomyces coelicolor]	-	-	-	GO:0003676//nucleic acid binding	GO:0010468//regulation of gene expression;GO:0034645//cellular macromolecule biosynthetic process
SCO2226	CAB90874	926	155	37.67	9.8	-1.94256	6.70202e-68	1.62155e-66	yes	CAB90874	sulfonate ABC transporter ATP-binding protein [Streptomyces coelicolor]	-	-	-	GO:0004553//hydrolase activity, hydrolyzing O-glycosyl compounds;GO:0043167//ion binding;GO:0016758//transferase activity, transferring hexosyl groups;GO:0032550	GO:0044238
SCO2228	CAB90876	515	55	72.4	12	-2.59296	1.49032e-54	2.95449e-53	yes	CAB90876	alpha-glucosidase [Streptomyces coelicolor]	Global and overview maps;Carbohydrate metabolism;Carbohydrate metabolism	ko01100//Metabolic pathways;ko00500//Starch and sucrose metabolism;ko00052//Galactose metabolism	-	GO:0043167//ion binding	GO:0044238
SCO2229	CAB90877	454	64	142.19	31	-2.19748	6.01407e-40	9.64927e-39	yes	CAB90877	maltose permease [Streptomyces coelicolor]	-	-	GO:0031224//intrinsic component of membrane	-	GO:0051234//establishment of localization
SCO2230	CAB90878	1054	167	289.84	71.08	-2.02774	1.37785e-80	3.90804e-79	yes	CAB90878	maltose permease [Streptomyces coelicolor]	-	-	GO:0031224//intrinsic component of membrane	-	GO:0015774//polysaccharide transport;GO:0015766
SCO2231	CAB90879	5510	776	1122.21	244.98	-2.19561	0	0	yes	CAB90879	maltose-binding protein [Streptomyces coelicolor]	-	-	-	-	GO:0051234//establishment of localization
SCO2246	CAB66180	65	20	25.5	12.12	-1.07311	0.00495282	0.0145187	yes	CAB66180	DNA-binding protein [Streptomyces lividans]	-	-	-	GO:0003677//DNA binding	-
SCO2284	CAB61730	61	79	12.25	24.58	1.0047	7.32624e-05	0.000286727	yes	CAB61730	Bcr/CflA family drug resistance efflux transporter [Streptomyces coelicolor]	-	-	GO:0031224//intrinsic component of membrane	-	GO:0051234//establishment of localization;GO:0044763
SCO2286	CAB61732	761	70	111.23	15.88	-2.80826	1.21258e-86	3.6585e-85	yes	CAB61732	alkaline phosphatase [Streptomyces coelicolor]	Global and overview maps;Metabolism of cofactors and vitamins	ko01100//Metabolic pathways;ko00790//Folate biosynthesis	-	GO:0016791//phosphatase activity	GO:0006796//phosphate-containing compound metabolic process
SCO2288	CAB61734	71	16	172.89	57.6	-1.58571	4.93536e-05	0.000198068	yes	-	-	-	-	-	-	-
SCO2292	CAB61738	46	9	12.6	3.82	-1.72178	0.000630739	0.00216429	yes	CAB61738	endo-1,4-beta-xylanase [Streptomyces coelicolor]	-	-	-	GO:0001871;GO:0097599	GO:0000272//polysaccharide catabolic process
SCO2348	CAB92824	493	32	256.84	25.68	-3.32215	1.03955e-66	2.48345e-65	yes	-	-	-	-	-	-	-
SCO2365	CAB92841	2816	316	1191.68	206.39	-2.52955	3.67395e-260	3.97469e-258	yes	CAB92841	Tellurium resistance [Streptomyces violaceorubidus]	-	-	-	-	GO:0050896//response to stimulus
SCO2381	CAB62713	898	262	316.73	142.82	-1.14906	4.39092e-31	5.88539e-30	yes	CAB62713	XRE family transcriptional regulator [Streptomyces coelicolor]	-	-	-	GO:0003677//DNA binding	-
SCO2383	CAB62715	564	171	26.9	12.68	-1.08505	6.30574e-19	5.97664e-18	yes	-	-	-	-	-	-	-
SCO2387	CAB62719	645	836	190.89	382.81	1.00389	5.43789e-38	8.43876e-37	yes	CAB62719	ACP S-malonyltransferase [Streptomyces coelicolor]	Global and overview maps;Lipid metabolism	ko01100//Metabolic pathways;ko00061//Fatty acid biosynthesis	-	GO:0004312//fatty acid synthase activity	-
SCO2392	CAB62724	458	646	142.17	310.17	1.12544	3.10261e-36	4.60707e-35	yes	CAB62724	lipoprotein [Streptomyces coelicolor]	-	-	-	GO:0016787//hydrolase activity	GO:0044238
SCO2415	CAC12794	42	9	8.81	2.93	-1.58824	0.00211339	0.006652	yes	-	-	-	-	-	-	-
SCO2416	CAC12795	27	6	7.34	2.52	-1.54236	0.0162028	0.0418785	yes	-	-	-	-	-	-	-
SCO2428	CAB92902	2260	392	357.23	96.13	-1.89379	3.39125e-149	1.84762e-147	yes	-	-	-	-	-	-	-
SCO2432	CAB86097	83	17	28	8.87	-1.65842	3.47339e-06	1.6207e-05	yes	CAB86097	sugar transporter membrane protein [Streptomyces coelicolor]	-	-	GO:0031224//intrinsic component of membrane	-	GO:0044765
SCO2451	CAB86116	97	8	24.2	3.09	-2.96933	4.03885e-13	3.03434e-12	yes	CAB86116	rod shape-determining protein MreB [Streptomyces coelicolor]	-	-	-	-	GO:0032989
SCO2452	CAB86117	16	0	2.83	0.001	-11.4666	0.000245094	0.000890214	yes	CAB86117	two-component sensor histidine kinase [Streptomyces coelicolor]	-	-	GO:0031224//intrinsic component of membrane	GO:0004673//protein histidine kinase activity;GO:0005515//protein binding	GO:0035556//intracellular signal transduction;GO:0006796//phosphate-containing compound metabolic process
SCO2478	CAB69766	868	150	526.81	140	-1.91186	8.56892e-62	1.93709e-60	yes	CAB69766	reductase [Streptomyces lividans]	-	-	-	GO:0003824//catalytic activity	GO:0044710
SCO2487	CAB69775	30	5	2.65	0.69	-1.94132	0.0021191	0.00666165	yes	CAB69775	nitrite reductase [Streptomyces coelicolor]	Energy metabolism	ko00910//Nitrogen metabolism	-	GO:0046906//tetrapyrrole binding;GO:0043169//cation binding;GO:0051536//iron-sulfur cluster binding;GO:0046857;GO:0000166//nucleotide binding	GO:0042126//nitrate metabolic process
SCO2503	CAB69724	60	14	15.08	5.45	-1.46831	0.000250325	0.000907472	yes	CAB69724	chitinase [Streptomyces coelicolor]	-	-	-	GO:0016798//hydrolase activity, acting on glycosyl bonds	GO:0044238
SCO2505	CAB69726	183	1019	51.54	444.17	3.10735	9.21592e-220	7.66947e-218	yes	CAB69726	ABC-transporter metal-binding lipoprotein [Streptomyces lividans]	-	-	-	GO:0043169//cation binding	GO:0022610;GO:0006812//cation transport
SCO2506	CAB69727	100	194	39.68	118.86	1.58278	1.08541e-19	1.06337e-18	yes	CAB69727	metal transport ABC transporter [Streptomyces coelicolor]	-	-	-	GO:0017111//nucleoside-triphosphatase activity;GO:0032550	-
SCO2507	CAB69728	93	147	29.52	72.17	1.28971	1.37083e-11	9.56804e-11	yes	CAB69728	metal transport ABC transporter [Streptomyces coelicolor]	-	-	GO:0031224//intrinsic component of membrane	GO:0015405;GO:0017111//nucleoside-triphosphatase activity;GO:0032550	GO:0051234//establishment of localization;GO:0044763
SCO2520	CAB69741	4265	732	1003.11	266.7	-1.91119	5.53217e-291	7.48127e-289	yes	-	-	-	-	-	-	-
SCO2521	CAB69742	824	188	233.96	82.61	-1.50187	1.19152e-42	1.97881e-41	yes	-	-	-	-	-	-	-
SCO2522	CAB69743	706	213	208.06	97.13	-1.09901	2.06892e-23	2.31432e-22	yes	-	-	-	-	-	-	-
SCO2523	CAB69744	2242	627	695.94	301.05	-1.20896	1.75916e-76	4.72669e-75	yes	CAB69744	DNA-binding protein [Streptomyces violaceorubidus]	-	-	-	GO:0003676//nucleic acid binding	-
SCO2524	CAB69745	6980	1768	913.27	359.09	-1.3467	3.26185e-242	3.16693e-240	yes	-	-	-	-	-	-	-
SCO2526	CAB69747	1145	160	768.32	164.9	-2.22012	3.40883e-97	1.1681e-95	yes	CAB69747	acetyltransferase [Streptomyces coelicolor]	-	-	-	GO:0016407//acetyltransferase activity	-
SCO2527	CAB69748	1163	184	537.75	131.21	-2.03506	9.56265e-89	2.98016e-87	yes	-	-	-	-	-	-	-
SCO2529	CAB66423	2417	625	611.7	244.95	-1.32034	9.38945e-94	3.10508e-92	yes	CAB66423	metalloprotease [Streptomyces coelicolor]	-	-	-	GO:0004175//endopeptidase activity	GO:0019538//protein metabolic process
SCO2535	CAB66213	29	41	45.72	97.46	1.09198	0.00185416	0.00588497	yes	-	-	-	-	-	-	-
SCO2570	CAB66248	519	844	203.6	511.33	1.32852	9.91056e-60	2.13825e-58	yes	-	-	-	-	-	-	-
SCO2592	CAB75373	1815	4734	147.13	596.29	2.01892	0	0	yes	CAB75373	exopolysaccharide phosphotransferase SCO2592 [Streptomyces coelicolor]	-	-	-	GO:0003824//catalytic activity	GO:0005976//polysaccharide metabolic process
SCO2593	CAB75374	470	1120	131.84	486.25	1.88291	4.89483e-129	2.30239e-127	yes	-	-	-	-	-	-	-
SCO2594	CAB75375	1221	2747	163.43	570.72	1.80411	3.3014e-266	3.7881e-264	yes	CAB75375	sugar phosphotransferase [Streptomyces mutabilis]	-	-	-	GO:0003824//catalytic activity	GO:0005976//polysaccharide metabolic process
SCO2598	CAB75379	146	32	39.22	13.31	-1.55908	1.93554e-09	1.19266e-08	yes	CAB75379	dehydrogenase [Streptomyces coelicolor]	-	-	-	GO:0016491//oxidoreductase activity;GO:0043169//cation binding	GO:0044710
SCO2632	CAB71807	163.96	38.42	44.22	16.04	-1.46302	2.29064e-09	1.40804e-08	yes	CAB71807	transposase [Streptomyces coelicolor]	-	-	-	GO:0003676//nucleic acid binding	GO:0006259//DNA metabolic process
SCO2637	CAB71812	522	900	35.83	96.02	1.42217	1.20685e-69	2.97704e-68	yes	CAB71812	serine protease [Streptomyces coelicolor]	-	-	-	GO:0004175//endopeptidase activity	GO:0019538//protein metabolic process
SCO2639	CAB71814	19	38	10.36	31.91	1.62298	6.68776e-05	0.000263509	yes	CAB71814	RNA polymerase sigma factor [Streptomyces coelicolor]	-	-	GO:0044424	GO:0003676//nucleic acid binding;GO:0016620//oxidoreductase activity, acting on the aldehyde or oxo group of donors, NAD or NADP as acceptor;GO:0000996;GO:0001071//nucleic acid binding transcription factor activity;GO:0005515//protein binding;GO:0000166//nucleotide binding	GO:0000097//sulfur amino acid biosynthetic process;GO:0006549//isoleucine metabolic process;GO:0034645//cellular macromolecule biosynthetic process;GO:0010468//regulation of gene expression;GO:0006566//threonine metabolic process;GO:0032774//RNA biosynthetic process;GO:0009085//lysine biosynthetic process
SCO2641	CAB71816	325	435	72.07	149.48	1.05248	1.38528e-22	1.50946e-21	yes	CAB71816	resistance protein [Streptomyces coelicolor]	-	-	-	-	GO:0050896//response to stimulus
SCO2649	CAB71824	373	95	41.3	16.34	-1.33773	1.74886e-17	1.58044e-16	yes	CAB71824	4-alpha-glucanotransferase [Streptomyces coelicolor]	Global and overview maps;Carbohydrate metabolism	ko01100//Metabolic pathways;ko00500//Starch and sucrose metabolism	-	GO:0004133//glycogen debranching enzyme activity;GO:0016740//transferase activity	GO:0006073//cellular glucan metabolic process
SCO2650	CAB71825	91	24	265.61	102.39	-1.37523	4.10441e-05	0.000166663	yes	-	-	-	-	-	-	-
SCO2660	CAB71198	41	9	12.84	4.36	-1.55825	0.00166131	0.0053152	yes	CAB71198	sugar ABC transporter permease [Streptomyces coelicolor]	-	-	GO:0031224//intrinsic component of membrane	-	GO:0044765
SCO2668	CAB71206	1910	557	358.69	162.19	-1.14505	3.07367e-61	6.88666e-60	yes	-	-	-	-	-	-	-
SCO2673	CAB71211	69	93	5.83	12.21	1.0665	5.53874e-06	2.51921e-05	yes	-	-	-	-	-	-	-
SCO2674	CAB71212	52	68	15.2	30.75	1.01652	0.000188029	0.000693928	yes	CAB71212	ABC transporter ATP-binding protein [Streptomyces coelicolor]	-	-	-	GO:0017111//nucleoside-triphosphatase activity;GO:0032550	-
SCO2684	CAB92250	109	22	10.21	3.2	-1.67384	8.15564e-08	4.38967e-07	yes	CAB92250	ATP-binding protein [Streptomyces coelicolor]	-	-	-	GO:0032550	-
SCO2685	CAB92251	100	19	15.36	4.53	-1.7616	8.98228e-08	4.79903e-07	yes	CAB92251	ATP-binding protein [Streptomyces lividans]	-	-	-	GO:0032550	-
SCO2699	CAB92265	572	115	439.28	137.45	-1.67623	8.71117e-36	1.28346e-34	yes	-	-	-	-	-	-	-
SCO2700	CAB92266	133	22	44.66	11.42	-1.96742	3.75574e-11	2.55775e-10	yes	CAB92266	tyrosinase [Streptomyces coelicolor]	Global and overview maps;Global and overview maps;Amino acid metabolism;Metabolism of cofactors and vitamins	ko01100//Metabolic pathways;ko01110//Biosynthesis of secondary metabolites;ko00350//Tyrosine metabolism;ko00740//Riboflavin metabolism	-	GO:0016716//oxidoreductase activity, acting on paired donors, with incorporation or reduction of molecular oxygen, another compound as one donor, and incorporation of one atom of oxygen	GO:0044710
SCO2704	CAB92270	39	7	16.6	4.6	-1.85148	0.00095196	0.00315501	yes	-	-	-	-	-	-	-
SCO2705	CAB92271	39	3	30.62	3.67	-3.06062	4.33794e-06	1.99947e-05	yes	-	-	-	-	-	-	-
SCO2707	CAB92273	15	0	2.59	0.001	-11.3387	0.000245094	0.000890214	yes	CAB92273	transferase [Streptomyces coelicolor]	-	-	-	GO:0003824//catalytic activity	-
SCO2712	CAB92278	8	0	3.51	0.001	-11.7773	0.0156414	0.0406494	yes	CAB92278	lipopolysaccharide biosynthesis protein [Streptomyces sp.]	-	-	-	-	GO:0008610//lipid biosynthetic process
SCO2716	CAD55200	504	47	204.61	29.46	-2.79605	3.51745e-58	7.48249e-57	yes	CAD55200	secreted protein [Streptomyces coelicoflavus]	-	-	-	-	GO:0007275//multicellular organismal development
SCO2717	CAB75306	96	7	88.28	10.02	-3.1392	1.92265e-13	1.46334e-12	yes	CAB75306	small membrane protein [Streptomyces coelicolor]	-	-	-	-	GO:0007275//multicellular organismal development
SCO2718	CAB75307	4178	535	5696.49	1104.81	-2.36627	0	0	yes	-	-	-	-	-	-	-
SCO2719	CAB75308	2215	453	2304.13	718.48	-1.6812	8.66669e-122	3.7938e-120	yes	CAB75308	RdlB protein [Streptomyces coelicolor]	-	-	-	-	GO:0007275//multicellular organismal development
SCO2721	CAB75310	91	150	14.07	35.97	1.35417	1.44805e-12	1.05646e-11	yes	-	-	-	-	-	-	-
SCO2722	CAB75311	147	219	46.88	108.01	1.20412	4.22623e-15	3.47883e-14	yes	-	-	-	-	-	-	-
SCO2723	CAB75312	906	1259	80.54	173.89	1.1104	7.53047e-64	1.74398e-62	yes	CAB75312	ABC transporter ATP-binding protein [Streptomyces coelicolor]	-	-	-	GO:0004177//aminopeptidase activity;GO:0017111//nucleoside-triphosphatase activity;GO:0032550	GO:0019538//protein metabolic process
SCO2726	CAB75315	2967	899	493.54	231.97	-1.08923	4.30085e-86	1.28737e-84	yes	CAB75315	methylmalonate-semialdehyde dehydrogenase [Streptomyces coelicolor]	Global and overview maps;Amino acid metabolism;Carbohydrate metabolism;Metabolism of other amino acids;Carbohydrate metabolism	ko01100//Metabolic pathways;ko00280//Valine, leucine and isoleucine degradation;ko00640//Propanoate metabolism;ko00410//beta-Alanine metabolism;ko00562//Inositol phosphate metabolism	-	GO:0016620//oxidoreductase activity, acting on the aldehyde or oxo group of donors, NAD or NADP as acceptor	GO:0044710
SCO2733	CAB66272	75	23	26.32	12.48	-1.07654	0.00175507	0.00558921	yes	-	-	-	-	-	-	-
SCO2752	CAB66291	87	15	20.39	5.45	-1.90353	1.10782e-07	5.85042e-07	yes	CAB66291	oxidoreductase [Streptomyces lividans]	-	-	-	GO:0016614//oxidoreductase activity, acting on CH-OH group of donors	GO:0044710
SCO2765	CAB66304	362	53	583.73	128.75	-2.18073	1.76013e-31	2.38026e-30	yes	-	-	-	-	-	-	-
SCO2766	CAB66305	1282	75	434.62	39.31	-3.46679	6.61396e-173	4.13946e-171	yes	CAB66305	ribonuclease [Streptomyces coelicolor]	-	-	-	GO:0016788//hydrolase activity, acting on ester bonds	GO:0090304
SCO2773	CAB87210	88	120	29.27	61.7	1.07585	1.42353e-07	7.47082e-07	yes	CAB87210	acyl CoA thioesterase II [Streptomyces coelicolor]	-	-	-	GO:0016289//CoA hydrolase activity	GO:0006732//coenzyme metabolic process
SCO2783	CAB87220	21	3	4.41	0.98	-2.16993	0.00722652	0.0204508	yes	CAB87220	monooxygenase [Streptomyces coelicolor]	-	-	-	GO:0016491//oxidoreductase activity	GO:0044710
SCO2786	CAB87223	1228	92	188.56	21.92	-3.1047	1.63748e-150	9.11809e-149	yes	CAB87223	beta-N-acetylhexosaminidase [Streptomyces coelicolor]	Global and overview maps;Global and overview maps;Carbohydrate metabolism;Glycan biosynthesis and metabolism;Glycan biosynthesis and metabolism;Glycan biosynthesis and metabolism;Glycan biosynthesis and metabolism	ko01100//Metabolic pathways;ko01110//Biosynthesis of secondary metabolites;ko00520//Amino sugar and nucleotide sugar metabolism;ko00511//Other glycan degradation;ko00603//Glycosphingolipid biosynthesis - globo series;ko00604//Glycosphingolipid biosynthesis - ganglio series;ko00531//Glycosaminoglycan degradation	-	GO:0015929//hexosaminidase activity	GO:0044238
SCO2795	CAC10104	1868	508	361.49	152.41	-1.246	1.64281e-68	4.01322e-67	yes	-	-	-	-	-	-	-
SCO2796	CAC10105	379	116	103.01	48.8	-1.07783	5.12848e-13	3.84154e-12	yes	CAC10105	ABC transporter permease [Streptomyces coelicolor]	-	-	GO:0031224//intrinsic component of membrane	-	GO:0051234//establishment of localization
SCO2797	CAC10106	288	88	90.2	42.63	-1.08126	2.44174e-10	1.58451e-09	yes	CAC10106	cellobiose transport permease [Streptomyces coelicolor]	-	-	GO:0043190//ATP-binding cassette (ABC) transporter complex	-	GO:0015711//organic anion transport
SCO2799	CAC10108	214	335	36.55	88.76	1.28004	3.6642e-24	4.18537e-23	yes	CAC10108	sugar hydrolase [Streptomyces coelicolor]	-	-	-	GO:0001871;GO:0016798//hydrolase activity, acting on glycosyl bonds	GO:0044238
SCO2804	CAC10113	129	40	175.88	82.6	-1.09038	3.41739e-05	0.000140499	yes	-	-	-	-	-	-	-
SCO2805	CAC10114	2148	636	376.1	172.71	-1.12276	5.78029e-66	1.37223e-64	yes	-	-	-	-	-	-	-
SCO2806	CAC10115	216	70	127.77	63.7	-1.00418	2.90913e-07	1.48356e-06	yes	CAC10115	histidine phosphatase [Streptomyces coelicolor]	Global and overview maps;Global and overview maps;Carbohydrate metabolism;Amino acid metabolism	ko01100//Metabolic pathways;ko01110//Biosynthesis of secondary metabolites;ko00010//Glycolysis / Gluconeogenesis;ko00260//Glycine, serine and threonine metabolism	-	GO:0050308//sugar-phosphatase activity	GO:0006796//phosphate-containing compound metabolic process
SCO2818	CAC44281	29	4	5.69	1.22	-2.22155	0.00144222	0.00465951	yes	CAC44281	peptidase M6 [Streptomyces coelicolor]	-	-	-	GO:0070011//peptidase activity, acting on L-amino acid peptides	GO:0019538//protein metabolic process
SCO2821	CAC44284	95	21	15.05	5.16	-1.54432	1.69946e-06	8.07401e-06	yes	CAC44284	pectate lyase [Streptomyces coelicolor]	-	-	GO:0030529//ribonucleoprotein complex	GO:0003824//catalytic activity	GO:0005976//polysaccharide metabolic process
SCO2822	CAC44285	687	178	294.29	117.67	-1.32249	4.65648e-30	6.12214e-29	yes	CAC44285	decarboxylase [Streptomyces coelicolor]	-	-	-	GO:0016855//racemase and epimerase activity, acting on amino acids and derivatives	GO:0008152//metabolic process
SCO2823	CAC44286	827	201	262.54	98.69	-1.41156	2.62324e-39	4.14735e-38	yes	CAC44286	decarboxylase [Streptomyces coelicolor]	-	-	-	GO:0016855//racemase and epimerase activity, acting on amino acids and derivatives	GO:0008152//metabolic process
SCO2824	CAC44287	132	27	37.33	11.82	-1.65911	4.39887e-09	2.62718e-08	yes	CAC44287	NAD-binding protein [Streptomyces coelicolor]	-	-	-	GO:0016614//oxidoreductase activity, acting on CH-OH group of donors;GO:0000166//nucleotide binding	GO:0044710
SCO2825	CAC44288	197	55	35.56	15.4	-1.20732	1.22745e-08	7.11209e-08	yes	CAC44288	amidase [Streptomyces coelicolor]	Global and overview maps;Translation	ko01100//Metabolic pathways;ko00970//Aminoacyl-tRNA biosynthesis	-	GO:0016879//ligase activity, forming carbon-nitrogen bonds	-
SCO2826	CAC44289	238	49	215.55	67.85	-1.6676	1.49647e-15	1.2564e-14	yes	-	-	-	-	-	-	-
SCO2827	CAC44290	582	94	466.68	115.47	-2.01492	3.23593e-45	5.6077e-44	yes	-	-	-	-	-	-	-
SCO2833	CAB65563	108	25	62.3	22.19	-1.48932	8.01343e-07	3.91773e-06	yes	CAB65563	chitin binding protein [Streptomyces coelicolor]	-	-	GO:0044423	-	-
SCO2850	CAB65580	126	36	42.92	18.96	-1.17869	7.0237e-06	3.1455e-05	yes	CAB65580	2-hydroxyhepta-2,4-diene-1,7-dioate isomerase [Streptomyces coelicolor]	-	-	-	GO:0016842	-
SCO2872	CAB88813	85	25	17.99	8.2	-1.1335	0.000352974	0.0012532	yes	CAB88813	SAM-dependent methyltransferase [Streptomyces violaceoruber]	-	-	-	GO:0008757//S-adenosylmethionine-dependent methyltransferase activity	GO:0008213
SCO2878	CAB88819	7899	1686	717.74	238	-1.5925	0	0	yes	-	-	-	-	-	-	-
SCO2921	CAB51002	165	18	569.32	89.71	-2.6659	1.53676e-18	1.44033e-17	yes	-	-	-	-	-	-	-
SCO2922	CAB51003	930	87	953.27	136.01	-2.80917	1.67498e-103	6.21796e-102	yes	-	-	-	-	-	-	-
SCO2955	CAB72201	39	4	23.47	3.7	-2.66522	1.45556e-05	6.33141e-05	yes	-	-	-	-	-	-	-
SCO2970	CAB72216	6	16	6.45	26.77	2.05325	0.00261354	0.00807521	yes	-	-	-	-	-	-	-
SCO2978	CAB87328	1796	428	325.9	120.44	-1.43611	6.7104e-82	1.93961e-80	yes	CAB87328	Alpha-glucosides-binding periplasmic protein AglE precursor [Streptomyces lividans]	-	-	-	-	GO:0051234//establishment of localization
SCO2979	CAB87329	882	159	177.57	49.62	-1.83939	2.31351e-60	5.09308e-59	yes	CAB87329	integral membrane transport protein [Streptomyces lividans]	-	-	GO:0031224//intrinsic component of membrane	-	GO:0015774//polysaccharide transport;GO:0015766
SCO2980	CAB87330	530	99	164.52	47.53	-1.79135	6.19503e-36	9.16308e-35	yes	CAB87330	integral membrane transport protein [Streptomyces coelicolor]	-	-	GO:0031224//intrinsic component of membrane	-	GO:0051234//establishment of localization
SCO2981	CAB87331	160	29	16.32	4.59	-1.83007	1.90512e-12	1.38327e-11	yes	CAB87331	glycosyl transferase [Streptomyces coelicolor]	-	-	-	GO:0016780//phosphotransferase activity, for other substituted phosphate groups	-
SCO2982	CAB87332	94	13	10.01	2.15	-2.21903	1.25702e-09	7.8608e-09	yes	CAB87332	glycosyl transferase family A [Streptomyces coelicolor]	-	-	-	GO:0016780//phosphotransferase activity, for other substituted phosphate groups	-
SCO2983	CAB87333	161	18	16.92	2.94	-2.52484	1.14949e-17	1.04628e-16	yes	CAB87333	glycosyl transferase [Streptomyces coelicolor]	-	-	-	GO:0016780//phosphotransferase activity, for other substituted phosphate groups	-
SCO2994	CAC18731	47	64	21.97	46.14	1.07048	0.000150243	0.000562985	yes	CAC18731	TetR family transcriptional regulator, partial [Streptomyces coelicolor]	-	-	-	GO:0003676//nucleic acid binding	GO:0010468//regulation of gene expression;GO:0034645//cellular macromolecule biosynthetic process
SCO2995	CAC18732	484	142	142.04	64.48	-1.13937	1.16859e-17	1.06239e-16	yes	CAC18732	ABC transporter [Streptomyces coelicolor]	-	-	GO:0031224//intrinsic component of membrane	-	GO:0051234//establishment of localization
SCO2996	CAC18733	419	135	140.68	70.08	-1.00534	6.4137e-13	4.76653e-12	yes	CAC18733	ABC transporter ATP-binding protein [Streptomyces coelicolor]	-	-	-	GO:0017111//nucleoside-triphosphatase activity;GO:0032550	-
SCO2997	CAC18734	85	23	8.92	3.75	-1.25015	0.000135915	0.000512846	yes	CAC18734	transferase [Streptomyces coelicolor]	-	-	-	GO:0016780//phosphotransferase activity, for other substituted phosphate groups	-
SCO3040	CAB88924	47	12	9.77	3.87	-1.33602	0.00270283	0.00832392	yes	CAB88924	secreted protein [Streptomyces lividans]	-	-	-	GO:0046914//transition metal ion binding;GO:0016811//hydrolase activity, acting on carbon-nitrogen (but not peptide) bonds, in linear amides	GO:0000270//peptidoglycan metabolic process
SCO3074	CAB89446	69	138	41.88	128.8	1.6208	6.82324e-15	5.56815e-14	yes	-	-	-	-	-	-	-
SCO3078	CAB89450	229	17	61.52	7.07	-3.12127	3.72341e-30	4.91244e-29	yes	CAB89450	lipase [Streptomyces violaceorubidus]	-	-	-	GO:0016787//hydrolase activity	GO:0044238
SCO3080	CAB89452	106	159	39.17	90.77	1.21247	1.65821e-11	1.15207e-10	yes	-	-	-	-	-	-	-
SCO3082	CAB89454	49	8	44.47	11.3	-1.97651	8.34268e-05	0.000323829	yes	-	-	-	-	-	-	-
SCO3086	CAB89458	1151	2826	449.02	1702.62	1.9229	1.3548e-300	1.86543e-298	yes	-	-	-	-	-	-	-
SCO3089	CAB89461	167	394	66.26	241.39	1.86516	5.27327e-48	9.71643e-47	yes	CAB89461	ABC transporter ATP-binding protein [Streptomyces coelicolor]	-	-	-	GO:0017111//nucleoside-triphosphatase activity;GO:0032550	-
SCO3090	CAB89462	427	943	39.1	134.16	1.77871	3.29901e-101	1.20113e-99	yes	CAB89462	ABC transporter [Streptomyces coelicolor]	-	-	GO:0031224//intrinsic component of membrane	-	-
SCO3092	CAD55492	2307	3570	440.35	1056.52	1.2626	8.98767e-199	6.80637e-197	yes	CAD55492	NADH dehydrogenase [Streptomyces lividans]	Energy metabolism	ko00190//Oxidative phosphorylation	-	GO:0016651//oxidoreductase activity, acting on NAD(P)H;GO:0000166//nucleotide binding	GO:0044710
SCO3097	CAC09538	1718	7320	731.45	4809.81	2.71715	0	0	yes	-	-	-	-	-	-	-
SCO3105	CAC09546	98	195	56.53	173.09	1.61443	1.67231e-20	1.67962e-19	yes	-	-	-	-	-	-	-
SCO3110	CAC09551	744	3386	67.17	474.89	2.8217	0	0	yes	CAC09551	ABC transporter [Streptomyces coelicolor]	-	-	GO:0031224//intrinsic component of membrane	-	-
SCO3111	CAC09552	245	1041	94	616.93	2.71437	1.98827e-193	1.43401e-191	yes	CAC09552	ABC transporter ATP-binding protein [Streptomyces coelicolor]	-	-	-	GO:0017111//nucleoside-triphosphatase activity;GO:0032550	-
SCO3128	CAB95921	1183	222	322.77	93.76	-1.78346	6.95848e-76	1.849e-74	yes	CAB95921	fatty acid desaturase (membrane) [Streptomyces coelicolor]	Lipid metabolism	ko01040//Biosynthesis of unsaturated fatty acids	-	GO:0016705//oxidoreductase activity, acting on paired donors, with incorporation or reduction of molecular oxygen	GO:0044238;GO:0044710
SCO3132	CAB95925	47	10	14.72	4.84	-1.6047	0.000814887	0.0027483	yes	CAB95925	trans-aconitate 2-methyltransferase [Streptomyces coelicolor]	-	-	GO:0044424	GO:0008757//S-adenosylmethionine-dependent methyltransferase activity	GO:0008152//metabolic process
SCO3136	CAB95929	763	1073	173.61	378.27	1.12357	8.20573e-57	1.69324e-55	yes	CAB95929	galactokinase [Streptomyces coelicolor]	Global and overview maps;Global and overview maps;Carbohydrate metabolism;Carbohydrate metabolism	ko01100//Metabolic pathways;ko01110//Biosynthesis of secondary metabolites;ko00520//Amino sugar and nucleotide sugar metabolism;ko00052//Galactose metabolism	GO:0044424	GO:0046872//metal ion binding;GO:0016773//phosphotransferase activity, alcohol group as acceptor;GO:0032550	GO:0016310//phosphorylation;GO:0019318//hexose metabolic process
SCO3137	CAB95930	606	960	175.63	430.53	1.29357	2.6676e-64	6.21591e-63	yes	CAB95930	UDP-glucose 4-epimerase [Streptomyces coelicolor]	Global and overview maps;Global and overview maps;Carbohydrate metabolism;Carbohydrate metabolism	ko01100//Metabolic pathways;ko01110//Biosynthesis of secondary metabolites;ko00520//Amino sugar and nucleotide sugar metabolism;ko00052//Galactose metabolism	-	GO:0048037//cofactor binding;GO:0016857//racemase and epimerase activity, acting on carbohydrates and derivatives	GO:0019318//hexose metabolic process
SCO3152	CAB59648	50	16	53.6	26.14	-1.03597	0.0152899	0.0399003	yes	CAB59648	alpha-ketoglutarate decarboxylase [Streptomyces pristinaespiralis]	-	-	-	GO:0043169//cation binding	-
SCO3156	CAB59652	1097	2224	166.25	523	1.65346	6.37806e-196	4.78228e-194	yes	CAB59652	penicillin-binding protein [Streptomyces coelicolor]	-	-	-	GO:0008144//drug binding	GO:0009636//response to toxic substance
SCO3201	CAB90985	31	340	13.87	234.75	4.08109	6.69415e-98	2.33617e-96	yes	CAB90985	TetR family transcriptional regulator [Streptomyces coelicolor]	-	-	-	GO:0003676//nucleic acid binding	GO:0010468//regulation of gene expression;GO:0034645//cellular macromolecule biosynthetic process
SCO3210	CAB38581	29	70	5.01	18.77	1.90555	7.34159e-10	4.63702e-09	yes	CAB38581	phospho-2-dehydro-3-deoxyheptonate aldolase [Streptomyces coelicolor]	Global and overview maps;Global and overview maps;Amino acid metabolism	ko01100//Metabolic pathways;ko01110//Biosynthesis of secondary metabolites;ko00400//Phenylalanine, tyrosine and tryptophan biosynthesis	-	GO:0016831//carboxy-lyase activity;GO:0016765//transferase activity, transferring alkyl or aryl (other than methyl) groups	GO:0006568//tryptophan metabolic process;GO:0008652//cellular amino acid biosynthetic process
SCO3211	CAB38582	8	23	3.14	13.93	2.14936	0.000327558	0.00116569	yes	CAB38582	indoleglycerol phosphate synthase [Streptomyces coelicolor]	Global and overview maps;Global and overview maps;Amino acid metabolism	ko01100//Metabolic pathways;ko01110//Biosynthesis of secondary metabolites;ko00400//Phenylalanine, tyrosine and tryptophan biosynthesis	-	GO:0016831//carboxy-lyase activity;GO:0016765//transferase activity, transferring alkyl or aryl (other than methyl) groups	GO:0006568//tryptophan metabolic process;GO:0008652//cellular amino acid biosynthetic process;GO:0016999//antibiotic metabolic process
SCO3212	CAB38583	18	31	4.93	13.14	1.41431	0.000949698	0.00315027	yes	CAB38583	Anthranilate phosphoribosyltransferase 2 [Streptomyces lividans]	Global and overview maps;Global and overview maps;Amino acid metabolism	ko01100//Metabolic pathways;ko01110//Biosynthesis of secondary metabolites;ko00400//Phenylalanine, tyrosine and tryptophan biosynthesis	-	GO:0046872//metal ion binding;GO:0016763//transferase activity, transferring pentosyl groups	GO:0006568//tryptophan metabolic process;GO:0008652//cellular amino acid biosynthetic process
SCO3214	CAB38585	25	53	4.05	13.33	1.71868	5.47181e-07	2.71725e-06	yes	CAB38585	anthranilate synthase component 1 [Streptomyces coelicolor]	Global and overview maps;Global and overview maps;Amino acid metabolism	ko01100//Metabolic pathways;ko01110//Biosynthesis of secondary metabolites;ko00400//Phenylalanine, tyrosine and tryptophan biosynthesis	-	GO:0043169//cation binding;GO:0016833//oxo-acid-lyase activity	GO:0006568//tryptophan metabolic process;GO:0008652//cellular amino acid biosynthetic process
SCO3215	CAB38586	20	71	5.41	29.76	2.45967	7.8426e-14	6.10401e-13	yes	CAB38586	SAM-dependent methyltransferase [Streptomyces coelicolor]	-	-	-	GO:0016741	GO:0008152//metabolic process
SCO3216	CAB38587	325	5157	31.72	781.74	4.62322	0	0	yes	CAB38587	cation-transporting ATPase [Streptomyces coelicolor]	-	-	GO:0031224//intrinsic component of membrane	GO:0032550;GO:0003824//catalytic activity;GO:0043169//cation binding	-
SCO3218	CAB38589	8	37	7.77	55.89	2.8466	1.41719e-08	8.1615e-08	yes	-	-	-	-	-	-	-
SCO3219	CAB38590	8	31	1.8	10.79	2.58363	8.0274e-07	3.92203e-06	yes	CAB38590	lipase [Streptomyces coelicolor]	-	-	-	GO:0052689//carboxylic ester hydrolase activity	GO:0006629//lipid metabolic process
SCO3220	CAB38591	70	93	78.65	159.06	1.01605	8.6236e-06	3.83029e-05	yes	-	-	-	-	-	-	-
SCO3221	CAB38592	59	134	20.2	70.91	1.81163	1.06287e-16	9.34855e-16	yes	CAB38592	prephenate dehydrogenase [Streptomyces coelicolor]	-	-	-	GO:0016628//oxidoreductase activity, acting on the CH-CH group of donors, NAD or NADP as acceptor	GO:0006570//tyrosine metabolic process
SCO3222	CAB38593	99	218	97.21	326.75	1.74901	1.54276e-25	1.82838e-24	yes	CAB38593	phospholipase A2 [Streptomyces violaceoruber]	-	-	-	GO:0043169//cation binding	-
SCO3223	CAB38594	257	3255	97.54	1908.24	4.2901	0	0	yes	-	-	-	-	-	-	-
SCO3224	CAB38595	301	5144	88.71	2345.61	4.72472	0	0	yes	CAB38595	ABC transporter ATP-binding protein [Streptomyces coelicolor]	-	-	-	GO:0017111//nucleoside-triphosphatase activity;GO:0032550	-
SCO3225	CAB38596	200	701	28.46	154.81	2.44349	5.69211e-117	2.40818e-115	yes	CAB38596	two component sensor kinase [Streptomyces coelicolor]	-	-	GO:0031224//intrinsic component of membrane	GO:0004673//protein histidine kinase activity;GO:0005515//protein binding	GO:0035556//intracellular signal transduction;GO:0006796//phosphate-containing compound metabolic process
SCO3226	CAB38597	211	286	103.74	216.73	1.06293	5.95262e-16	5.08795e-15	yes	CAB38597	two component system response regulator [Streptomyces coelicolor]	-	-	-	GO:0003676//nucleic acid binding;GO:0001071//nucleic acid binding transcription factor activity	GO:0035556//intracellular signal transduction;GO:0010468//regulation of gene expression;GO:0034645//cellular macromolecule biosynthetic process
SCO3227	CAD55497	108	223	20.73	66.36	1.67859	3.01398e-24	3.45832e-23	yes	CAD55497	aminotransferase, partial [Streptomyces coelicolor]	-	-	-	GO:0043168//anion binding;GO:0016769//transferase activity, transferring nitrogenous groups	GO:0008152//metabolic process
SCO3228	CAB38520	12	38	2.82	13.85	2.29612	2.4492e-07	1.25748e-06	yes	CAB38520	glycolate oxidase [Streptomyces coelicolor]	-	-	-	GO:0003973//(S)-2-hydroxy-acid oxidase activity;GO:0032553	GO:0044710
SCO3229	CAB38519	104	252	24.96	93.7	1.90843	1.23092e-32	1.69795e-31	yes	CAB38519	4-hydroxyphenylpyruvic acid dioxygenase [Streptomyces coelicolor]	-	-	-	GO:0016702//oxidoreductase activity, acting on single donors with incorporation of molecular oxygen, incorporation of two atoms of oxygen;GO:0043169//cation binding	GO:0006520//cellular amino acid metabolic process
SCO3230	CAB38518	655.81	1379.34	6.21	20.32	1.71024	4.03792e-135	1.98566e-133	yes	CAB38518	membrane protein [Streptomyces coelicolor]	-	-	-	GO:0019842//vitamin binding	-
SCO3231	CAB38517	334.19	599.66	6.51	18.16	1.48003	7.1431e-51	1.35916e-49	yes	CAB38517	membrane protein [Streptomyces coelicolor]	-	-	-	GO:0019842//vitamin binding	-
SCO3232	CAD55498	146	270	4.37	12.56	1.52313	2.62465e-25	3.0912e-24	yes	CAD55498	CDA peptide synthetase III, partial [Streptomyces coelicolor]	-	-	-	GO:0016787//hydrolase activity;GO:0019842//vitamin binding	GO:0008152//metabolic process
SCO3233	CAB38877	29	69	10.55	38.78	1.87807	1.17275e-09	7.34596e-09	yes	CAB38877	hydrolase [Streptomyces coelicolor]	-	-	-	GO:0003824//catalytic activity	-
SCO3234	CAB38878	34	58	10.79	28.48	1.40025	6.65216e-06	2.99505e-05	yes	CAB38878	phosphotransferase [Streptomyces lividans]	-	-	-	GO:0016772//transferase activity, transferring phosphorus-containing groups	GO:0006796//phosphate-containing compound metabolic process;GO:0016999//antibiotic metabolic process
SCO3235	CAB38879	202	474	26.38	96.09	1.86494	3.89181e-57	8.0747e-56	yes	CAB38879	ABC transporter [Streptomyces coelicolor]	-	-	GO:0031224//intrinsic component of membrane	GO:0042626//ATPase activity, coupled to transmembrane movement of substances;GO:0032550	GO:0044765;GO:0044763
SCO3236	CAB38880	166	414	45.83	176.91	1.94865	1.57506e-53	3.09014e-52	yes	CAB38880	oxygenase [Streptomyces coelicolor]	-	-	-	GO:0046914//transition metal ion binding;GO:0016706//oxidoreductase activity, acting on paired donors, with incorporation or reduction of molecular oxygen, 2-oxoglutarate as one donor, and incorporation of one atom each of oxygen into both donors	GO:0044710;GO:0016999//antibiotic metabolic process
SCO3237	CAB38881	56	86	10.24	24.39	1.25207	4.70743e-07	2.35776e-06	yes	CAB38881	phosphodiesterase [Streptomyces violaceoruber]	-	-	-	GO:0016827//hydrolase activity, acting on acid carbon-phosphorus bonds	-
SCO3238	CAB38882	23	34	5.25	12.03	1.19625	0.00226501	0.00707629	yes	CAB38882	xylose isomerase [Streptomyces sp.]	-	-	-	GO:0046914//transition metal ion binding	-
SCO3239	CAB38883	33	96	11.03	49.6	2.16891	2.22137e-15	1.85269e-14	yes	CAB38883	TatD family hydrolase [Streptomyces coelicolor]	-	-	-	GO:0004520//endodeoxyribonuclease activity	GO:0006308//DNA catabolic process
SCO3241	CAB38885	3	18	1	9.26	3.21101	6.66138e-05	0.000262606	yes	CAB38885	xylose isomerase, partial [Streptomyces peruviensis]	-	-	-	GO:0003824//catalytic activity	-
SCO3243	CAB38887	50	135	11.34	47.44	2.06468	3.97043e-20	3.96676e-19	yes	CAB38887	myo-inositol phosphate synthase [Streptomyces coelicolor]	Global and overview maps;Global and overview maps;Carbohydrate metabolism	ko01100//Metabolic pathways;ko01110//Biosynthesis of secondary metabolites;ko00562//Inositol phosphate metabolism	-	GO:0016872//intramolecular lyase activity	GO:0006644//phospholipid metabolic process;GO:0006020//inositol metabolic process
SCO3244	CAB38888	81	251	30.58	146.36	2.25886	6.13569e-40	9.82359e-39	yes	-	-	-	-	-	-	-
SCO3245	CAB38889	36	71	7.4	22.61	1.61136	1.85167e-08	1.05672e-07	yes	CAB38889	salicylate hydroxylase [Streptomyces coelicolor]	Global and overview maps	ko01100//Metabolic pathways	-	GO:0016709//oxidoreductase activity, acting on paired donors, with incorporation or reduction of molecular oxygen, NAD(P)H as one donor, and incorporation of one atom of oxygen	GO:0044710
SCO3246	CAB38890	28	78	7.82	33.73	2.10879	3.62352e-12	2.60598e-11	yes	CAB38890	3-oxoacyl-ACP synthase [Streptomyces coelicolor]	Global and overview maps;Lipid metabolism	ko01100//Metabolic pathways;ko00061//Fatty acid biosynthesis	GO:0044424	GO:0004312//fatty acid synthase activity	GO:0006631//fatty acid metabolic process
SCO3247	CAB38891	104	256	13.97	53.39	1.93424	1.9265e-33	2.68682e-32	yes	CAB38891	acyl-CoA oxidase [Streptomyces coelicolor]	Global and overview maps;Lipid metabolism;Transport and catabolism;Lipid metabolism;Lipid metabolism	ko01100//Metabolic pathways;ko00071//Fatty acid metabolism;ko04146//Peroxisome;ko01040//Biosynthesis of unsaturated fatty acids;ko00592//alpha-Linolenic acid metabolism	-	GO:0016627//oxidoreductase activity, acting on the CH-CH group of donors	GO:0044710
SCO3248	CAB38892	76	232	16.29	77.04	2.24162	4.94367e-37	7.53287e-36	yes	CAB38892	3-oxoacyl-ACP synthase [Streptomyces coelicolor]	Global and overview maps;Lipid metabolism	ko01100//Metabolic pathways;ko00061//Fatty acid biosynthesis	-	GO:0016740//transferase activity	-
SCO3249	CAB38893	4	23	3.41	30.51	3.16144	1.64888e-06	7.84357e-06	yes	-	-	-	-	-	-	-
SCO3252	CAB40310	7	14	1.27	3.93	1.6297	0.0169593	0.043566	yes	CAB40310	replication initiation protein [Streptomyces coelicolor]	-	-	-	-	GO:0006259//DNA metabolic process
SCO3257	CAB40315	31	5	5.84	1.46	-2	0.0013304	0.00431113	yes	CAB40315	conjugal transfer protein TraS [Streptomyces coelicolor]	-	-	GO:0031224//intrinsic component of membrane	GO:0003676//nucleic acid binding;GO:0032550	GO:0044763
SCO3293	CAB41279	147	10	117.87	12.28	-3.26281	6.82523e-21	7.00372e-20	yes	-	-	-	-	-	-	-
SCO3294	CAB41280	200	63	37.97	18.54	-1.03422	3.32762e-07	1.68901e-06	yes	CAB41280	transferase [Streptomyces coelicolor]	-	-	-	GO:0003824//catalytic activity	-
SCO3311	CAB45345	254	362	70.96	156.54	1.14145	8.41417e-22	8.86238e-21	yes	CAB45345	delta-aminolevulinic acid dehydratase [Streptomyces coelicolor]	Global and overview maps;Global and overview maps;Metabolism of cofactors and vitamins	ko01100//Metabolic pathways;ko01110//Biosynthesis of secondary metabolites;ko00860//Porphyrin and chlorophyll metabolism	-	GO:0043169//cation binding;GO:0016836//hydro-lyase activity	GO:0006779//porphyrin-containing compound biosynthetic process
SCO3328	CAB45362	226	68	222.45	104.17	-1.09454	9.64455e-09	5.63566e-08	yes	CAB45362	transcriptional regulator [Streptomyces nodosus]	-	-	-	GO:0003676//nucleic acid binding	-
SCO3342	CAB42668	676	1206	327.75	901.33	1.45946	1.2237e-95	4.15566e-94	yes	-	-	-	-	-	-	-
SCO3371	CAB40871	103	19	45.23	12.87	-1.81327	3.89178e-08	2.15758e-07	yes	CAB40871	hydrolase [Streptomyces coelicolor]	-	-	-	GO:0016791//phosphatase activity	GO:0006796//phosphate-containing compound metabolic process
SCO3379	CAB40879	28	3	15.27	2.52	-2.5992	0.00091941	0.00305894	yes	-	-	-	-	-	-	-
SCO3423	CAB42776	1096	305	1032.72	439.04	-1.23402	1.22457e-40	1.97732e-39	yes	-	-	-	-	-	-	-
SCO3426	CAB42779	21	47	5.06	17.54	1.79344	1.08555e-06	5.24625e-06	yes	-	-	-	-	-	-	-
SCO3446	CAB61854	85	22	40.93	16.33	-1.32563	8.17128e-05	0.000317665	yes	CAB61854	dehalogenase [Streptomyces coelicolor]	-	-	-	GO:0016824	-
SCO3456	CAB61864	168	41	34.83	13.17	-1.40308	2.95538e-09	1.79049e-08	yes	CAB61864	ABC transporter substrate-binding protein [Streptomyces coelicolor]	-	-	-	-	GO:0051234//establishment of localization
SCO3465	CAD55319	68	16	30.43	11.05	-1.46145	0.00015386	0.000575399	yes	-	-	-	-	-	-	-
SCO3468	CAB61792	93	28	15.43	7.21	-1.09767	0.000321724	0.00114871	yes	CAB61792	transposase [Streptomyces coelicolor]	-	-	-	GO:0003676//nucleic acid binding;GO:0003824//catalytic activity	GO:0006310//DNA recombination
SCO3470	CAB61794	268	86	95.98	47.6	-1.01177	9.14117e-09	5.34977e-08	yes	-	-	-	-	-	-	-
SCO3496	CAB61820	370	119	62.59	31.22	-1.00346	1.56582e-11	1.08888e-10	yes	CAB61820	lyase [Streptomyces coelicolor]	-	-	-	GO:0003824//catalytic activity	-
SCO3503	CAB41202	140	42	49.13	22.78	-1.10884	8.24072e-06	3.66453e-05	yes	CAB41202	binding protein dependent transport protein [Streptomyces sp.]	-	-	GO:0031224//intrinsic component of membrane	-	GO:0051234//establishment of localization
SCO3508	CAB41207	69	21	73.97	34.3	-1.10873	0.00224225	0.00701386	yes	CAB41207	maturase-like protein [Streptomyces coelicolor]	-	-	-	GO:0034061	GO:0006260//DNA replication
SCO3521	CAB41061	472	83	213.99	58.04	-1.88242	2.17898e-34	3.12526e-33	yes	CAB41061	cobalt transporter [Streptomyces viridochromogenes]	-	-	GO:0031224//intrinsic component of membrane	GO:0015075//ion transmembrane transporter activity	GO:0006812//cation transport;GO:0044763
SCO3522	CAB41062	109	24	241.1	78.9	-1.61153	2.97564e-07	1.51392e-06	yes	CAB41062	transcriptional regulator [Streptomyces coelicolor]	-	-	-	GO:0003676//nucleic acid binding;GO:0001071//nucleic acid binding transcription factor activity	GO:0010468//regulation of gene expression;GO:0034645//cellular macromolecule biosynthetic process
SCO3534	CAB41074	81	22	7.45	3.14	-1.24648	0.000226573	0.000825716	yes	CAB41074	large ATP-binding protein [Streptomyces coelicolor]	-	-	-	GO:0032550	-
SCO3540	CAB38476	792	228	120.55	53.85	-1.16261	1.77853e-28	2.26367e-27	yes	-	-	-	-	-	-	-
SCO3547	CAB38484	2428	311	237.61	47.28	-2.32929	2.25421e-207	1.77824e-205	yes	CAB38484	K+-insensitive pyrophosphate-energized proton pump [Streptomyces coelicolor]	-	-	GO:0016021//integral component of membrane	GO:0046872//metal ion binding;GO:0015405;GO:0016462//pyrophosphatase activity	GO:0044763;GO:0006818//hydrogen transport
SCO3557	CAB38494	34	7	7.52	2.4	-1.6477	0.00513866	0.0149846	yes	-	-	-	-	-	-	-
SCO3560	CAB38497	601	778	168.59	337.77	1.00252	1.45702e-35	2.13011e-34	yes	CAB38497	ATP-binding protein [Streptomyces coelicolor]	-	-	-	GO:0032550	-
SCO3561	CAB38498	407	59	81	18.2	-2.15398	2.47782e-35	3.59473e-34	yes	CAB38498	secreted protein [Streptomyces lividans]	-	-	-	GO:0016787//hydrolase activity	GO:0044238
SCO3607	CAB45474	82	112	14.01	29.67	1.08255	3.8601e-07	1.95274e-06	yes	-	-	-	-	-	-	-
SCO3608	CAB45475	10	26	7.84	31.23	1.99401	0.000117812	0.000447663	yes	-	-	-	-	-	-	-
SCO3622	CAB45489	2896	864	545.32	252.26	-1.11219	2.74829e-87	8.35856e-86	yes	CAB45489	aminotransferase [Streptomyces bottropensis]	-	-	-	GO:0043168//anion binding;GO:0016769//transferase activity, transferring nitrogenous groups	-
SCO3624	CAB42011	403	91	199.54	69.44	-1.52284	1.99955e-22	2.15706e-21	yes	-	-	-	-	-	-	-
SCO3630	CAB42017	60	5	18.96	2.44	-2.95801	1.63973e-08	9.4073e-08	yes	CAB42017	diacylglycerol kinase [Streptomyces coelicolor]	-	-	-	GO:0016301//kinase activity	GO:0007186//G-protein coupled receptor signaling pathway;GO:0006796//phosphate-containing compound metabolic process
SCO3656	CAB42043	1285	265	854.06	270.55	-1.65844	1.43313e-73	3.67902e-72	yes	-	-	-	-	-	-	-
SCO3657	CAB42044	22	3	27.35	5.66	-2.27267	0.00436394	0.0129044	yes	-	-	-	-	-	-	-
SCO3685	CAB44388	57	14	74.82	27.86	-1.42523	0.000771085	0.00261155	yes	-	-	-	-	-	-	-
SCO3687	CAB44390	46	14	26.98	12.63	-1.09504	0.0164996	0.0425583	yes	-	-	-	-	-	-	-
SCO3688	CAB44391	58	16	16.88	7.21	-1.22724	0.00259142	0.00801014	yes	-	-	-	-	-	-	-
SCO3695	CAB44398	14	1	11.91	1.3	-3.19559	0.0129695	0.0344141	yes	CAB44398	flavoprotein [Streptomyces violaceoruber]	-	-	-	-	GO:0044710
SCO3702	CAB44405	129	41	66.71	32.66	-1.03038	5.13791e-05	0.000205761	yes	CAB44405	DNA-binding protein [Streptomyces coelicolor]	-	-	-	GO:0003676//nucleic acid binding;GO:0016616//oxidoreductase activity, acting on the CH-OH group of donors, NAD or NADP as acceptor	GO:0006771//riboflavin metabolic process
SCO3733	CAB76980	31	42	73.04	146.57	1.00483	0.00248972	0.0077305	yes	-	-	-	-	-	-	-
SCO3737	CAB76984	20	28	10.91	23.51	1.10762	0.00948508	0.0261582	yes	-	-	-	-	-	-	-
SCO3775	CAC10313	37	8	5.2	1.75	-1.57116	0.002916	0.00893319	yes	-	-	-	-	-	-	-
SCO3778	CAC10316	51	11	10.18	3.4	-1.58213	0.000468415	0.00163924	yes	CAC10316	threonyl-tRNA synthetase [Streptomyces coelicolor]	Translation	ko00970//Aminoacyl-tRNA biosynthesis	GO:0044424	GO:0032550;GO:0004812//aminoacyl-tRNA ligase activity	GO:0006418//tRNA aminoacylation for protein translation
SCO3780	CAC10318	726	106	106.56	24.14	-2.14217	4.55741e-61	1.0151e-59	yes	CAC10318	sugar hydrolase [Streptomyces coelicolor]	Global and overview maps;Carbohydrate metabolism;Carbohydrate metabolism	ko01100//Metabolic pathways;ko00500//Starch and sucrose metabolism;ko00052//Galactose metabolism	-	GO:0043167//ion binding;GO:0003824//catalytic activity	GO:0044238
SCO3781	CAC10319	14	0	4.79	0.001	-12.2258	0.000489894	0.00170888	yes	-	-	-	-	-	-	-
SCO3790	CAC10328	4103	1318	468.44	233.66	-1.00345	6.99106e-98	2.42859e-96	yes	-	-	-	-	-	-	-
SCO3805	CAB46928	153	26	127.05	33.06	-1.94224	1.15896e-12	8.48819e-12	yes	-	-	-	-	-	-	-
SCO3806	CAB46929	165	21	159.77	31.05	-2.36333	1.4736e-16	1.28271e-15	yes	-	-	-	-	-	-	-
SCO3811	CAB46934	431	111	128.64	51.26	-1.32743	9.30865e-20	9.14324e-19	yes	CAB46934	D-alanyl-D-alanine carboxypeptidase [Streptomyces coelicolor]	-	-	-	GO:0004185//serine-type carboxypeptidase activity	GO:0019538//protein metabolic process
SCO3819	CAB46942	15	80	18.98	153.64	3.017	6.52447e-19	6.16852e-18	yes	-	-	-	-	-	-	-
SCO3821	CAB46944	1477	2170	216.79	494.27	1.189	3.88092e-120	1.68909e-118	yes	CAB46944	serine/threonine protein kinase [Streptomyces coelicolor]	-	-	-	GO:0004672//protein kinase activity;GO:0008144//drug binding;GO:0032550	GO:0006796//phosphate-containing compound metabolic process;GO:0006464//cellular protein modification process
SCO3861	CAB45228	237	73	45.86	21.9	-1.06631	1.28101e-08	7.40541e-08	yes	-	-	-	-	-	-	-
SCO3863	CAB45230	226	7	320.54	15.02	-4.41555	1.23631e-38	1.93441e-37	yes	-	-	-	-	-	-	-
SCO3866	CAB92986	259	42	85.73	21.49	-1.99613	4.8584e-21	5.01947e-20	yes	CAB92986	FkbM family methyltransferase [Streptomyces violaceoruber]	-	-	-	GO:0016741	GO:0008152//metabolic process
SCO3867	CAB92987	28	3	27.56	4.6	-2.58287	0.00091941	0.00305894	yes	CAB92987	ferredoxin [Streptomyces coelicolor]	-	-	-	GO:0046914//transition metal ion binding	-
SCO3871	CAB92991	167	53	207.58	100.03	-1.05323	4.17676e-06	1.92869e-05	yes	CAB92991	decarboxylase [Streptomyces coelicolor]	-	-	-	GO:0016209//antioxidant activity	GO:0044710
SCO3899	CAB42727	7066	10287	1762.74	3974.33	1.17289	0	0	yes	CAB42727	inositol-3-phosphate synthase [Streptomyces coelicoflavus]	Global and overview maps;Global and overview maps;Carbohydrate metabolism	ko01100//Metabolic pathways;ko01110//Biosynthesis of secondary metabolites;ko00562//Inositol phosphate metabolism	-	GO:0016872//intramolecular lyase activity	GO:0006644//phospholipid metabolic process;GO:0006020//inositol metabolic process
SCO3900	CAB42728	1708	2561	822.39	1900.97	1.20884	1.33696e-143	7.13015e-142	yes	-	-	-	-	-	-	-
SCO3905	CAB42733	339	47	1072.9	216.2	-2.31108	8.35029e-31	1.11726e-29	yes	-	-	-	-	-	-	-
SCO3918	CAD55465	354	36	308.62	48.01	-2.68442	3.12793e-39	4.92471e-38	yes	CAD55465	NUDIX hydrolase [Streptomyces violaceorubidus]	-	-	-	GO:0003824//catalytic activity	-
SCO3924	CAB46962	17	35	16.73	53.62	1.68033	5.32639e-05	0.000212411	yes	CAB46962	membrane protein [Streptomyces coelicoflavus]	-	-	GO:0031224//intrinsic component of membrane	-	-
SCO3925	CAB46963	193	304	83.7	203.44	1.2813	2.99401e-22	3.21156e-21	yes	CAB46963	transcriptional regulator [Streptomyces lividans]	-	-	-	GO:0003676//nucleic acid binding	GO:0010468//regulation of gene expression;GO:0034645//cellular macromolecule biosynthetic process
SCO3934	CAD55466	11	24	2.18	7.36	1.75538	0.000761073	0.00258226	yes	CAD55466	cell division protein FtsK, partial [Streptomyces coelicolor]	-	-	GO:0031224//intrinsic component of membrane	GO:0003676//nucleic acid binding;GO:0032550	GO:0044763
SCO3940	CAA22212	3232	995	1074.85	511.62	-1.07099	3.37201e-89	1.06396e-87	yes	CAA22212	membrane protein [Streptomyces coelicolor]	-	-	GO:0031224//intrinsic component of membrane	-	-
SCO3943	CAA22215	1058	327	254.84	122	-1.06271	3.42685e-32	4.65917e-31	yes	CAA22215	transcriptional regulator [Streptomyces coelicolor]	-	-	-	GO:0003676//nucleic acid binding;GO:0001071//nucleic acid binding transcription factor activity	GO:0010468//regulation of gene expression;GO:0034645//cellular macromolecule biosynthetic process
SCO3945	CAA22217	560	1813	92.93	466.71	2.32831	5.72455e-265	6.47045e-263	yes	-	-	-	-	-	-	-
SCO3946	CAA22218	257	684	70.67	291.15	2.04259	5.19417e-91	1.681e-89	yes	CAA22218	cytochrome C oxidase assembly protein [Streptomyces coelicolor]	-	-	-	-	GO:0044710
SCO3947	CAA22219	213	608	13.63	60.48	2.14967	7.64345e-87	2.31535e-85	yes	CAA22219	ABC transporter [Streptomyces coelicolor]	-	-	GO:0031224//intrinsic component of membrane	GO:0015405;GO:0017111//nucleoside-triphosphatase activity;GO:0032550	GO:0044763;GO:0000101//sulfur amino acid transport
SCO3950	CAA22222	451	750	139.99	360.11	1.36311	1.16005e-55	2.33646e-54	yes	CAA22222	hydrolase [Streptomyces coelicolor]	-	-	-	GO:0003824//catalytic activity	-
SCO3954	CAA22226	140	45	19.37	9.66	-1.00373	2.844e-05	0.000118404	yes	CAA22226	short chain dehydrogenase [Streptomyces coelicolor]	-	-	-	GO:0003824//catalytic activity	GO:0044710
SCO3955	CAA22227	58	14	15.64	5.84	-1.4212	0.000532691	0.00185049	yes	CAA22227	Xaa-Pro aminopeptidase [Streptomyces sp.]	-	-	-	GO:0003824//catalytic activity	-
SCO3969	CAC44693	206	25	179.6	33.34	-2.42946	2.29308e-21	2.39524e-20	yes	CAC44693	ATP/GTP-binding protein [Streptomyces coelicolor]	-	-	-	GO:0016772//transferase activity, transferring phosphorus-containing groups;GO:0032550	GO:0006796//phosphate-containing compound metabolic process
SCO3975	CAC44699	1819	59	961.99	48.06	-4.32311	1.54122e-283	2.01236e-281	yes	-	-	-	-	-	-	-
SCO3978	CAC44702	25	35	8.16	17.66	1.11384	0.00450375	0.0132867	yes	CAC44702	NADPH:quinone reductase [Streptomyces violaceoruber]	-	-	-	GO:0003824//catalytic activity;GO:0046914//transition metal ion binding	GO:0044710
SCO3988	CAC44712	48	13	94.53	38.26	-1.30494	0.00542065	0.0157161	yes	-	-	-	-	-	-	-
SCO3999	CAC32339	421	610	99.35	223	1.16645	2.91578e-36	4.33815e-35	yes	-	-	-	-	-	-	-
SCO4001	CAC32341	385	81	127.43	41.45	-1.62026	1.75528e-23	1.96638e-22	yes	-	-	-	-	-	-	-
SCO4002	CAC32342	3464	516	8435.18	1857.58	-2.18299	2.69724e-251	2.79811e-249	yes	-	-	-	-	-	-	-
SCO4005	CAC32345	152	371	137.66	513.69	1.89979	5.90818e-47	1.06784e-45	yes	CAC32345	RNA polymerase sigma24 factor [Streptomyces violaceoruber]	-	-	-	GO:0003676//nucleic acid binding;GO:0001071//nucleic acid binding transcription factor activity;GO:0000996	GO:0010468//regulation of gene expression;GO:0034645//cellular macromolecule biosynthetic process;GO:0032774//RNA biosynthetic process
SCO4020	CAC32360	117	781	42.78	441.21	3.36646	4.17942e-185	2.85142e-183	yes	CAC32360	two component system response regulator [Streptomyces lividans]	-	-	-	GO:0003676//nucleic acid binding	GO:0035556//intracellular signal transduction;GO:0010468//regulation of gene expression;GO:0034645//cellular macromolecule biosynthetic process
SCO4021	CAC32361	39	239	6.14	58.35	3.24842	3.68806e-57	7.67298e-56	yes	CAC32361	histidine kinase [Streptomyces coelicolor]	-	-	GO:0031224//intrinsic component of membrane	GO:0004673//protein histidine kinase activity;GO:0032550;GO:0060089	GO:0006468//protein phosphorylation;GO:0035556//intracellular signal transduction
SCO4031	CAC32371	57	16	5.11	2.23	-1.19628	0.0022238	0.00695934	yes	CAC32371	transporter [Streptomyces coelicolor]	-	-	GO:0031224//intrinsic component of membrane	-	GO:0051234//establishment of localization;GO:0044763
SCO4035	CAC32306	163	16	54.99	8.35	-2.71932	1.51362e-19	1.47906e-18	yes	CAC32306	RNA polymerase sigma factor [Streptomyces coelicolor]	-	-	-	GO:0001071//nucleic acid binding transcription factor activity;GO:0008135//translation factor activity, nucleic acid binding;GO:0000996	GO:0010468//regulation of gene expression;GO:0032774//RNA biosynthetic process;GO:0006412//translation
SCO4045	CAC32316	59	11	28.21	8.11	-1.79843	5.22391e-05	0.000208544	yes	-	-	-	-	-	-	-
SCO4055	CAC32326	476	140	111.95	51.01	-1.134	2.55263e-17	2.29858e-16	yes	CAC32326	alcohol dehydrogenase [Streptomyces coelicolor]	-	-	-	GO:0003824//catalytic activity;GO:0046914//transition metal ion binding	GO:0044710
SCO4057	CAC32328	611	45	197.56	22.5	-3.13429	3.93483e-78	1.06805e-76	yes	CAC32328	transport integral membrane protein [Streptomyces coelicolor]	-	-	GO:0031224//intrinsic component of membrane	-	GO:0051234//establishment of localization
SCO4060	CAC32331	127	29	157.86	54.73	-1.52824	7.21251e-08	3.90424e-07	yes	-	-	-	-	-	-	-
SCO4080	CAB56360	945	289	578.57	272.07	-1.08851	1.51471e-29	1.97095e-28	yes	-	-	-	-	-	-	-
SCO4085	CAB56365	29	67	10.28	36.71	1.83633	4.71368e-09	2.80855e-08	yes	-	-	-	-	-	-	-
SCO4093	CAB56373	184	47	28.01	11.1	-1.33538	2.35773e-09	1.44459e-08	yes	CAB56373	integral membrane protein [Streptomyces lividans]	-	-	-	GO:0003824//catalytic activity	-
SCO4097	CAD55470	114	24	18.48	6.04	-1.61334	6.2369e-08	3.39799e-07	yes	CAD55470	amino acid/metabolite permease, partial [Streptomyces coelicolor]	-	-	GO:0031224//intrinsic component of membrane	GO:0046943//carboxylic acid transmembrane transporter activity	GO:0006865//amino acid transport
SCO4121	CAB92374	11	35	2.23	10.99	2.30108	6.41947e-07	3.16296e-06	yes	CAB92374	membrane protein [Streptomyces coelicolor]	-	-	GO:0031224//intrinsic component of membrane	-	GO:0044763
SCO4126	CAB92379	1285	358	216.32	93.48	-1.21044	6.27662e-47	1.13174e-45	yes	-	-	-	-	-	-	-
SCO4139	CAB88472	3212	991	1260.07	600.39	-1.06953	2.68566e-88	8.23421e-87	yes	CAB88472	phosphate transporter ATP-binding protein [Streptomyces coelicolor]	-	-	GO:0043234//protein complex;GO:0016020//membrane	GO:0017111//nucleoside-triphosphatase activity;GO:0032550;GO:0015114//phosphate ion transmembrane transporter activity;GO:0015291//secondary active transmembrane transporter activity	GO:0006817//phosphate ion transport
SCO4140	CAB88473	3444	1079	877.97	425.94	-1.04352	3.01592e-90	9.63694e-89	yes	CAB88473	phosphate ABC transporter permease [Streptomyces coelicolor]	-	-	GO:0016021//integral component of membrane	GO:0015291//secondary active transmembrane transporter activity	GO:0006817//phosphate ion transport
SCO4141	CAB88474	5229	1507	1426.69	636.48	-1.16448	1.28696e-151	7.21936e-150	yes	CAB88474	phosphate ABC transporter permease [Streptomyces coelicolor]	-	-	GO:0031224//intrinsic component of membrane	GO:0015291//secondary active transmembrane transporter activity	GO:0044763;GO:0015698//inorganic anion transport
SCO4142	CAB88475	35148	9981	8466.11	3723.84	-1.18491	0	0	yes	CAB88475	phosphate-binding protein [Streptomyces coelicolor]	-	-	GO:0043234//protein complex	GO:0043168//anion binding	GO:0006817//phosphate ion transport
SCO4143	CAB88476	75	22	84.27	37.63	-1.16314	0.000724993	0.00246316	yes	CAB88476	DNA mismatch repair protein MutT [Streptomyces coelicolor]	-	-	-	GO:0003824//catalytic activity	-
SCO4155	CAB88488	128	221	22.3	59.72	1.42117	5.87549e-19	5.57582e-18	yes	CAB88488	histidine kinase [Streptomyces coelicolor]	-	-	GO:0031224//intrinsic component of membrane	GO:0004673//protein histidine kinase activity;GO:0032550;GO:0060089	GO:0006468//protein phosphorylation;GO:0035556//intracellular signal transduction
SCO4156	CAB88489	93	242	38.65	155.26	2.00615	2.98414e-33	4.15421e-32	yes	CAB88489	two-component systen response regulator [Streptomyces coelicolor]	-	-	-	GO:0003676//nucleic acid binding	GO:0035556//intracellular signal transduction;GO:0010468//regulation of gene expression;GO:0034645//cellular macromolecule biosynthetic process
SCO4157	CAB88490	70	536	18.31	217.11	3.56772	1.81042e-136	9.20154e-135	yes	CAB88490	protease [Streptomyces coelicolor]	-	-	-	GO:0004175//endopeptidase activity	GO:0019538//protein metabolic process
SCO4187	CAD55475	138	28	155.55	49.12	-1.663	1.16849e-09	7.32534e-09	yes	-	-	-	-	-	-	-
SCO4203	CAC04039	9	22	3.29	12.43	1.91767	0.000540282	0.001876	yes	CAC04039	methylase [Streptomyces coelicolor]	-	-	-	GO:0016741	GO:0008152//metabolic process
SCO4214	CAC04050	51	8653	53.85	13926.5	8.01467	0	0	yes	-	-	-	-	-	-	-
SCO4215	CAC04051	181	1104	73.48	691.97	3.23529	6.83598e-247	6.81169e-245	yes	CAC04051	GntR family transcriptional regulator [Streptomyces coelicolor]	-	-	-	GO:0003676//nucleic acid binding;GO:0001071//nucleic acid binding transcription factor activity	GO:0010468//regulation of gene expression;GO:0034645//cellular macromolecule biosynthetic process;GO:0000272//polysaccharide catabolic process
SCO4226	CAC04062	186	33	156.61	43.24	-1.85674	2.33945e-14	1.87676e-13	yes	-	-	-	-	-	-	-
SCO4227	CAC04063	3757	231	3282.01	314.06	-3.38547	0	0	yes	-	-	-	-	-	-	-
SCO4228	CAD55476	4720	1348	2211.69	974	-1.18316	9.80633e-143	5.15717e-141	yes	CAD55476	phosphate transport system regulator, partial [Streptomyces coelicolor]	-	-	GO:0044424	-	GO:0015698//inorganic anion transport;GO:0010563;GO:0072501
SCO4237	CAB77331	981	300	139.59	66.25	-1.0752	1.03122e-30	1.3749e-29	yes	-	-	-	-	-	-	-
SCO4239	CAB77333	1686	465	1728.18	726.95	-1.24933	6.33089e-61	1.40598e-59	yes	-	-	-	-	-	-	-
SCO4241	CAB77335	54	12	8.11	2.8	-1.53428	0.000506901	0.00176576	yes	-	-	-	-	-	-	-
SCO4265	CAC04255	1731	413	285.9	105.81	-1.43403	2.56699e-79	7.147e-78	yes	CAC04255	transport integral membrane protein [Streptomyces coelicolor]	-	-	GO:0031224//intrinsic component of membrane	-	GO:0051234//establishment of localization;GO:0044763
SCO4266	CAC04256	2191	431	622.08	189.39	-1.71574	2.68983e-126	1.22711e-124	yes	CAC04256	oxidoreductase [Streptomyces coelicolor]	-	-	-	GO:0003824//catalytic activity;GO:0046914//transition metal ion binding	GO:0044710
SCO4276	CAB93036	76	127	37.1	95.57	1.36514	4.55752e-11	3.09266e-10	yes	CAB93036	response regulatory protein [Streptomyces coelicolor]	-	-	-	GO:0003676//nucleic acid binding;GO:0001071//nucleic acid binding transcription factor activity	GO:0035556//intracellular signal transduction;GO:0010468//regulation of gene expression;GO:0034645//cellular macromolecule biosynthetic process
SCO4286	CAB93046	86	135	17.62	42.87	1.28275	1.2296e-10	8.12547e-10	yes	CAB93046	solute-binding protein [Streptomyces coelicolor]	-	-	-	-	GO:0051234//establishment of localization
SCO4289	CAB93049	179	390	156.06	520.16	1.73685	9.03688e-44	1.52419e-42	yes	-	-	-	-	-	-	-
SCO4325	CAB93399	376	98	555.63	218.81	-1.34445	2.99748e-17	2.69595e-16	yes	CAB93399	cold shock protein B [Streptomyces coelicolor]	-	-	GO:0044424	GO:0003676//nucleic acid binding	GO:0010468//regulation of gene expression
SCO4344	CAB93418	89	24	30.92	12.89	-1.26229	8.14468e-05	0.000316793	yes	CAB93418	transposase [Streptomyces coelicolor]	-	-	-	GO:0003676//nucleic acid binding;GO:0017111//nucleoside-triphosphatase activity	-
SCO4347	CAC08303	171	45	192.14	76.96	-1.31998	2.09987e-08	1.19297e-07	yes	-	-	-	-	-	-	-
SCO4351	CAC08307	20	2	15.5	2.38	-2.70323	0.00258886	0.00800548	yes	CAC08307	DNA invertase [Streptomyces sp.]	-	-	-	GO:0003676//nucleic acid binding;GO:0003824//catalytic activity	GO:0006259//DNA metabolic process
SCO4352	CAC08308	2124	665	593.42	287.56	-1.04519	5.01429e-58	1.05775e-56	yes	-	-	-	-	-	-	-
SCO4388	CAB95899	887	166	201.83	58.52	-1.78614	4.41765e-58	9.34494e-57	yes	CAB95899	citrate synthase 2 [Streptomyces lividans]	Global and overview maps;Global and overview maps;Carbohydrate metabolism;Carbohydrate metabolism	ko01100//Metabolic pathways;ko01110//Biosynthesis of secondary metabolites;ko00630//Glyoxylate and dicarboxylate metabolism;ko00020//Citrate cycle (TCA cycle)	-	GO:0036440	GO:0005975//carbohydrate metabolic process;GO:0006101//citrate metabolic process
SCO4392	CAB95903	147	42	63.75	28.11	-1.18134	1.28355e-06	6.17162e-06	yes	-	-	-	-	-	-	-
SCO4393	CAB95904	321	70	131.08	44.13	-1.57062	7.49524e-19	7.07749e-18	yes	CAB95904	UPF0309 protein [Streptomyces fulvissimus]	-	-	-	GO:0005488//binding	GO:0044238
SCO4399	CAB95910	2011	69	368.74	19.62	-4.23221	1.34923e-307	1.96495e-305	yes	-	-	-	-	-	-	-
SCO4427	CAB88434	145	44	171.15	78.96	-1.11607	5.8126e-06	2.63744e-05	yes	CAB88434	SLD6.05c [Streptomyces lividans]	-	-	-	GO:0003824//catalytic activity;GO:0032553	GO:0044710
SCO4428	CAB88435	352	102	57.59	25.89	-1.15342	1.61e-13	1.23033e-12	yes	CAB88435	phosphoesterase [Streptomyces coelicolor]	-	-	-	GO:0003676//nucleic acid binding;GO:0034061	GO:0006259//DNA metabolic process
SCO4440	CAB88447	6086	1571	2470.76	984.68	-1.32723	1.76587e-211	1.40768e-209	yes	-	-	-	-	-	-	-
SCO4443	CAB88450	934	296	304.81	149.38	-1.02892	2.58217e-27	3.20569e-26	yes	CAB88450	MerR family transcriptional regulator [Streptomyces coelicolor]	-	-	-	GO:0003676//nucleic acid binding	GO:0010468//regulation of gene expression
SCO4482	CAB92103	36	54	12.2	28.3	1.21392	9.60501e-05	0.00036942	yes	CAB92103	LysR family transcriptional regulator [Streptomyces lividans]	-	-	-	GO:0003676//nucleic acid binding;GO:0001071//nucleic acid binding transcription factor activity	GO:0010468//regulation of gene expression;GO:0034645//cellular macromolecule biosynthetic process
SCO4498	CAB77289	1894	234	367.54	70.4	-2.38425	8.59892e-170	5.29428e-168	yes	CAB77289	proton transport protein [Streptomyces coelicolor]	-	-	GO:0031224//intrinsic component of membrane	GO:0005310//dicarboxylic acid transmembrane transporter activity	GO:0046942//carboxylic acid transport
SCO4562	CAB44531	219	59	388.42	157.09	-1.30603	4.0031e-10	2.55827e-09	yes	CAB44531	NADH ubiquinone oxidoreductase chain A [Streptomyces sp.]	-	-	GO:0031224//intrinsic component of membrane	GO:0048037//cofactor binding;GO:0050136//NADH dehydrogenase (quinone) activity	GO:0044710;GO:0051234//establishment of localization
SCO4563	CAB44530	1493	403	1001.83	415.34	-1.27027	1.05082e-56	2.14498e-55	yes	CAB44530	NADH dehydrogenase subunit B [Streptomyces coelicolor]	-	-	GO:0016020//membrane	GO:0046914//transition metal ion binding;GO:0051536//iron-sulfur cluster binding;GO:0048037//cofactor binding;GO:0050136//NADH dehydrogenase (quinone) activity	GO:0044710;GO:0051234//establishment of localization
SCO4564	CAB44529	2524	627	1030.67	395.27	-1.38267	4.41981e-104	1.65699e-102	yes	CAB44529	NADH dehydrogenase subunit C [Streptomyces coelicolor]	-	-	GO:0016020//membrane	GO:0048037//cofactor binding;GO:0050136//NADH dehydrogenase (quinone) activity	GO:0044710;GO:0051234//establishment of localization
SCO4565	CAB44528	4243	1337	823.37	402.24	-1.03348	2.42833e-105	9.24107e-104	yes	CAB44528	NADH-quinone oxidoreductase subunit D 2 [Streptomyces coelicolor]	-	-	GO:0016020//membrane	GO:0000166//nucleotide binding;GO:0048037//cofactor binding;GO:0003954//NADH dehydrogenase activity	GO:0044710;GO:0051234//establishment of localization
SCO4568	CAB44525	3272	507	299.65	72.13	-2.05461	9.26459e-231	8.2542e-229	yes	CAB44525	NADH-quinone oxidoreductase subunit G [Streptomyces coelicolor]	-	-	-	GO:0051536//iron-sulfur cluster binding;GO:0046914//transition metal ion binding;GO:0048037//cofactor binding;GO:0050136//NADH dehydrogenase (quinone) activity	GO:0022904//respiratory electron transport chain
SCO4569	CAB44524	3408	559	615.21	156.49	-1.97501	1.91636e-226	1.64916e-224	yes	CAB44524	NADH-quinone oxidoreductase subunit H [Streptomyces coelicolor]	-	-	GO:0031224//intrinsic component of membrane	GO:0048037//cofactor binding;GO:0003954//NADH dehydrogenase activity	GO:0044710
SCO4570	CAB44523	1736	396	925.09	324.99	-1.5092	8.82474e-85	2.63109e-83	yes	CAB44523	NADH-ubiquinone oxidoreductase chain I [Streptomyces sp.]	-	-	GO:0016020//membrane	GO:0046914//transition metal ion binding;GO:0051536//iron-sulfur cluster binding;GO:0048037//cofactor binding;GO:0003954//NADH dehydrogenase activity	GO:0044710
SCO4571	CAB44522	2234	415	761.06	218.56	-1.79998	2.91784e-137	1.50319e-135	yes	CAB44522	NADH dehydrogenase subunit J [Streptomyces coelicolor]	-	-	-	GO:0050136//NADH dehydrogenase (quinone) activity	GO:0044710
SCO4572	CAB44521	398	65	1373.26	323.96	-2.08372	3.07614e-31	4.13043e-30	yes	CAB44521	NADH dehydrogenase subunit K [Streptomyces coelicolor]	-	-	GO:0031224//intrinsic component of membrane	GO:0003954//NADH dehydrogenase activity;GO:0048037//cofactor binding	GO:0022904//respiratory electron transport chain;GO:0051234//establishment of localization
SCO4573	CAB44520	5958	984	725.24	185.96	-1.96347	0	0	yes	CAB44520	NADH dehydrogenase subunit L [Streptomyces coelicolor]	-	-	GO:0031224//intrinsic component of membrane	GO:0050136//NADH dehydrogenase (quinone) activity;GO:0048037//cofactor binding	GO:0022904//respiratory electron transport chain
SCO4574	CAB44519	5073	872	800.06	213.36	-1.90682	0	0	yes	CAB44519	NADH dehydrogenase subunit M [Streptomyces coelicolor]	-	-	GO:0031224//intrinsic component of membrane	GO:0050136//NADH dehydrogenase (quinone) activity	GO:0022904//respiratory electron transport chain
SCO4575	CAB44518	4475	814	662.4	186.97	-1.8249	4.2745e-282	5.39513e-280	yes	CAB44518	NADH dehydrogenase subunit N [Streptomyces coelicolor]	-	-	GO:0031224//intrinsic component of membrane	GO:0050136//NADH dehydrogenase (quinone) activity;GO:0048037//cofactor binding	GO:0022904//respiratory electron transport chain;GO:0051234//establishment of localization
SCO4588	CAC08289	593	818	96.8	207.14	1.09753	7.86587e-43	1.31207e-41	yes	-	-	-	-	-	-	-
SCO4676	CAD55213	1483	347	493.19	178.42	-1.46687	6.5162e-71	1.61794e-69	yes	-	-	-	-	-	-	-
SCO4677	CAB82045	10379	2409	11299.8	3994.95	-1.50005	0	0	yes	CAB82045	regulatory protein [Streptomyces lividans]	-	-	-	GO:0005488//binding	-
SCO4681	CAB82049	129	41	47.66	23.41	-1.02565	5.13791e-05	0.000205761	yes	CAB82049	3-ketoacyl-ACP reductase [Streptomyces coelicolor]	Global and overview maps;Lipid metabolism;Lipid metabolism	ko01100//Metabolic pathways;ko00061//Fatty acid biosynthesis;ko01040//Biosynthesis of unsaturated fatty acids	-	GO:0003824//catalytic activity	GO:0044710
SCO4689	CAB82057	22	89	50.2	301.32	2.58554	2.51017e-18	2.34396e-17	yes	-	-	-	-	-	-	-
SCO4720	CAB82088	10	22	11.46	39.23	1.77535	0.0013304	0.00431113	yes	CAB82088	ribosomal protein L30 [Streptomyces ipomoeae]	-	-	GO:0044391	GO:0005198//structural molecule activity	GO:0010467//gene expression
SCO4739	CAA20395	263	569	97.69	326.54	1.74098	5.89807e-62	1.34536e-60	yes	-	-	-	-	-	-	-
SCO4742	CAA20398	44	12	7.59	3.21	-1.24153	0.00786634	0.02208	yes	CAA20398	carbohydrate kinase [Streptomyces coelicolor]	-	-	-	GO:0016772//transferase activity, transferring phosphorus-containing groups	GO:0006796//phosphate-containing compound metabolic process
SCO4759	CAA20415	69	6	22.84	3.07	-2.89525	2.49931e-09	1.52763e-08	yes	CAA20415	polysaccharide deacetylase [Streptomyces violaceoruber]	-	-	-	GO:0016787//hydrolase activity	GO:0044238
SCO4784	CAB82023	33	6	75.3	20.31	-1.89046	0.00396469	0.0118721	yes	CAB82023	chorismate mutase [Streptomyces coelicolor]	-	-	-	GO:0016866//intramolecular transferase activity	GO:0043648//dicarboxylic acid metabolic process
SCO4790	CAD55215	436	866	77.51	238.75	1.62305	3.07202e-82	8.91356e-81	yes	-	-	-	-	-	-	-
SCO4791	CAB92654	570	1164	113.77	360.16	1.66252	1.01442e-111	4.04328e-110	yes	CAB92654	two-component system sensor kinase [Streptomyces coelicolor]	-	-	-	GO:0016772//transferase activity, transferring phosphorus-containing groups	GO:0006796//phosphate-containing compound metabolic process
SCO4799	CAB92662	836	37	232.64	15.94	-3.86738	2.62785e-125	1.17756e-123	yes	-	-	-	-	-	-	-
SCO4800	CAB92663	1111	1483	1333.76	2705.65	1.02048	2.16334e-67	5.20095e-66	yes	CAB92663	isobutyryl-CoA mutase, small subunit [Streptomyces coelicolor]	-	-	-	GO:0019842//vitamin binding;GO:0043169//cation binding;GO:0003824//catalytic activity	-
SCO4801	CAB92664	553	744	73.46	153.4	1.06227	3.17327e-37	4.84499e-36	yes	-	-	-	-	-	-	-
SCO4812	CAB92675	362	513	136.64	299.13	1.13039	1.66615e-29	2.16057e-28	yes	-	-	-	-	-	-	-
SCO4819	CAB97422	125	28	114.69	39.27	-1.54624	8.38191e-08	4.50506e-07	yes	-	-	-	-	-	-	-
SCO4841	CAB89060	68	12	26.98	7.35	-1.87607	5.47088e-06	2.49284e-05	yes	CAB89060	short-chain dehydrogenase [Streptomyces coelicolor]	-	-	-	GO:0003824//catalytic activity	GO:0044710
SCO4842	CAB89061	114	13	21.13	3.74	-2.49818	8.10132e-13	5.99134e-12	yes	CAB89061	oxidoreductase [Streptomyces coelicolor]	-	-	-	GO:0016899//oxidoreductase activity, acting on the CH-OH group of donors, oxygen as acceptor;GO:0000166//nucleotide binding;GO:0016616//oxidoreductase activity, acting on the CH-OH group of donors, NAD or NADP as acceptor	GO:0044710
SCO4844	CAB89063	34	3	9.81	1.34	-2.87202	6.70428e-05	0.000263748	yes	CAB89063	phosphoribose diphosphate:decaprenyl-phosphate phosphoribosyltransferase [Streptomyces coelicolor]	-	-	GO:0031224//intrinsic component of membrane	GO:0016765//transferase activity, transferring alkyl or aryl (other than methyl) groups	-
SCO4852	CAB89071	21	30	26.57	57.61	1.11652	0.00786634	0.02208	yes	-	-	-	-	-	-	-
SCO4854	CAB89073	563	741	311.91	631.97	1.01873	2.05902e-35	2.99865e-34	yes	-	-	-	-	-	-	-
SCO4859	CAB89078	164	48	111.11	49.94	-1.15372	6.05898e-07	2.99313e-06	yes	-	-	-	-	-	-	-
SCO4868	CAC17656	285	52	99.02	27.93	-1.8259	1.38009e-20	1.39725e-19	yes	CAC17656	lipoprotein [Streptomyces coelicolor]	-	-	-	GO:0003824//catalytic activity	-
SCO4874	CAC17662	2706	734	214.63	90.46	-1.2465	4.75502e-100	1.70662e-98	yes	-	-	-	-	-	-	-
SCO4875	CAD55219	3344	922	989.66	422.19	-1.22904	6.12811e-116	2.5499e-114	yes	CAD55219	glycosyltransferase [Streptomyces coelicolor]	-	-	-	GO:0016740//transferase activity	-
SCO4876	CAC33041	436	124	446.91	193.85	-1.20504	5.77441e-17	5.13862e-16	yes	CAC33041	sugar translocase [Streptomyces coelicolor]	-	-	GO:0031224//intrinsic component of membrane	-	GO:0051234//establishment of localization;GO:0005976//polysaccharide metabolic process
SCO4880	CAC33045	1889	594	383.61	186.98	-1.03676	9.11403e-52	1.76073e-50	yes	CAC33045	transferase [Streptomyces coelicolor]	-	-	-	GO:0003824//catalytic activity	GO:0008610//lipid biosynthetic process
SCO4882	CAC33047	935	289	237.49	113.67	-1.06302	9.11466e-29	1.16597e-27	yes	-	-	-	-	-	-	-
SCO4884	CAC33049	1391.99	2132.01	364.16	863.57	1.24574	6.1029e-129	2.85292e-127	yes	CAC33049	lipoprotein [Streptomyces coelicolor]	-	-	GO:0016020//membrane	-	-
SCO4885	CAC33050	825.01	1144.99	215.02	462.06	1.10361	1.60277e-58	3.4191e-57	yes	CAC33050	lipoprotein [Streptomyces coelicolor]	-	-	GO:0016020//membrane	-	-
SCO4892	CAC33057	344	110	95.35	47.19	-1.01475	5.053e-11	3.41969e-10	yes	CAC33057	regulatory protein [Streptomyces coelicolor]	-	-	GO:0044464	GO:0001071//nucleic acid binding transcription factor activity	GO:0010468//regulation of gene expression
SCO4894	CAC33059	4	12	3.33	15.54	2.22239	0.0127622	0.0339592	yes	-	-	-	-	-	-	-
SCO4896	CAC33061	33	47	6.48	14.3	1.14195	0.000770539	0.00261155	yes	CAC33061	transport integral membrane protein [Streptomyces coelicolor]	-	-	GO:0031224//intrinsic component of membrane	-	GO:0044763
SCO4903	CAC33068	14	33	14.39	52.78	1.87492	3.92625e-05	0.000159772	yes	-	-	-	-	-	-	-
SCO4910	CAD30901	128	41	164.94	80.14	-1.04135	6.84975e-05	0.000269194	yes	-	-	-	-	-	-	-
SCO4927	CAD30917	39	51	12.91	26.1	1.01556	0.00155392	0.0049985	yes	CAD30917	biotin--[acetyl-CoA-carboxylase] synthetase [Streptomyces coelicolor]	Global and overview maps;Metabolism of cofactors and vitamins	ko01100//Metabolic pathways;ko00780//Biotin metabolism	-	GO:0018271//biotin-protein ligase activity	GO:0036211
SCO4932	CAD30922	452	643	73.1	161.32	1.14198	1.65264e-36	2.4734e-35	yes	CAD30922	histidine ammonia-lyase [Streptomyces coelicolor]	Global and overview maps;Amino acid metabolism	ko01100//Metabolic pathways;ko00340//Histidine metabolism	GO:0044424	GO:0016841//ammonia-lyase activity	GO:0006536//glutamate metabolic process;GO:0006547//histidine metabolic process
SCO4935	CAD30925	15	45	2.52	11.72	2.21748	3.53947e-08	1.96802e-07	yes	CAD30925	membrane protein [Streptomyces coelicolor]	-	-	GO:0031224//intrinsic component of membrane	-	-
SCO4947	CAD30933	1525	413	92.91	39.11	-1.2483	1.34981e-57	2.83161e-56	yes	CAD30933	nitrate reductase A subunit alpha [Streptomyces coelicolor]	-	-	GO:1990204	GO:0016661;GO:0046914//transition metal ion binding;GO:0051536//iron-sulfur cluster binding	GO:0043436;GO:0055114//oxidation-reduction process
SCO4948	CAD30934	253	64	37.77	14.83	-1.34872	1.39538e-12	1.01902e-11	yes	CAD30934	nitrate reductase [Streptomyces violaceoruber]	-	-	GO:1990204	GO:0016661;GO:0051540	GO:0043436
SCO4949	CAD30935	88	23	43.88	17.68	-1.31145	4.86729e-05	0.000195544	yes	CAD30935	nitrate reductase subunit delta NarJ3 [Streptomyces coelicolor]	-	-	-	GO:0005515//protein binding	GO:0043623//cellular protein complex assembly
SCO4950	CAD30936	104	19	46.25	13.04	-1.82651	2.55159e-08	1.43347e-07	yes	CAD30936	nitrate reductase subunit gamma NarI3 [Streptomyces coelicolor]	-	-	GO:1990204	GO:0016661;GO:0051536//iron-sulfur cluster binding;GO:0043169//cation binding	GO:0044710
SCO4979	CAC40592	354	672	46.76	137.77	1.55891	3.6199e-61	8.08658e-60	yes	CAC40592	phosphoenolpyruvate carboxykinase [Streptomyces coelicolor]	Global and overview maps;Global and overview maps;Carbohydrate metabolism;Carbohydrate metabolism;Carbohydrate metabolism	ko01100//Metabolic pathways;ko01110//Biosynthesis of secondary metabolites;ko00010//Glycolysis / Gluconeogenesis;ko00620//Pyruvate metabolism;ko00020//Citrate cycle (TCA cycle)	GO:0044424	GO:0046914//transition metal ion binding;GO:0004611//phosphoenolpyruvate carboxykinase activity;GO:0032550;GO:0016772//transferase activity, transferring phosphorus-containing groups;GO:0000166//nucleotide binding	GO:0006796//phosphate-containing compound metabolic process;GO:0006006//glucose metabolic process
SCO4985	CAC40598	98	16	33.55	8.47	-1.98588	1.01562e-08	5.91183e-08	yes	-	-	-	-	-	-	-
SCO5013	CAB92606	1358	324	803.28	294.82	-1.44607	1.24899e-63	2.86625e-62	yes	-	-	-	-	-	-	-
SCO5015	CAB92608	728	203	413.14	177.3	-1.22044	6.58688e-28	8.31374e-27	yes	CAB92608	secreted protein [Streptomyces lividans]	-	-	GO:0031224//intrinsic component of membrane;GO:0019867//outer membrane	-	-
SCO5016	CAB92609	61	12	22.3	6.78	-1.71769	4.58304e-05	0.000184712	yes	-	-	-	-	-	-	-
SCO5017	CAB92610	549	156	134.56	59.22	-1.18409	6.15272e-21	6.32219e-20	yes	CAB92610	AraC family transcriptional regulator [Streptomyces coelicolor]	-	-	-	GO:0003677//DNA binding;GO:0001071//nucleic acid binding transcription factor activity	GO:0010468//regulation of gene expression;GO:0034645//cellular macromolecule biosynthetic process
SCO5019	CAB92612	29	5	16.73	4.44	-1.91381	0.00335045	0.010137	yes	-	-	-	-	-	-	-
SCO5028	CAC05873	7749	627	1499.56	188.12	-2.99481	0	0	yes	CAC05873	ATP-binding protein [Streptomyces coelicolor]	-	-	-	GO:0032550	-
SCO5034	CAC05879	612	971	61.26	150.98	1.30134	3.17273e-65	7.48506e-64	yes	-	-	-	-	-	-	-
SCO5035	CAC05880	195	322	91.37	232.66	1.34843	3.01493e-25	3.53986e-24	yes	CAC05880	ABC transporter ATP-binding protein [Streptomyces coelicolor]	-	-	-	GO:0017111//nucleoside-triphosphatase activity;GO:0032550	-
SCO5036	CAC05881	337	558	250.15	635.26	1.34455	4.55557e-42	7.49986e-41	yes	-	-	-	-	-	-	-
SCO5039	CAC05884	1317	2396	144.69	408.78	1.49836	2.70515e-194	2.00844e-192	yes	CAC05884	penicillin-binding protein [Streptomyces lividans]	-	-	-	GO:0008144//drug binding	-
SCO5046	CAC05891	1073	92	1654.82	214.08	-2.95045	5.69288e-124	2.53601e-122	yes	CAC05891	WhiB family transcriptional regulator [Streptomyces coelicolor]	-	-	GO:0044424	GO:0043169//cation binding;GO:0003676//nucleic acid binding;GO:0051536//iron-sulfur cluster binding	GO:0010468//regulation of gene expression;GO:0034645//cellular macromolecule biosynthetic process
SCO5050	CAC05895	50	9	9.62	2.69	-1.83843	0.000178556	0.000660578	yes	CAC05895	nucleotide-sugar dehydrogenase [Streptomyces coelicolor]	-	-	-	GO:0016614//oxidoreductase activity, acting on CH-OH group of donors;GO:0016627//oxidoreductase activity, acting on the CH-CH group of donors;GO:0000166//nucleotide binding	GO:0044710;GO:0005976//polysaccharide metabolic process
SCO5057	CAC05902	42	11	7.72	3.14	-1.29784	0.0066671	0.0190098	yes	CAC05902	amino acid permease [Streptomyces coelicolor]	-	-	GO:0031224//intrinsic component of membrane	GO:0046943//carboxylic acid transmembrane transporter activity	GO:0044763;GO:0006865//amino acid transport
SCO5071	CAC37459	4661	1471	4921.63	2367.49	-1.05578	5.49481e-113	2.22525e-111	yes	-	-	-	-	-	-	-
SCO5072	CAC37460	20261	6220	6233.81	2960.36	-1.07434	4.34212e-307	6.20432e-305	yes	CAC37460	hydroxylacyl-CoA dehydrogenase [Streptomyces lividans]	-	-	-	GO:0016616//oxidoreductase activity, acting on the CH-OH group of donors, NAD or NADP as acceptor;GO:0048037//cofactor binding	GO:0032787//monocarboxylic acid metabolic process
SCO5073	CAC37461	8120	2356	2277.72	1022.86	-1.15498	7.04809e-206	5.44645e-204	yes	CAC37461	oxidoreductase [Streptomyces coelicolor]	-	-	-	GO:0003824//catalytic activity;GO:0046914//transition metal ion binding	GO:0044710
SCO5074	CAC37462	12856	3232	6697.6	2593.74	-1.36861	0	0	yes	-	-	-	-	-	-	-
SCO5075	CAD55222	5885	1620	1818.68	774.42	-1.2317	2.81942e-182	1.85665e-180	yes	CAD55222	oxidoreductase [Streptomyces coelicolor]	-	-	-	GO:0003824//catalytic activity;GO:0046914//transition metal ion binding	GO:0044710
SCO5076	CAC44189	11400	2773	1758.2	663.58	-1.40576	0	0	yes	CAC44189	integral membrane protein [Streptomyces lividans]	-	-	GO:0031224//intrinsic component of membrane	-	GO:0051234//establishment of localization;GO:0044763
SCO5077	CAC44190	3184	793	4341.22	1637.59	-1.40653	3.72014e-134	1.81759e-132	yes	CAC44190	actVA 2 [Streptomyces coelicolor]	-	-	-	GO:0032553;GO:0016641//oxidoreductase activity, acting on the CH-NH2 group of donors, oxygen as acceptor	GO:0009108//coenzyme biosynthetic process;GO:0044710
SCO5078	CAC44191	4851	1383	1685.45	742.73	-1.18222	2.35059e-146	1.2715e-144	yes	-	-	-	-	-	-	-
SCO5079	CAC44192	8660	2483	2826.22	1253.04	-1.17344	1.13192e-220	9.63149e-219	yes	-	-	-	-	-	-	-
SCO5080	CAC44193	4729	1294	1097.47	465.23	-1.23817	6.85747e-156	3.93421e-154	yes	CAC44193	hydrolase [Streptomyces coelicolor]	-	-	-	GO:0016627//oxidoreductase activity, acting on the CH-CH group of donors;GO:0000166//nucleotide binding	GO:0044710
SCO5081	CAC44194	851	237	1773.37	736.19	-1.26834	2.53709e-32	3.4744e-31	yes	-	-	-	-	-	-	-
SCO5083	CAC44196	12046	1998	1690.01	435.05	-1.95778	0	0	yes	CAC44196	actinorhodin transporter [Streptomyces coelicolor]	-	-	GO:0031224//intrinsic component of membrane	-	GO:0051234//establishment of localization;GO:0044763;GO:0009636//response to toxic substance
SCO5084	CAC44197	15355	2495	1700.29	429.04	-1.9866	0	0	yes	CAC44197	membrane protein [Streptomyces coelicolor]	-	-	GO:0031224//intrinsic component of membrane	-	-
SCO5086	CAC44199	6803	1679	2624.63	1000.49	-1.39141	5.72235e-249	5.85613e-247	yes	CAC44199	ketoacyl reductase [Streptomyces coelicolor]	-	-	-	GO:0003824//catalytic activity	GO:0016999//antibiotic metabolic process;GO:0044710
SCO5087	CAC44200	11623	3521	2098.19	985.7	-1.08992	2.24384e-235	2.09785e-233	yes	CAC44200	actinorhodin polyketide beta-ketoacyl synthase subunit alpha [Streptomyces coelicolor]	-	-	-	GO:0016740//transferase activity	GO:0016999//antibiotic metabolic process
SCO5088	CAC44201	4048	1117	864.77	369.81	-1.22553	1.98191e-135	9.80982e-134	yes	CAC44201	actinorhodin polyketide beta-ketoacyl synthase subunit beta [Streptomyces coelicolor]	-	-	-	GO:0016740//transferase activity	GO:0016999//antibiotic metabolic process
SCO5090	CAC44203	3947	1165	1168.11	533.46	-1.13072	2.07744e-115	8.59696e-114	yes	CAC44203	actinorhodin polyketide synthase bifunctional cyclase/dehydratase [Streptomyces coelicolor]	-	-	-	-	GO:0016999//antibiotic metabolic process
SCO5091	CAC44204	1888	566	607.64	281.71	-1.10901	1.8251e-57	3.81809e-56	yes	-	-	-	-	-	-	-
SCO5093	CAC44206	275	77	225.69	96.77	-1.22171	1.46388e-11	1.01893e-10	yes	-	-	-	-	-	-	-
SCO5099	CAC44212	295	92	69.62	33.63	-1.04975	4.42886e-10	2.81846e-09	yes	-	-	-	-	-	-	-
SCO5107	CAC44314	256	33	31.22	6.25	-2.32054	7.59002e-25	8.82938e-24	yes	CAC44314	succinate dehydrogenase flavoprotein subunit [Streptomyces coelicolor]	-	-	-	GO:0000104//succinate dehydrogenase activity	GO:0044710
SCO5108	CAC44315	211	28	74.42	15.26	-2.28594	1.64778e-20	1.65719e-19	yes	-	-	-	-	-	-	-
SCO5109	CAC44316	188	26	198.51	41.85	-2.24591	1.25932e-17	1.1435e-16	yes	-	-	-	-	-	-	-
SCO5110	CAC44317	919	163	92.93	25.6	-1.86	1.06948e-63	2.46175e-62	yes	-	-	-	-	-	-	-
SCO5117	CAC05747	250	37	37.64	8.64	-2.12316	3.06248e-22	3.28037e-21	yes	-	-	-	-	-	-	-
SCO5118	CAC05748	61	10	18.77	4.76	-1.9794	4.62909e-06	2.1259e-05	yes	CAC05748	peptide transport system integral membrane protein [Streptomyces coelicolor]	-	-	GO:0031224//intrinsic component of membrane	-	GO:0051234//establishment of localization
SCO5119	CAC05749	69	11	21.42	5.28	-2.02035	1.5904e-06	7.5749e-06	yes	CAC05749	peptide ABC transporter permease [Streptomyces coelicolor]	-	-	GO:0031224//intrinsic component of membrane	-	GO:0051234//establishment of localization
SCO5120	CAC05750	59	7	16.68	3.06	-2.44652	7.83477e-07	3.83782e-06	yes	CAC05750	peptide transport system ATP-binding protein [Streptomyces coelicolor]	-	-	-	GO:0022892;GO:0017111//nucleoside-triphosphatase activity;GO:0032550	GO:0042886//amide transport
SCO5121	CAC05751	139	43	35.18	16.85	-1.06201	1.69228e-05	7.26098e-05	yes	CAC05751	peptide ABC transporter ATP-binding protein [Streptomyces coelicolor]	-	-	-	GO:0022892;GO:0017111//nucleoside-triphosphatase activity;GO:0032550	GO:0042886//amide transport
SCO5125	CAC05755	1853	570	625.17	297.31	-1.07228	1.65957e-53	3.24752e-52	yes	CAC05755	DNA-binding protein [Streptomyces sp.]	-	-	-	GO:0003677//DNA binding	-
SCO5168	CAC01369	101	13	78.43	15.71	-2.31972	1.81251e-10	1.18841e-09	yes	-	-	-	-	-	-	-
SCO5191	CAC01321	995	337	2506.73	1252.64	-1.00083	1.38763e-24	1.60681e-23	yes	-	-	-	-	-	-	-
SCO5207	CAB94592	672	48	720.43	78.41	-3.19975	1.72769e-86	5.19198e-85	yes	CAB94592	histidine kinase [Streptomyces coelicolor]	-	-	-	GO:0016772//transferase activity, transferring phosphorus-containing groups	GO:0006796//phosphate-containing compound metabolic process
SCO5248	CAC05971	380	64	236.8	61.31	-1.94947	3.99818e-29	5.1319e-28	yes	CAC05971	peptidoglycan-binding protein [Streptomyces coelicolor]	-	-	-	GO:0016811//hydrolase activity, acting on carbon-nitrogen (but not peptide) bonds, in linear amides	GO:0000270//peptidoglycan metabolic process
SCO5249	CAC05970	6478	1340	1166.4	374.17	-1.6403	1.13428085037879e-317	1.68429585851694e-315	yes	-	-	-	-	-	-	-
SCO5250	CAC05969	1059	165	241.75	58.36	-2.05046	1.4449e-82	4.22479e-81	yes	CAC05969	polyprenyl synthetase [Streptomyces coelicolor]	-	-	-	GO:0003824//catalytic activity	GO:0006720//isoprenoid metabolic process
SCO5264	CAC05955	113	179	28.19	69.16	1.29475	8.1644e-14	6.34144e-13	yes	-	-	-	-	-	-	-
SCO5265	CAC05954	233	608	64.33	259.81	2.01389	4.1704e-80	1.17407e-78	yes	-	-	-	-	-	-	-
SCO5268	CAC05951	297	32	272.51	44.88	-2.60216	2.77741e-32	3.79663e-31	yes	-	-	-	-	-	-	-
SCO5269	CAC05950	2175	128	228.53	20.89	-3.4515	6.20014e-283	7.95824e-281	yes	-	-	-	-	-	-	-
SCO5270	CAC05949	1323	169	355.42	70.29	-2.33813	3.74677e-119	1.60307e-117	yes	CAC05949	ATPase AAA [Streptomyces coelicolor]	-	-	-	GO:0017111//nucleoside-triphosphatase activity;GO:0032550	-
SCO5271	CAC05948	600	103	41.27	11.01	-1.90628	3.20818e-44	5.45967e-43	yes	-	-	-	-	-	-	-
SCO5273	CAC05946	1121	144	145.04	28.92	-2.32631	1.73521e-101	6.37901e-100	yes	CAC05946	radical SAM protein [Streptomyces coelicolor]	-	-	-	GO:0051540	-
SCO5274	CAC05945	159	30	24.1	7.05	-1.77334	6.06236e-12	4.29872e-11	yes	-	-	-	-	-	-	-
SCO5276	CAC05943	167	24	190.7	41.7	-2.19319	9.37159e-16	7.93859e-15	yes	-	-	-	-	-	-	-
SCO5277	CAD55346	119	19	36.29	8.96	-2.018	1.94566e-10	1.27022e-09	yes	CAD55346	magnesium chelatase [Streptomyces lividans]	-	-	-	GO:0017111//nucleoside-triphosphatase activity;GO:0032550	-
SCO5278	CAC04493	34	4	4.13	0.75	-2.46118	0.000197437	0.000726526	yes	-	-	-	-	-	-	-
SCO5279	CAC04494	54	9	11.36	2.94	-1.95007	3.08871e-05	0.000127958	yes	-	-	-	-	-	-	-
SCO5280	CAC04495	143	41	9.36	4.17	-1.16646	2.0924e-06	9.87275e-06	yes	CAC04495	ATP-binding protein [Streptomyces violaceoruber]	-	-	-	GO:0032550	-
SCO5285	CAC04500	214	612	20.57	91.37	2.15118	6.97402e-88	2.12961e-86	yes	CAC04500	ATP-dependent protease [Streptomyces coelicolor]	-	-	GO:0044424	GO:0004175//endopeptidase activity;GO:0003677//DNA binding;GO:0042623//ATPase activity, coupled;GO:0032550	GO:0006950//response to stress;GO:0051603//proteolysis involved in cellular protein catabolic process
SCO5286	CAC04501	596	62	213.44	34.31	-2.63713	5.45856e-64	1.26803e-62	yes	CAC04501	hydrolase [Streptomyces coelicolor]	-	-	-	GO:0004553//hydrolase activity, hydrolyzing O-glycosyl compounds	GO:0044238;GO:0044036//cell wall macromolecule metabolic process;GO:0000270//peptidoglycan metabolic process
SCO5300	CAB45624	62	19	49.15	23.08	-1.09055	0.00390269	0.0117142	yes	-	-	-	-	-	-	-
SCO5301	CAB45623	40	11	6.9	2.94	-1.23078	0.0133924	0.0354266	yes	CAB45623	penicillin-binding protein [Streptomyces coelicolor]	-	-	-	GO:0008144//drug binding	-
SCO5302	CAB45622	70	10	13.36	2.96	-2.17425	4.28441e-07	2.1573e-06	yes	CAB45622	Cell division protein FtsW [Streptomyces lividans]	-	-	GO:0031224//intrinsic component of membrane	-	GO:0044763
SCO5303	CAB45621	28	4	26.03	5.68	-2.19621	0.00233201	0.00727362	yes	-	-	-	-	-	-	-
SCO5306	CAB45618	126	39	111.24	52.66	-1.0789	5.46723e-05	0.000217569	yes	CAB45618	protein phosphatase [Streptomyces lividans]	-	-	-	GO:0004721//phosphoprotein phosphatase activity	GO:0006796//phosphate-containing compound metabolic process;GO:0006464//cellular protein modification process
SCO5310	CAB45614	18	45	11.74	45.1	1.9417	7.52837e-07	3.69012e-06	yes	-	-	-	-	-	-	-
SCO5314	CAB45610	91	17	201.29	55.88	-1.84887	2.95094e-07	1.50286e-06	yes	CAB45610	whiE protein VII [Streptomyces coelicolor]	-	-	-	-	GO:0030638//polyketide metabolic process
SCO5315	CAB45609	73	16	64.45	21.6	-1.57715	3.35003e-05	0.000137954	yes	-	-	-	-	-	-	-
SCO5317	CAB45607	47	6	9.54	1.89	-2.3356	1.55617e-05	6.73038e-05	yes	CAB45607	polyketide beta-ketoacyl synthase [Streptomyces coelicolor]	-	-	-	GO:0016740//transferase activity	GO:0016999//antibiotic metabolic process
SCO5318	CAB45606	138	14	28.11	4.42	-2.66897	2.66637e-16	2.29982e-15	yes	CAB45606	polyketide beta-ketoacyl synthase alpha [Streptomyces coelicolor]	-	-	-	GO:0016740//transferase activity	-
SCO5319	CAB45605	31	3	28.08	4.15	-2.75836	0.00019426	0.000715184	yes	-	-	-	-	-	-	-
SCO5320	CAB45604	176	15	38.78	5.12	-2.9211	4.61486e-22	4.89472e-21	yes	-	-	-	-	-	-	-
SCO5321	CAB45603	144	9	18.39	1.78	-3.36897	5.12484e-21	5.28032e-20	yes	CAB45603	polyketide hydroxylase [Streptomyces coelicolor]	-	-	-	GO:0003824//catalytic activity	GO:0044710
SCO5350	CAC33914	441	15	304.7	15.91	-4.25938	4.82622e-72	1.20624e-70	yes	-	-	-	-	-	-	-
SCO5379	CAB94550	80	117	48.98	110.15	1.1692	2.93481e-08	1.64267e-07	yes	-	-	-	-	-	-	-
SCO5398	CAB70628	520	717	549.08	1153.97	1.07152	8.09191e-38	1.24807e-36	yes	-	-	-	-	-	-	-
SCO5428	CAB72404	65	15	21.02	7.5	-1.4868	0.000181168	0.000669589	yes	CAB72404	integral membrane transport protein [Streptomyces coelicolor]	-	-	GO:0031224//intrinsic component of membrane	-	GO:0051234//establishment of localization
SCO5429	CAB72405	39	7	11.69	3.25	-1.84676	0.00095196	0.00315501	yes	CAB72405	amino acid ABC transporter permease [Streptomyces coelicolor]	-	-	GO:0031224//intrinsic component of membrane	-	GO:0051234//establishment of localization
SCO5430	CAB72406	155	44	28.65	12.61	-1.18397	5.584e-07	2.76752e-06	yes	CAB72406	sugar ABC transporter substrate-binding protein [Streptomyces coelicolor]	-	-	-	-	GO:0051234//establishment of localization
SCO5440	CAB72416	738	164	74.3	25.65	-1.5344	5.67731e-40	9.12829e-39	yes	CAB72416	1,4-alpha-glucan-branching protein [Streptomyces coelicolor]	Global and overview maps;Carbohydrate metabolism	ko01100//Metabolic pathways;ko00500//Starch and sucrose metabolism	-	GO:0016798//hydrolase activity, acting on glycosyl bonds;GO:0043167//ion binding;GO:0016758//transferase activity, transferring hexosyl groups	GO:0005977//glycogen metabolic process
SCO5441	CAB72417	253	36	46.03	10.16	-2.17967	5.02163e-23	5.54355e-22	yes	CAB72417	maltokinase [Streptomyces mutabilis]	-	-	-	GO:0016740//transferase activity	-
SCO5442	CAB72418	1388.62	234.87	199.63	52.4	-1.92969	3.3123e-98	1.1667e-96	yes	CAB72418	trehalose synthase [Streptomyces coelicolor]	-	-	-	GO:0043167//ion binding	GO:0044238
SCO5443	CAB72419	1359.08	205.64	159.6	37.5	-2.0895	1.576e-106	6.08929e-105	yes	CAB72419	alpha-1,4-glucan:maltose-1-phosphate maltosyltransferase [Streptomyces coelicolor]	-	-	-	GO:0016757//transferase activity, transferring glycosyl groups;GO:0016798//hydrolase activity, acting on glycosyl bonds;GO:0043167//ion binding	GO:0009250//glucan biosynthetic process
SCO5447	CAB76001	70	22	8.1	3.95	-1.03607	0.00342091	0.0103367	yes	CAB76001	peptidase M4 [Streptomyces coelicolor]	-	-	-	GO:0004175//endopeptidase activity	GO:0019538//protein metabolic process
SCO5456	CAB76010	630	57	62.71	8.81	-2.83148	8.06156e-73	2.03501e-71	yes	CAB76010	glycosyl hydrolase [Streptomyces coelicolor]	-	-	-	GO:0016798//hydrolase activity, acting on glycosyl bonds;GO:0043167//ion binding	GO:0005977//glycogen metabolic process
SCO5457	CAB76011	183	44	38.05	14.18	-1.42404	3.79981e-10	2.4304e-09	yes	CAB76011	lipoprotein [Streptomyces coelicolor]	-	-	-	GO:0003824//catalytic activity	-
SCO5466	CAB76020	2230	564	1482.15	575.81	-1.36403	8.21816e-91	2.64834e-89	yes	CAB76020	hydrolase [Streptomyces coelicolor]	-	-	-	GO:0004553//hydrolase activity, hydrolyzing O-glycosyl compounds	GO:0044238;GO:0044036//cell wall macromolecule metabolic process;GO:0000270//peptidoglycan metabolic process
SCO5467	CAD55354	68	15	28.95	9.86	-1.5539	8.47064e-05	0.000328628	yes	CAD55354	peptidase M15, partial [Streptomyces coelicolor]	-	-	-	GO:0004181//metallocarboxypeptidase activity	GO:0019538//protein metabolic process
SCO5476	CAA20179	4966	8001	1360.24	3392.38	1.31844	0	0	yes	CAA20179	oligopeptide transport integral membrane protein [Streptomyces coelicolor]	-	-	GO:0031224//intrinsic component of membrane	-	GO:0051234//establishment of localization
SCO5477	CAA20180	27454	39237	3688.78	8183.14	1.14951	0	0	yes	-	-	-	-	-	-	-
SCO5478	CAA20181	5043	7661	1397.77	3286.66	1.2335	5.13828271674896e-322	7.94111712560636e-320	yes	CAA20181	oligopeptide transport system integral membrane protein [Streptomyces coelicolor]	-	-	GO:0031224//intrinsic component of membrane	-	GO:0051234//establishment of localization
SCO5479	CAA20182	3665	5454	898.27	2070.36	1.20466	1.84159e-248	1.85952e-246	yes	CAA20182	oligopeptide ABC transporter ATP-binding protein [Streptomyces coelicolor]	-	-	-	GO:0022892;GO:0017111//nucleoside-triphosphatase activity;GO:0032550	GO:0042886//amide transport
SCO5480	CAA20183	3276	4881	550.17	1271.52	1.2086	7.11891e-231	6.41804e-229	yes	CAA20183	peptide ABC transporter ATP-binding protein [Streptomyces coelicolor]	-	-	-	GO:0022892;GO:0017111//nucleoside-triphosphatase activity;GO:0032550	GO:0042886//amide transport
SCO5481	CAA20184	54	82	27.12	63.47	1.22672	1.59483e-06	7.59124e-06	yes	CAA20184	UPF0126-like membrane protein [Streptomyces lividans]	-	-	GO:0031224//intrinsic component of membrane	-	-
SCO5485	CAA20188	3	15	2.14	16.65	2.95984	0.000404902	0.00142752	yes	-	-	-	-	-	-	-
SCO5487	CAA20190	313	510	134.91	339.21	1.33018	7.62059e-38	1.17777e-36	yes	CAA20190	N-acetylmuramoyl-L-alanine amidase [Streptomyces sp.]	-	-	-	GO:0016811//hydrolase activity, acting on carbon-nitrogen (but not peptide) bonds, in linear amides	GO:0000270//peptidoglycan metabolic process
SCO5502	CAB37578	516	687	53.97	111.61	1.04824	8.43699e-34	1.18982e-32	yes	CAB37578	membrane protein [Streptomyces coelicolor]	-	-	GO:0031224//intrinsic component of membrane	-	-
SCO5504	CAB37580	278	390	151.61	327.48	1.11104	1.52002e-22	1.65153e-21	yes	-	-	-	-	-	-	-
SCO5519	CAB37595	302	904	92.51	428.38	2.21121	1.67074e-131	8.05892e-130	yes	CAB37595	proline dehydrogenase [Streptomyces coelicoflavus]	Global and overview maps;Global and overview maps;Amino acid metabolism	ko01100//Metabolic pathways;ko01110//Biosynthesis of secondary metabolites;ko00330//Arginine and proline metabolism	-	GO:0016645//oxidoreductase activity, acting on the CH-NH group of donors	GO:0006536//glutamate metabolic process
SCO5520	CAD55356	1116	3049	167.32	709.33	2.08385	0	0	yes	CAD55356	delta-1-pyrroline-5-carboxylate dehydrogenase, partial [Streptomyces coelicolor]	Global and overview maps;Amino acid metabolism;Amino acid metabolism	ko01100//Metabolic pathways;ko00330//Arginine and proline metabolism;ko00250//Alanine, aspartate and glutamate metabolism	-	GO:0016646//oxidoreductase activity, acting on the CH-NH group of donors, NAD or NADP as acceptor;GO:0016903//oxidoreductase activity, acting on the aldehyde or oxo group of donors	GO:0006560//proline metabolic process;GO:0006536//glutamate metabolic process
SCO5522	CAA19970	7327	2213	1916.8	896.37	-1.09653	2.91587e-175	1.85562e-173	yes	CAA19970	3-isopropylmalate dehydrogenase [Streptomyces coelicolor]	-	-	GO:0044424	GO:0046872//metal ion binding;GO:0016616//oxidoreductase activity, acting on the CH-OH group of donors, NAD or NADP as acceptor;GO:0000166//nucleotide binding	GO:0008652//cellular amino acid biosynthetic process;GO:0006551//leucine metabolic process
SCO5548	CAA19996	9	19	12.27	39.24	1.67719	0.00525564	0.0152845	yes	-	-	-	-	-	-	-
SCO5556	CAA20004	1881	553	951.57	431.07	-1.14239	1.76668e-59	3.79011e-58	yes	CAA20004	histone-like DNA binding protein [Streptomyces coelicolor]	-	-	-	GO:0003676//nucleic acid binding	GO:0051276//chromosome organization
SCO5571	CAA22414	7	15	8.43	28.13	1.73851	0.0106654	0.0290327	yes	CAA22414	50S ribosomal protein L32 [Streptomyces coelicolor]	-	-	GO:0044391	GO:0005198//structural molecule activity	GO:0010467//gene expression
SCO5644	CAA19908	522	70	284.68	58.78	-2.27594	9.39233e-48	1.71393e-46	yes	-	-	-	-	-	-	-
SCO5649	CAA19903	235	44	88.23	25.52	-1.78964	5.25864e-17	4.69066e-16	yes	CAA19903	TIGR03083 family protein [Streptomyces ipomoeae]	-	-	-	GO:0043169//cation binding	-
SCO5653	CAA19899	27	5	4.65	1.33	-1.8058	0.00817489	0.022836	yes	-	-	-	-	-	-	-
SCO5654	CAA19898	125	18	49.04	10.91	-2.16831	8.60536e-12	6.05654e-11	yes	CAA19898	ABC transporter ATP-binding protein [Streptomyces coelicolor]	-	-	-	GO:0017111//nucleoside-triphosphatase activity;GO:0032550	-
SCO5658	CAA19894	714	138	156.35	46.83	-1.73927	4.58717e-46	8.1165e-45	yes	CAA19894	polyamine-binding lipoprotein [Streptomyces coelicolor]	-	-	GO:0044464	GO:0005488//binding	GO:0044765
SCO5660	CAA19892	33	120	7.53	42.44	2.4947	2.69206e-22	2.89177e-21	yes	-	-	-	-	-	-	-
SCO5673	CAA20216	111	32	14.63	6.55	-1.15936	4.35636e-05	0.000176421	yes	CAA20216	ChiB, partial [Streptomyces coelicolor]	-	-	-	GO:0004553//hydrolase activity, hydrolyzing O-glycosyl compounds	GO:0044238;GO:0006026
SCO5690	CAB91126	8	0	0.84	0.001	-9.71425	0.0156414	0.0406494	yes	CAB91126	alpha-L-fucosidase [Streptomyces sp.]	-	-	-	GO:0015928//fucosidase activity	-
SCO5691	CAB91127	73	19	31.08	12.48	-1.31637	0.000326333	0.00116209	yes	CAB91127	glycosyl hydrolase family 12 [Streptomyces turgidiscabies]	-	-	-	GO:0004553//hydrolase activity, hydrolyzing O-glycosyl compounds	GO:0005976//polysaccharide metabolic process
SCO5693	CAB91129	1663	471	201.03	88.4	-1.18529	2.00894e-57	4.19111e-56	yes	CAB91129	acyl-CoA dehydrogenase [Streptomyces coelicolor]	Global and overview maps	ko01110//Biosynthesis of secondary metabolites	-	GO:0016627//oxidoreductase activity, acting on the CH-CH group of donors;GO:0000166//nucleotide binding	GO:0044710
SCO5710	CAB37473	517	73	28.09	6.17	-2.18671	2.28552e-45	3.97891e-44	yes	-	-	-	-	-	-	-
SCO5714	CAB37469	82	25	24.17	11.4	-1.08418	0.000899674	0.0030001	yes	CAB37469	peptide transport permease [Streptomyces coelicolor]	-	-	GO:0031224//intrinsic component of membrane	-	GO:0051234//establishment of localization
SCO5715	CAD55363	132	41	38.74	18.62	-1.05697	2.86589e-05	0.000119249	yes	CAD55363	peptide transport system permease [Streptomyces lividans]	-	-	GO:0031224//intrinsic component of membrane	-	GO:0051234//establishment of localization
SCO5716	CAA20251	1118	211	144.39	42.3	-1.77124	1.20512e-71	3.00211e-70	yes	-	-	-	-	-	-	-
SCO5742	CAA20293	83	133	72.51	180.82	1.3183	6.60272e-11	4.42499e-10	yes	-	-	-	-	-	-	-
SCO5746	CAA19847	13416	2238	6459.68	1661.21	-1.95923	0	0	yes	CAA19847	aminotransferase DegT [Streptomyces violaceoruber]	-	-	-	GO:0043168//anion binding;GO:0016769//transferase activity, transferring nitrogenous groups	-
SCO5774	CAA15880	831	1258	265.01	620.46	1.22729	1.36837e-75	3.62331e-74	yes	CAA15880	glutamate ABC transporter permease [Streptomyces coelicolor]	-	-	GO:0031224//intrinsic component of membrane	-	GO:0051234//establishment of localization
SCO5775	CAA15881	515	993	253.2	752.48	1.57138	1.34326e-89	4.27417e-88	yes	CAA15881	glutamate permease [Streptomyces coelicolor]	-	-	GO:0031224//intrinsic component of membrane	-	GO:0051234//establishment of localization
SCO5776	CAA15882	2223	3864	784.06	2106.32	1.42569	1.59106e-262	1.77193e-260	yes	CAA15882	glutamate-binding protein [Streptomyces coelicolor]	-	-	-	-	GO:0051234//establishment of localization
SCO5777	CAA15883	838	1501	328.75	909.37	1.46788	6.61749e-117	2.78413e-115	yes	CAA15883	glutamate uptake system ATP-binding protein [Streptomyces coelicolor]	-	-	-	GO:0017111//nucleoside-triphosphatase activity;GO:0032550	-
SCO5795	CAA18332	169	25	27.33	6.27	-2.12395	3.46358e-15	2.8635e-14	yes	CAA18332	zinc metalloprotease [Streptomyces coelicolor]	-	-	-	GO:0046914//transition metal ion binding;GO:0008238//exopeptidase activity	GO:0019538//protein metabolic process
SCO5800	CAA18348	98	28	12.06	5.35	-1.17262	6.60537e-05	0.00026067	yes	CAA18348	siderophore biosynthesis protein [Streptomyces sp.]	-	-	-	GO:0005381//iron ion transmembrane transporter activity	GO:0015891//siderophore transport;GO:0009237//siderophore metabolic process
SCO5801	CAA18337	84	25	38.84	17.83	-1.12324	0.000484191	0.00169054	yes	CAA18337	rhizobactin siderophore biosynthesis protein rhbD [Streptomyces mirabilis]	-	-	-	GO:0016407//acetyltransferase activity	-
SCO5814	CAA18512	784	166	441.34	143.83	-1.61753	6.02453e-45	1.03221e-43	yes	-	-	-	-	-	-	-
SCO5819	CAA18517	2112	674	686.05	338.56	-1.0189	2.70745e-55	5.43859e-54	yes	CAA18517	GntR family transcriptional regulator [Streptomyces coelicolor]	-	-	-	GO:0003676//nucleic acid binding;GO:0001071//nucleic acid binding transcription factor activity	GO:0010468//regulation of gene expression;GO:0034645//cellular macromolecule biosynthetic process
SCO5833	CAA18531	39	11	34.5	15.14	-1.18823	0.0187608	0.0477724	yes	-	-	-	-	-	-	-
SCO5834	CAA15791	657	50	273.07	32.08	-3.08952	2.43616e-82	7.0958e-81	yes	-	-	-	-	-	-	-
SCO5839	CAA15796	372	834	152.8	528.84	1.79119	6.73786e-92	2.19939e-90	yes	-	-	-	-	-	-	-
SCO5856	CAA15813	144	211	46.99	106.48	1.18016	4.30085e-14	3.41051e-13	yes	-	-	-	-	-	-	-
SCO5861	CAA16470	7947	755	5135.41	749.71	-2.77607	0	0	yes	-	-	-	-	-	-	-
SCO5882	CAA16173	221	42	49.01	14.43	-1.764	8.55952e-16	7.27511e-15	yes	CAA16173	RedV protein [Streptomyces coelicolor]	-	-	-	GO:0003824//catalytic activity	GO:0044710
SCO5883	CAA16174	137	30	52.86	17.88	-1.56383	6.37732e-09	3.77899e-08	yes	CAA16174	MarU [Streptomyces sp.]	Metabolism of cofactors and vitamins	ko00770//Pantothenate and CoA biosynthesis	-	GO:0046872//metal ion binding;GO:0016780//phosphotransferase activity, for other substituted phosphate groups	GO:0043170
SCO5884	CAA16175	899	153	290.68	76.5	-1.9259	4.11772e-65	9.68431e-64	yes	-	-	-	-	-	-	-
SCO5885	CAA16176	293	52	309.38	83.69	-1.88625	7.394e-22	7.80959e-21	yes	-	-	-	-	-	-	-
SCO5886	CAA16177	1659	329	354.41	108.92	-1.70215	1.87649e-97	6.45937e-96	yes	CAA16177	3-oxoacyl-ACP synthase [Streptomyces coelicolor]	Global and overview maps;Lipid metabolism	ko01100//Metabolic pathways;ko00061//Fatty acid biosynthesis	-	GO:0004312//fatty acid synthase activity	GO:0006631//fatty acid metabolic process
SCO5887	CAA16178	275	77	234.37	102.13	-1.19838	1.46388e-11	1.01893e-10	yes	-	-	-	-	-	-	-
SCO5888	CAA16179	1137	224	311.44	94.97	-1.71341	2.07344e-69	5.09811e-68	yes	CAA16179	3-oxoacyl-ACP synthase III [Streptomyces coelicolor]	Global and overview maps;Lipid metabolism	ko01100//Metabolic pathways;ko00061//Fatty acid biosynthesis	GO:0044424	GO:0004312//fatty acid synthase activity	GO:0006631//fatty acid metabolic process
SCO5889	CAA16180	89	21	70.68	25.95	-1.44557	1.62703e-05	7.01281e-05	yes	-	-	-	-	-	-	-
SCO5890	CAA16181	2152	373	268.5	72.25	-1.89385	9.39228e-143	4.97397e-141	yes	CAA16181	8-amino-7-oxononanoate synthase [Streptomyces coelicolor]	-	-	-	GO:0043168//anion binding;GO:0003824//catalytic activity	GO:0008152//metabolic process
SCO5891	CAA16182	1311	194	202.64	46.53	-2.12269	3.39563e-105	1.27936e-103	yes	CAA16182	peptide synthase [Streptomyces coelicolor]	-	-	-	GO:0003824//catalytic activity	-
SCO5892	CAA16183	2751	461	86.72	22.6	-1.94004	5.57819e-184	3.77175e-182	yes	CAA16183	polyketide synthase [Streptomyces coelicolor]	-	-	-	GO:0003824//catalytic activity;GO:0043168//anion binding;GO:0019842//vitamin binding	GO:0008152//metabolic process
SCO5893	CAA16184	666	105	174.23	42.53	-2.03444	1.16903e-52	2.27585e-51	yes	CAA16184	oxidoreductase [Streptomyces coelicolor]	-	-	-	GO:0003824//catalytic activity;GO:0043168//anion binding;GO:0048037//cofactor binding;GO:0019842//vitamin binding	GO:0008152//metabolic process
SCO5894	CAA16185	386	58	134.78	31.3	-2.10637	9.26287e-33	1.28007e-31	yes	CAA16185	thioesterase [Streptomyces coelicolor]	-	-	-	GO:0016787//hydrolase activity	GO:0008152//metabolic process
SCO5895	CAA16186	1605	253	397.56	97.06	-2.03422	1.05946e-119	4.58475e-118	yes	CAA16186	methyltransferase [Streptomyces coelicolor]	-	-	-	GO:0008168//methyltransferase activity	GO:0008152//metabolic process
SCO5896	CAD55238	3628	680	297.2	86.55	-1.77983	3.66886e-228	3.23073e-226	yes	CAD55238	phosphoenolpyruvate-utilizing enzyme, partial [Streptomyces coelicolor]	-	-	-	GO:0016772//transferase activity, transferring phosphorus-containing groups;GO:0032550	GO:0006796//phosphate-containing compound metabolic process
SCO5897	CAA16434	3547	719	786.59	247.07	-1.67069	8.82034e-202	6.74711e-200	yes	CAA16434	oxidase [Streptomyces coelicolor]	-	-	-	GO:0046914//transition metal ion binding;GO:0016705//oxidoreductase activity, acting on paired donors, with incorporation or reduction of molecular oxygen;GO:0051536//iron-sulfur cluster binding	GO:0044710;GO:0006725//cellular aromatic compound metabolic process
SCO5898	CAA16435	1766	413	844.49	304.48	-1.47173	5.97684e-83	1.76119e-81	yes	CAA16435	membrane protein [Desulfovibrio inopinatus]	-	-	GO:0044424;GO:0031224//intrinsic component of membrane	GO:0016491//oxidoreductase activity	GO:0044710;GO:0044238
SCO5899	CAA16436	679	161	220.56	80.87	-1.44749	8.68675e-34	1.22277e-32	yes	CAA16436	acyltransferase [Streptomyces violaceoruber]	-	-	-	GO:0016740//transferase activity	-
SCO5912	CAA16449	157	25	13.98	3.46	-2.01452	1.36636e-13	1.05371e-12	yes	CAA16449	protease [Streptomyces coelicolor]	-	-	-	GO:0046914//transition metal ion binding;GO:0004175//endopeptidase activity	GO:0019538//protein metabolic process
SCO5913	CAA16450	50	12	10.55	3.93	-1.42464	0.00128343	0.00417679	yes	CAA16450	protease [Streptomyces coelicolor]	-	-	-	GO:0004175//endopeptidase activity	GO:0019538//protein metabolic process
SCO5924	CAA16461	32	6	4.39	1.28	-1.77808	0.00189492	0.00600427	yes	CAA16461	membrane protein [Streptomyces coelicolor]	-	-	GO:0031224//intrinsic component of membrane	-	GO:0051234//establishment of localization
SCO5929	CAA16466	55	83	21.58	50.28	1.22029	1.35187e-06	6.47545e-06	yes	CAA16466	oxidoreductase [Streptomyces coelicolor]	-	-	-	GO:0003824//catalytic activity	GO:0044710
SCO5931	CAD55241	140	23	24.64	6.28	-1.97217	5.95042e-12	4.2233e-11	yes	CAD55241	endo-1,4-beta-xylanase, partial [Streptomyces coelicolor]	-	-	-	GO:0005488//binding;GO:0097599	GO:0000272//polysaccharide catabolic process
SCO5954	CAA16211	243	64	24.79	10.14	-1.2897	1.75171e-11	1.21481e-10	yes	CAA16211	chitinase [Streptomyces coelicolor]	Global and overview maps;Carbohydrate metabolism	ko01110//Biosynthesis of secondary metabolites;ko00520//Amino sugar and nucleotide sugar metabolism	-	GO:0004553//hydrolase activity, hydrolyzing O-glycosyl compounds;GO:0001871	GO:0044238;GO:0006026
SCO5960	CAA16217	25	4	45.47	10.91	-2.05926	0.00595708	0.0171597	yes	CAA16217	cobalt transporter CbiN [Streptomyces coelicolor]	-	-	GO:0031224//intrinsic component of membrane	GO:0046915//transition metal ion transmembrane transporter activity	GO:0009235//cobalamin metabolic process;GO:0000041//transition metal ion transport
SCO5965	CAA16222	32	7	29.75	9.95	-1.58012	0.0114032	0.0307428	yes	-	-	-	-	-	-	-
SCO5970	CAC44584	402	83	368.86	116.4	-1.66398	7.30201e-25	8.50741e-24	yes	-	-	-	-	-	-	-
SCO5978	CAC44592	17	25	14.64	32.94	1.16993	0.0138181	0.0364235	yes	CAC44592	ATP-binding protein [Streptomyces violaceorubidus]	-	-	-	GO:0032550	-
SCO5985	CAC44599	10	19	13.38	38.51	1.52516	0.00525564	0.0152845	yes	-	-	-	-	-	-	-
SCO5988	CAC44602	25	5	26.01	7.93	-1.71367	0.0126012	0.0336074	yes	-	-	-	-	-	-	-
SCO5989	CAC44603	63	8	20.56	4.04	-2.34741	4.75017e-07	2.3776e-06	yes	-	-	-	-	-	-	-
SCO5991	CAC44605	130	196	188.17	428.92	1.18867	6.34539e-14	4.95909e-13	yes	-	-	-	-	-	-	-
SCO5993	CAC44607	32	53	11.76	30.1	1.35588	3.61449e-05	0.0001478	yes	-	-	-	-	-	-	-
SCO5994	CAC44608	51	81	16.19	39.77	1.29658	4.31604e-07	2.17178e-06	yes	CAC44608	thiol-disulfide oxidoreductase [Streptomyces coelicolor]	-	-	-	-	GO:0044710;GO:0043623//cellular protein complex assembly
SCO6005	CAA15782	2101	3961	377.32	1103.2	1.54783	7.93707e-307	1.1131e-304	yes	CAA15782	lipoprotein [Streptomyces coelicolor]	-	-	-	-	GO:0051234//establishment of localization
SCO6006	CAA15783	741	1441	189.59	570.92	1.59041	7.54664e-127	3.46368e-125	yes	CAA15783	sugar ABC transporter permease [Streptomyces coelicolor]	-	-	GO:0031224//intrinsic component of membrane	-	GO:0051234//establishment of localization
SCO6007	CAA15784	487	923	153.21	449.12	1.55159	7.09284e-82	2.04236e-80	yes	CAA15784	sugar ABC transporter permease [Streptomyces coelicolor]	-	-	GO:0031224//intrinsic component of membrane	-	GO:0044765
SCO6008	CAA15785	555	718	120.03	240.64	1.00348	6.30982e-33	8.73569e-32	yes	-	-	-	-	-	-	-
SCO6009	CAA15786	1017	2734	244.12	1016.55	2.05802	5.13828271674896e-321	7.78242324016215e-319	yes	-	-	-	-	-	-	-
SCO6010	CAA15787	115	417	44.61	249.85	2.48562	5.95005e-73	1.50702e-71	yes	CAA15787	ABC transporter ATP-binding protein [Streptomyces lividans]	-	-	-	GO:0017111//nucleoside-triphosphatase activity;GO:0032550	-
SCO6011	CAA15788	207	651	41.32	201.43	2.28537	1.02546e-100	3.71569e-99	yes	CAA15788	ABC transporter [Streptomyces coelicolor]	-	-	GO:0031224//intrinsic component of membrane	-	GO:0051234//establishment of localization
SCO6014	CAA19226	1106	198	182.67	50.73	-1.84833	4.70101e-75	1.22761e-73	yes	CAA19226	cationic amino acid transporter [Streptomyces coelicolor]	-	-	GO:0031224//intrinsic component of membrane	GO:0046943//carboxylic acid transmembrane transporter activity	GO:0006865//amino acid transport
SCO6019	CAA19231	196	299	46.73	110.42	1.24058	8.53089e-21	8.73033e-20	yes	-	-	-	-	-	-	-
SCO6022	CAA19234	45	13	6.83	3.06	-1.15835	0.00916558	0.0253417	yes	CAA19234	sugar phosphotransferase [Streptomyces sp.]	-	-	-	GO:0003824//catalytic activity	GO:0005976//polysaccharide metabolic process
SCO6026	CAA19238	2341	3544	260.05	611.35	1.23321	4.75457e-189	3.33392e-187	yes	CAA19238	3-hydroxyacyl-CoA dehydrogenase [Streptomyces coelicolor]	-	-	-	GO:0048037//cofactor binding;GO:0016616//oxidoreductase activity, acting on the CH-OH group of donors, NAD or NADP as acceptor	GO:0044238;GO:0032787//monocarboxylic acid metabolic process
SCO6027	CAA19239	1391	2275	298.98	757.81	1.34179	1.94155e-154	1.10552e-152	yes	CAA19239	acetyl-CoA acetyltransferase [Streptomyces coelicolor]	Global and overview maps;Global and overview maps;Lipid metabolism;Amino acid metabolism;Lipid metabolism	ko01100//Metabolic pathways;ko01110//Biosynthesis of secondary metabolites;ko00071//Fatty acid metabolism;ko00280//Valine, leucine and isoleucine degradation;ko00592//alpha-Linolenic acid metabolism	-	GO:0016746//transferase activity, transferring acyl groups	-
SCO6029	CAA19241	270	39	134.64	29.97	-2.16752	2.83803e-24	3.26136e-23	yes	CAA19241	two-component regulator [Streptomyces coelicolor]	-	-	-	GO:0003676//nucleic acid binding;GO:0001071//nucleic acid binding transcription factor activity	GO:0035556//intracellular signal transduction;GO:0010468//regulation of gene expression;GO:0034645//cellular macromolecule biosynthetic process
SCO6034	CAA19246	86	20	16.6	5.98	-1.47297	1.06127e-05	4.66996e-05	yes	-	-	-	-	-	-	-
SCO6040	CAA19252	115	504	32.52	220.57	2.76184	4.29823e-99	1.5354e-97	yes	-	-	-	-	-	-	-
SCO6041	CAD55367	154	369	25.99	96.59	1.89392	3.61911e-46	6.43369e-45	yes	CAD55367	protoporphyrinogen oxidase, partial [Streptomyces coelicolor]	Global and overview maps;Global and overview maps;Metabolism of cofactors and vitamins	ko01100//Metabolic pathways;ko01110//Biosynthesis of secondary metabolites;ko00860//Porphyrin and chlorophyll metabolism	-	GO:0016634	GO:0006778//porphyrin-containing compound metabolic process;GO:0044710
SCO6050	CAA18984	25	3	8.35	1.55	-2.42951	0.00250938	0.00778197	yes	CAA18984	lipoprotein [Streptomyces coelicolor]	-	-	-	GO:0016787//hydrolase activity	GO:0044238
SCO6073	CAB41566	1591	282	172.09	47.37	-1.86112	3.24453e-106	1.24095e-104	yes	CAB41566	germacradienol/geosmin synthase [Streptomyces coelicolor]	-	-	-	GO:0046872//metal ion binding;GO:0010334//sesquiterpene synthase activity	-
SCO6080	CAC33925	179	54	41	19.16	-1.09753	5.13456e-07	2.5548e-06	yes	CAC33925	dehydrogenase [Streptomyces lividans]	-	-	-	GO:0046914//transition metal ion binding;GO:0008235//metalloexopeptidase activity	GO:0019538//protein metabolic process
SCO6081	CAC33926	183	51	17.64	7.64	-1.20721	2.4423e-08	1.37611e-07	yes	CAC33926	alpha-amylase [Streptomyces coelicolor]	-	-	-	GO:0016866//intramolecular transferase activity;GO:0043167//ion binding	GO:0044238
SCO6091	CAC33936	396	1540	40.93	247.23	2.59462	7.18614e-262	7.88705e-260	yes	CAC33936	membrane protein [Streptomyces coelicolor]	-	-	GO:0031224//intrinsic component of membrane	-	-
SCO6100	CAC33945	206	38	92.2	26.24	-1.813	3.31665e-15	2.74803e-14	yes	CAC33945	phosphoadenosine phosphosulfate reductase [Streptomyces coelicolor]	Global and overview maps;Energy metabolism	ko01100//Metabolic pathways;ko00920//Sulfur metabolism	GO:0044424	GO:0016671//oxidoreductase activity, acting on a sulfur group of donors, disulfide as acceptor	GO:0044710;GO:0000103//sulfate assimilation;GO:0044272//sulfur compound biosynthetic process
SCO6102	CAC33947	1197	180	172.43	40.24	-2.09931	2.56779e-95	8.60437e-94	yes	CAC33947	nitrite/sulfite reductase [Streptomyces coelicolor]	-	-	-	GO:0016673;GO:0051536//iron-sulfur cluster binding;GO:0043169//cation binding;GO:0046906//tetrapyrrole binding	GO:0044710
SCO6116	CAA22783	68	19	10.97	4.76	-1.20453	0.00124843	0.00407339	yes	-	-	-	-	-	-	-
SCO6135	CAA22802	21	31	10.18	23.17	1.18652	0.00554751	0.0160532	yes	-	-	-	-	-	-	-
SCO6145	CAA22379	120	25	17.04	5.51	-1.6288	3.19935e-08	1.78678e-07	yes	CAA22379	histidinol phosphatase [Streptomyces coelicolor]	-	-	-	GO:0003676//nucleic acid binding;GO:0034061	GO:0006259//DNA metabolic process
SCO6156	CAA22390	97	17	122.74	32.65	-1.91045	3.48178e-08	1.93736e-07	yes	-	-	-	-	-	-	-
SCO6171	CAA22505	18	45	10.83	41.64	1.94294	7.52837e-07	3.69012e-06	yes	CAA22505	oxidoreductase [Streptomyces coelicolor]	-	-	-	GO:0051536//iron-sulfur cluster binding;GO:0016726//oxidoreductase activity, acting on CH or CH2 groups, NAD or NADP as acceptor;GO:0043169//cation binding	GO:0044710
SCO6173	CAA22507	65	124	11.21	33.18	1.56553	5.98728e-13	4.45838e-12	yes	CAA22507	MFS transporter [Streptomyces coelicolor]	-	-	-	GO:0015205//nucleobase transmembrane transporter activity	GO:0015851//nucleobase transport;GO:0044763
SCO6178	CAA22512	305	422	118.32	252.85	1.09559	1.43596e-23	1.61343e-22	yes	CAA22512	deacetylase [Streptomyces coelicolor]	-	-	-	GO:0016787//hydrolase activity	GO:0044238
SCO6202	CAB36610	249	9	129.72	7.22	-4.16726	2.9772e-41	4.85912e-40	yes	-	-	-	-	-	-	-
SCO6204	CAB36612	144	41	24.72	10.92	-1.17871	2.0924e-06	9.87275e-06	yes	CAB36612	catalase [Streptomyces coelicolor]	Global and overview maps;Global and overview maps;Carbohydrate metabolism;Amino acid metabolism;Transport and catabolism	ko01100//Metabolic pathways;ko01110//Biosynthesis of secondary metabolites;ko00630//Glyoxylate and dicarboxylate metabolism;ko00380//Tryptophan metabolism;ko04146//Peroxisome	-	GO:0004601//peroxidase activity;GO:0043169//cation binding;GO:0046906//tetrapyrrole binding	GO:0044710;GO:0006950//response to stress;GO:0042743//hydrogen peroxide metabolic process
SCO6206	CAB36614	126	37	44.22	20.07	-1.13966	1.11185e-05	4.88333e-05	yes	CAB36614	oxidoreductase [Streptomyces coelicolor]	Global and overview maps;Carbohydrate metabolism	ko01100//Metabolic pathways;ko00630//Glyoxylate and dicarboxylate metabolism	-	GO:0016861//intramolecular oxidoreductase activity, interconverting aldoses and ketoses	-
SCO6236	CAD55377	215	59	71.16	30.19	-1.237	1.0672e-09	6.70697e-09	yes	CAD55377	DNA-binding protein, partial [Streptomyces coelicolor]	-	-	-	GO:0003677//DNA binding	-
SCO6240	CAB60159	138	37	58.75	24.31	-1.27304	7.01318e-07	3.44651e-06	yes	-	-	-	-	-	-	-
SCO6267	CAB60186	119	162	40.74	85.73	1.07335	9.64675e-10	6.06768e-09	yes	-	-	-	-	-	-	-
SCO6272	CAC22143	69	93	10.26	21.45	1.06395	5.53874e-06	2.51921e-05	yes	-	-	-	-	-	-	-
SCO6324	CAC37545	254	43	113.68	29.69	-1.93693	6.1185e-20	6.05692e-19	yes	-	-	-	-	-	-	-
SCO6331	CAA20279	28	6	5.03	1.67	-1.59071	0.0107331	0.029175	yes	-	-	-	-	-	-	-
SCO6336	CAA20067	63	16	14.48	5.7	-1.34503	0.000657485	0.00224937	yes	-	-	-	-	-	-	-
SCO6344	CAA20075	36	8	5.53	1.91	-1.53371	0.0043629	0.0129044	yes	-	-	-	-	-	-	-
SCO6351	CAA20082	29	51	13.32	36.13	1.4396	2.26478e-05	9.53903e-05	yes	-	-	-	-	-	-	-
SCO6355	CAA20086	25	33	9.09	18.55	1.02907	0.00873873	0.0242767	yes	-	-	-	-	-	-	-
SCO6357	CAA20088	25	36	11.79	26.19	1.15145	0.00320217	0.00973898	yes	-	-	-	-	-	-	-
SCO6365	CAD55513	29	5	2.53	0.68	-1.89553	0.00335045	0.010137	yes	-	-	-	-	-	-	-
SCO6375	CAA20163	903	180	450.3	138.33	-1.70277	3.17821e-55	6.36735e-54	yes	-	-	-	-	-	-	-
SCO6377	CAA20165	184	57	34.65	16.64	-1.0582	8.32785e-07	4.06097e-06	yes	-	-	-	-	-	-	-
SCO6381	CAA20169	124	19	23.6	5.61	-2.07271	3.22331e-11	2.20906e-10	yes	-	-	-	-	-	-	-
SCO6389	CAA19600	11	0	15.29	0.001	-13.9003	0.00391328	0.0117414	yes	-	-	-	-	-	-	-
SCO6414	CAA18901	536	57	187.16	30.76	-2.60514	5.15911e-57	1.06748e-55	yes	-	-	-	-	-	-	-
SCO6415	CAA18902	814	108	146.94	30.23	-2.28117	3.49046e-73	8.87021e-72	yes	-	-	-	-	-	-	-
SCO6416	CAA18903	460	67	123.58	27.86	-2.14918	8.92426e-40	1.42281e-38	yes	-	-	-	-	-	-	-
SCO6417	CAA18904	420	85	66.39	20.84	-1.67161	1.56427e-26	1.91686e-25	yes	-	-	-	-	-	-	-
SCO6428	CAA18915	246	70	7.7	3.41	-1.17509	4.27836e-10	2.72727e-09	yes	-	-	-	-	-	-	-
SCO6440	CAA22749	1176	56	483.04	35.51	-3.76585	2.92088e-170	1.8131e-168	yes	-	-	-	-	-	-	-
SCO6441	CAA22750	623	23	112.17	6.42	-4.12697	1.52646e-98	5.42716e-97	yes	-	-	-	-	-	-	-
SCO6442	CAA22751	318	13	77.4	4.9	-3.98148	3.40448e-50	6.42945e-49	yes	-	-	-	-	-	-	-
SCO6443	CAA22752	142	6	44.47	2.91	-3.93374	3.43079e-23	3.81517e-22	yes	-	-	-	-	-	-	-
SCO6457	CAA22766	1005	241	57.24	21.34	-1.42346	6.43845e-48	1.18059e-46	yes	-	-	-	-	-	-	-
SCO6472	CAA22720	75	14	8.81	2.55	-1.78864	3.88079e-06	1.80191e-05	yes	-	-	-	-	-	-	-
SCO6473	CAA22721	66	14	12.56	4.13	-1.60462	3.48732e-05	0.000143074	yes	-	-	-	-	-	-	-
SCO6475	CAA22723	144	36	19.31	7.49	-1.36631	7.50857e-08	4.05291e-07	yes	-	-	-	-	-	-	-
SCO6499	CAA22036	395	106	549.19	223.09	-1.29968	5.26871e-17	4.69411e-16	yes	-	-	-	-	-	-	-
SCO6520	CAA20617	1337	267	501.97	154.86	-1.69664	2.53682e-79	7.08906e-78	yes	-	-	-	-	-	-	-
SCO6522	CAA20619	109	21	19.04	5.69	-1.74253	4.12533e-08	2.28204e-07	yes	-	-	-	-	-	-	-
SCO6523	CAA20620	86	20	22.58	8.13	-1.47372	1.06127e-05	4.66996e-05	yes	-	-	-	-	-	-	-
SCO6534	CAA20631	46	10	7.13	2.4	-1.57087	0.00121237	0.00396427	yes	-	-	-	-	-	-	-
SCO6535	CAA20632	98	24	5.95	2.26	-1.39657	8.47836e-06	3.768e-05	yes	-	-	-	-	-	-	-
SCO6542	CAA20639	581	43	73.67	8.46	-3.12235	7.95882e-74	2.05007e-72	yes	-	-	-	-	-	-	-
SCO6543	CAA20640	47	1	40.06	1.33	-4.91266	5.81221e-09	3.44952e-08	yes	-	-	-	-	-	-	-
SCO6544	CAA20641	18	31	8.61	22.85	1.40811	0.000949698	0.00315027	yes	-	-	-	-	-	-	-
SCO6546	CAA20643	127	27	9.94	3.28	-1.59955	1.10858e-08	6.43314e-08	yes	CAA20643	cellulose 1,4-beta-cellobiosidase [Streptomyces coelicolor]	-	-	-	GO:0004553//hydrolase activity, hydrolyzing O-glycosyl compounds;GO:0001871	GO:0030243//cellulose metabolic process
SCO6548	CAA20645	250	36	35	7.82	-2.16211	1.26397e-22	1.37926e-21	yes	CAA20645	cellulase [Streptomyces coelicolor]	-	-	-	GO:0016798//hydrolase activity, acting on glycosyl bonds;GO:0001871	GO:0030243//cellulose metabolic process
SCO6557	CAA22361	22	2	2.71	0.38	-2.83422	0.00149764	0.00482418	yes	CAA22361	neuramidase [Streptomyces coelicolor]	Glycan biosynthesis and metabolism;Lipid metabolism	ko00511//Other glycan degradation;ko00600//Sphingolipid metabolism	-	GO:0016997//alpha-sialidase activity	GO:0051704
SCO6561	CAA22365	46	14	5.72	2.7	-1.08306	0.0164996	0.0425583	yes	CAA22365	respiratory chain oxidoreductase [Streptomyces coelicolor]	-	-	-	GO:0003824//catalytic activity;GO:0046914//transition metal ion binding	GO:0044710
SCO6564	CAA22368	28	49	8.29	22.44	1.43663	2.6216e-05	0.000109687	yes	CAA22368	3-oxoacyl-ACP synthase III [Streptomyces coelicolor]	Global and overview maps;Lipid metabolism	ko01100//Metabolic pathways;ko00061//Fatty acid biosynthesis	GO:0044424	GO:0004312//fatty acid synthase activity	GO:0006631//fatty acid metabolic process
SCO6566	CAD55380	2684	456	493.44	130	-1.92436	1.83905e-177	1.18026e-175	yes	-	-	-	-	-	-	-
SCO6567	CAA19625	735	70	120.82	17.85	-2.75886	7.95489e-82	2.28191e-80	yes	CAA19625	ABC transporter ATP-binding protein [Streptomyces coelicolor]	-	-	-	GO:0017111//nucleoside-triphosphatase activity;GO:0032550;GO:0015147	GO:0015751
SCO6568	CAA19626	988	57	266.45	23.8	-3.48483	1.90451e-135	9.48873e-134	yes	CAA19626	ABC transporter [Streptomyces coelicolor]	-	-	GO:0031224//intrinsic component of membrane	-	GO:0051234//establishment of localization
SCO6569	CAA19627	2754	199	717.78	80.31	-3.15989	0	0	yes	-	-	-	-	-	-	-
SCO6570	CAA19628	794	75	158.48	23.21	-2.77148	1.675e-88	5.15642e-87	yes	CAA19628	oxidoreductase [Streptomyces coelicolor]	-	-	-	GO:0003824//catalytic activity	GO:0044710
SCO6571	CAA19629	962	80	266.64	34.32	-2.95777	8.44857e-114	3.43984e-112	yes	CAA19629	DNA-binding protein [Streptomyces coelicolor]	-	-	-	GO:0003676//nucleic acid binding;GO:0004518//nuclease activity	GO:0090304
SCO6572	CAA19630	1814	101	109.47	9.47	-3.53103	7.96983e-244	7.83837e-242	yes	CAA19630	glycosyl hydrolase [Streptomyces coelicolor]	-	-	-	GO:0016614//oxidoreductase activity, acting on CH-OH group of donors;GO:0048037//cofactor binding	GO:0044710;GO:0044238
SCO6573	CAA19631	75	8	15.55	2.57	-2.59707	5.36552e-09	3.18941e-08	yes	CAA19631	Inositol-1-phosphate synthase [Streptomyces lividans]	Global and overview maps;Global and overview maps;Carbohydrate metabolism	ko01100//Metabolic pathways;ko01110//Biosynthesis of secondary metabolites;ko00562//Inositol phosphate metabolism	-	GO:0016872//intramolecular lyase activity	GO:0006644//phospholipid metabolic process;GO:0006020//inositol metabolic process
SCO6575	CAA19633	37	2	11	0.92	-3.57973	3.5273e-06	1.64484e-05	yes	CAA19633	xylose isomerase [Streptomyces lividans]	-	-	-	GO:0003824//catalytic activity	-
SCO6577	CAA19635	69	7	23.86	3.74	-2.67348	7.97796e-09	4.69077e-08	yes	CAA19635	hydrolase TatD [Streptomyces violaceorubidus]	-	-	-	GO:0004520//endodeoxyribonuclease activity	GO:0006308//DNA catabolic process
SCO6578	CAA19636	75	14	16.85	4.87	-1.79075	3.88079e-06	1.80191e-05	yes	CAA19636	xylose isomerase [Streptomyces coelicolor]	-	-	-	GO:0003824//catalytic activity;GO:0046914//transition metal ion binding	-
SCO6579	CAA19637	242	57	43.91	16.04	-1.45288	2.32081e-13	1.76284e-12	yes	CAA19637	phosphodiesterase [Streptomyces violaceorubidus]	-	-	-	GO:0016827//hydrolase activity, acting on acid carbon-phosphorus bonds	-
SCO6580	CAD55381	469	35	101.12	11.69	-3.11272	3.25552e-60	7.10706e-59	yes	-	-	-	-	-	-	-
SCO6581	CAA19774	54	14	9.53	3.83	-1.31513	0.00158952	0.00510062	yes	CAA19774	MFS transporter [Streptomyces coelicolor]	-	-	GO:0031224//intrinsic component of membrane	-	GO:0044763
SCO6593	CAA19786	3318	4643	217.3	472.63	1.12102	4.51745e-194	3.28949e-192	yes	-	-	-	-	-	-	-
SCO6603	CAA19796	24	4	8.42	2.17	-1.95613	0.00939996	0.0259424	yes	CAA19796	transmembrane sugar transport protein [Streptomyces coelicolor]	-	-	GO:0031224//intrinsic component of membrane	-	GO:0044765
SCO6608	CAA20496	1077	312	159.42	71.67	-1.15339	2.8728e-37	4.3951e-36	yes	-	-	-	-	-	-	-
SCO6609	CAA20497	379	49	101.04	20.22	-2.32107	6.98553e-36	1.03122e-34	yes	-	-	-	-	-	-	-
SCO6610	CAA20498	49	11	9.08	3.16	-1.52277	0.00103178	0.00340466	yes	-	-	-	-	-	-	-
SCO6621	CAA20509	1045	2534	212.21	797.67	1.9103	1.42872e-270	1.69057e-268	yes	-	-	-	-	-	-	-
SCO6681	CAA19960	11417	884	938.56	112.92	-3.05515	0	0	yes	CAA19960	serine/threonine protein kinase [Streptomyces coelicolor]	-	-	-	GO:0004672//protein kinase activity;GO:0032550	GO:0006796//phosphate-containing compound metabolic process;GO:0006464//cellular protein modification process
SCO6683	CAA19962	1285	124	161.48	24.19	-2.73887	2.09414e-138	1.08623e-136	yes	CAA19962	ABC transporter ATP-binding protein [Streptomyces coelicolor]	-	-	GO:0031224//intrinsic component of membrane	GO:0015405;GO:0017111//nucleoside-triphosphatase activity;GO:0032550	GO:0051234//establishment of localization;GO:0044763
SCO6684	CAA19963	353	37	46.71	7.6	-2.61966	1.56221e-38	2.4393e-37	yes	CAA19963	ABC transporter ATP-binding protein [Streptomyces coelicolor]	-	-	GO:0031224//intrinsic component of membrane	GO:0015405;GO:0017111//nucleoside-triphosphatase activity;GO:0032550	GO:0051234//establishment of localization;GO:0044763
SCO6685	CAD55386	370	68	211.7	59.87	-1.82212	2.38486e-26	2.89896e-25	yes	CAD55386	transcriptional regulator, partial [Streptomyces coelicolor]	-	-	-	GO:0003676//nucleic acid binding;GO:0001071//nucleic acid binding transcription factor activity	GO:0035556//intracellular signal transduction;GO:0034645//cellular macromolecule biosynthetic process;GO:0010468//regulation of gene expression;GO:0007275//multicellular organismal development
SCO6690	CAB46978	51	15	10.3	4.69	-1.13498	0.00723705	0.020473	yes	CAB46978	transmembrane transporter [Streptomyces lividans]	-	-	GO:0031224//intrinsic component of membrane	GO:0005215//transporter activity	GO:0044763
SCO6691	CAD55387	1617	328	186.13	58.63	-1.6666	9.00684e-93	2.9656e-91	yes	CAD55387	phospholipase C, partial [Streptomyces coelicolor]	Global and overview maps;Lipid metabolism;Carbohydrate metabolism;Lipid metabolism	ko01100//Metabolic pathways;ko00564//Glycerophospholipid metabolism;ko00562//Inositol phosphate metabolism;ko00565//Ether lipid metabolism	-	GO:0004629//phospholipase C activity	GO:0006629//lipid metabolic process
SCO6705	CAB45579	88	25	25.09	11.03	-1.18568	0.000185313	0.000684574	yes	-	-	-	-	-	-	-
SCO6710	CAB45584	592	61	63.74	10.2	-2.64363	8.06683e-64	1.8625e-62	yes	CAB45584	glycosyl hydrolase [Streptomyces coelicolor]	-	-	-	GO:0003824//catalytic activity;GO:0046914//transition metal ion binding	-
SCO6711	CAB45585	633	61	63.1	9.44	-2.74078	9.99254e-71	2.47299e-69	yes	CAB45585	transcriptional regulator [Streptomyces coelicolor]	-	-	-	GO:0048037//cofactor binding;GO:0016614//oxidoreductase activity, acting on CH-OH group of donors	GO:0044238;GO:0044710
SCO6712	CAB45586	1453	243	385.89	99.91	-1.94949	1.19022e-103	4.44016e-102	yes	CAB45586	copper oxidase [Streptomyces coelicolor]	-	-	-	GO:0046914//transition metal ion binding;GO:0016682//oxidoreductase activity, acting on diphenols and related substances as donors, oxygen as acceptor	GO:0044710
SCO6719	CAB40669	23	31	2.39	5.01	1.0678	0.0145873	0.0382379	yes	CAB40669	thiamine ABC transporter permease [Streptomyces coelicolor]	-	-	-	GO:0017111//nucleoside-triphosphatase activity;GO:0032550	-
SCO6720	CAB40670	48	77	7.23	17.99	1.31513	8.52207e-07	4.15033e-06	yes	CAB40670	ABC transporter [Streptomyces coelicolor]	-	-	-	GO:0017111//nucleoside-triphosphatase activity;GO:0032550	-
SCO6729	CAB40679	343	446	75.82	152.77	1.01071	8.59514e-22	9.02788e-21	yes	CAB40679	saccharopine dehydrogenase [Streptomyces coelicolor]	-	-	-	GO:0004753//saccharopine dehydrogenase activity	GO:0044710
SCO6738	CAB40688	161	47	31.95	14.46	-1.14375	9.795e-07	4.75192e-06	yes	CAB40688	carboxypeptidase [Streptomyces coelicolor]	-	-	-	GO:0046914//transition metal ion binding;GO:0008235//metalloexopeptidase activity	GO:0019538//protein metabolic process
SCO6741	CAB40691	126	16	33.21	6.53	-2.34646	3.29841e-13	2.48793e-12	yes	-	-	-	-	-	-	-
SCO6751	CAB40701	475	115	143	53.56	-1.41679	1.30758e-23	1.47136e-22	yes	CAB40701	efflux protein [Streptomyces coelicolor]	-	-	GO:0031224//intrinsic component of membrane	GO:0015075//ion transmembrane transporter activity	GO:0006812//cation transport;GO:0044763
SCO6764	CAB39697	1486	409	173.05	73.96	-1.22637	9.56546e-55	1.90129e-53	yes	CAB39697	squalene-hopene cyclase [Streptomyces coelicolor]	Global and overview maps	ko01110//Biosynthesis of secondary metabolites	-	GO:0016866//intramolecular transferase activity	GO:0019744
SCO6765	CAB39698	213	60	111.8	48.51	-1.20457	3.26099e-09	1.96776e-08	yes	CAB39698	lipoprotein [Streptomyces coelicolor]	-	-	-	-	GO:0055086//nucleobase-containing small molecule metabolic process
SCO6766	CAB39699	1119	361	300.62	150.14	-1.00163	8.86402e-31	1.1839e-29	yes	CAB39699	hopanoid biosynthesis associated radical SAM protein HpnH [Streptomyces violaceoruber]	-	-	-	GO:0051540	-
SCO6768	CAB39701	910	285	110.39	53.68	-1.04015	2.62518e-27	3.25376e-26	yes	CAB39701	1-deoxy-D-xylulose-5-phosphate synthase [Streptomyces coelicolor]	Global and overview maps;Global and overview maps;Metabolism of terpenoids and polyketides	ko01100//Metabolic pathways;ko01110//Biosynthesis of secondary metabolites;ko00900//Terpenoid backbone biosynthesis	-	GO:0019842//vitamin binding;GO:0046872//metal ion binding;GO:0016744	GO:0006772//thiamine metabolic process;GO:0052863;GO:0006721//terpenoid metabolic process
SCO6769	CAB39702	904	285	165.76	81.04	-1.03239	1.00367e-26	1.2319e-25	yes	CAB39702	aminotransferase [Streptomyces coelicolor]	Global and overview maps;Global and overview maps;Amino acid metabolism	ko01100//Metabolic pathways;ko01110//Biosynthesis of secondary metabolites;ko00330//Arginine and proline metabolism	-	GO:0043168//anion binding;GO:0016769//transferase activity, transferring nitrogenous groups	-
SCO6773	CAB39706	179	825	53.89	384.25	2.83396	6.81973e-163	4.09887e-161	yes	-	-	-	-	-	-	-
SCO6787	CAB39720	27	5	6.25	1.79	-1.8039	0.00817489	0.022836	yes	CAB39720	acyl-CoA dehydrogenase [Streptomyces coelicolor]	Global and overview maps;Global and overview maps;Lipid metabolism;Amino acid metabolism;Carbohydrate metabolism;Metabolism of other amino acids	ko01100//Metabolic pathways;ko01110//Biosynthesis of secondary metabolites;ko00071//Fatty acid metabolism;ko00280//Valine, leucine and isoleucine degradation;ko00640//Propanoate metabolism;ko00410//beta-Alanine metabolism	-	GO:0016627//oxidoreductase activity, acting on the CH-CH group of donors;GO:0000166//nucleotide binding	GO:0044710
SCO6789	CAB39722	134.34	35.04	14.37	5.82	-1.30397	4.18543e-07	2.11168e-06	yes	CAB39722	3-hydroxyacyl-CoA dehydrogenase [Streptomyces coelicolor]	-	-	-	GO:0016856;GO:0016616//oxidoreductase activity, acting on the CH-OH group of donors, NAD or NADP as acceptor;GO:0048037//cofactor binding;GO:0016836//hydro-lyase activity	GO:0032787//monocarboxylic acid metabolic process;GO:0044238
SCO6790	CAB39723	82	25	10.77	5.1	-1.07845	0.000899674	0.0030001	yes	CAB39723	AMP-dependent synthetase [Streptomyces coelicolor]	Global and overview maps;Lipid metabolism;Transport and catabolism	ko01100//Metabolic pathways;ko00071//Fatty acid metabolism;ko04146//Peroxisome	-	GO:0003824//catalytic activity	-
SCO6795	CAB71242	298	78	324.44	129.35	-1.32667	5.81605e-14	4.56898e-13	yes	-	-	-	-	-	-	-
SCO6796	CAB71243	287	87	433.17	198.26	-1.12754	2.15838e-10	1.40304e-09	yes	-	-	-	-	-	-	-
SCO6798	CAB71245	345	96	216.92	92.79	-1.22512	3.13513e-14	2.50446e-13	yes	CAB71245	histidine kinase [Streptomyces violaceoruber]	-	-	-	GO:0016772//transferase activity, transferring phosphorus-containing groups	GO:0006796//phosphate-containing compound metabolic process
SCO6806	CAB71253	370	60	79.53	19.99	-1.99222	2.36593e-29	3.04714e-28	yes	CAB71253	integrase [Streptomyces coelicolor]	-	-	-	GO:0003676//nucleic acid binding	GO:0006259//DNA metabolic process
SCO6808	CAB71255	1201	293	2078.3	761.87	-1.44779	4.01143e-55	7.99437e-54	yes	CAB71255	ArsR family transcriptional regulator [Streptomyces coelicolor]	-	-	-	GO:0003676//nucleic acid binding;GO:0001071//nucleic acid binding transcription factor activity	GO:0010468//regulation of gene expression;GO:0034645//cellular macromolecule biosynthetic process
SCO6809	CAB71256	273	46	57.97	15.14	-1.93694	1.42479e-21	1.49239e-20	yes	CAB71256	MFS transporter [Streptomyces coelicolor]	-	-	GO:0031224//intrinsic component of membrane	-	GO:0044763
SCO6810	CAB71257	171	35	165.58	51.75	-1.6779	1.34485e-11	9.39534e-11	yes	CAB71257	glyoxalase [Streptomyces coelicolor]	-	-	-	GO:0016491//oxidoreductase activity	GO:0044710
SCO6811	CAB71258	760	169	138.27	47.68	-1.53603	3.09475e-41	5.04011e-40	yes	CAB71258	flavoprotein [Streptomyces coelicolor]	-	-	-	GO:0097159//organic cyclic compound binding	GO:0044710;GO:0006259//DNA metabolic process
SCO6812	CAB71259	466	146	826.51	388.73	-1.08826	6.07909e-15	4.97159e-14	yes	CAB71259	ArsR family transcriptional regulator [Streptomyces coelicolor]	-	-	-	GO:0003676//nucleic acid binding;GO:0001071//nucleic acid binding transcription factor activity	GO:0010468//regulation of gene expression;GO:0034645//cellular macromolecule biosynthetic process
SCO6815	CAB71262	156	50	20.84	10.37	-1.00694	1.11234e-05	4.88333e-05	yes	CAB71262	ABC transporter permease [Streptomyces coelicolor]	-	-	GO:0031224//intrinsic component of membrane	GO:0015291//secondary active transmembrane transporter activity	GO:0044763;GO:0015698//inorganic anion transport
SCO6832	CAB71920	266.17	72.08	41.23	17.33	-1.25042	7.90243e-12	5.57217e-11	yes	-	-	-	-	-	-	-
SCO6833	CAB71846	95	8	83.87	10.8	-2.95712	1.19504e-12	8.73552e-12	yes	-	-	-	-	-	-	-
SCO6839	CAB71852	64	19	12.52	5.76	-1.12009	0.00207182	0.00652387	yes	-	-	-	-	-	-	-
SCO6840	CAB71853	108	28	12.56	5.05	-1.31448	7.44222e-06	3.32703e-05	yes	-	-	-	-	-	-	-
SCO6845	CAB71858	12	0	6.65	0.001	-12.6991	0.00195752	0.00617937	yes	-	-	-	-	-	-	-
SCO6847	CAB71860	20	3	11.08	2.56	-2.11374	0.00722652	0.0204508	yes	-	-	-	-	-	-	-
SCO6954	CAB89015	59	9	4.65	1.1	-2.07973	4.97403e-06	2.2763e-05	yes	-	-	-	-	-	-	-
SCO6956	CAB89017	70	16	9.8	3.48	-1.49369	7.24083e-05	0.00028353	yes	-	-	-	-	-	-	-
SCO6959	CAB89020	92	123	155.42	312.51	1.00773	1.58915e-07	8.31121e-07	yes	-	-	-	-	-	-	-
SCO6992	CAB88969	4958	946	1241.29	366.78	-1.75885	2.57051e-288	3.41517e-286	yes	-	-	-	-	-	-	-
SCO7008	CAB88985	2881	487	370.02	97.1	-1.93006	4.1768e-190	2.95616e-188	yes	-	-	-	-	-	-	-
SCO7019	CAB88152	82	25	6.28	2.97	-1.0803	0.000899674	0.0030001	yes	-	-	-	-	-	-	-
SCO7028	CAB88161	1363	2231	268.98	682.53	1.34339	3.55655e-152	2.00998e-150	yes	-	-	-	-	-	-	-
SCO7029	CAB88162	292	516	85.69	234.31	1.45122	3.19811e-43	5.34641e-42	yes	-	-	-	-	-	-	-
SCO7030	CAB88163	139	270	50.56	151.74	1.58553	3.93253e-27	4.85034e-26	yes	-	-	-	-	-	-	-
SCO7031	CAB88164	269	626	26.21	94.76	1.85416	2.24502e-73	5.74377e-72	yes	-	-	-	-	-	-	-
SCO7034	CAD55521	951	81	194.25	25.65	-2.92088	4.71534e-111	1.86959e-109	yes	-	-	-	-	-	-	-
SCO7035	CAD55522	508	62	88.95	16.84	-2.4011	1.08956e-49	2.04239e-48	yes	-	-	-	-	-	-	-
SCO7039	CAC01537	21	3	29.2	6.31	-2.21026	0.00722652	0.0204508	yes	-	-	-	-	-	-	-
SCO7040	CAC01538	101	173	17.6	46.75	1.40939	2.84352e-15	2.36377e-14	yes	-	-	-	-	-	-	-
SCO7055	CAC01553	22	32	9.54	21.41	1.16622	0.006528	0.0186694	yes	-	-	-	-	-	-	-
SCO7056	CAC01554	58	17	23.41	10.59	-1.14442	0.00413006	0.0123041	yes	-	-	-	-	-	-	-
SCO7058	CAC01556	36	9	22.04	8.47	-1.37969	0.00798014	0.0223624	yes	-	-	-	-	-	-	-
SCO7062	CAC01560	2	11	0.7	5.94	3.08504	0.00183717	0.00583594	yes	-	-	-	-	-	-	-
SCO7066	CAC01564	153	206	18.09	37.81	1.06358	9.25008e-12	6.49823e-11	yes	-	-	-	-	-	-	-
SCO7068	CAC01566	17	2	10.32	1.87	-2.46433	0.0127622	0.0339592	yes	-	-	-	-	-	-	-
SCO7070	CAC01568	38	10	8.62	3.51	-1.29622	0.0162122	0.0418883	yes	-	-	-	-	-	-	-
SCO7072	CAC01570	95	27	55.72	24.36	-1.19368	0.000108964	0.000416759	yes	-	-	-	-	-	-	-
SCO7088	CAB89760	25	5	12.04	3.71	-1.69834	0.0126012	0.0336074	yes	-	-	-	-	-	-	-
SCO7092	CAB89764	133	37	42.22	18.17	-1.21637	3.60741e-06	1.68117e-05	yes	-	-	-	-	-	-	-
SCO7095	CAB89767	79	111	23.18	50.4	1.12054	1.79777e-07	9.35061e-07	yes	-	-	-	-	-	-	-
SCO7097	CAB89769	18	2	10.83	1.85	-2.54944	0.00756354	0.0213408	yes	-	-	-	-	-	-	-
SCO7158	CAC01647	36	3	3.44	0.44	-2.96683	2.27037e-05	9.55724e-05	yes	-	-	-	-	-	-	-
SCO7188	CAC01588	56	108	3.38	10.12	1.58211	1.0246e-11	7.18455e-11	yes	CAC01588	peptidase [Streptomyces coelicolor]	-	-	-	GO:0004175//endopeptidase activity	GO:0019538//protein metabolic process
SCO7189	CAC01589	11	26	8.74	32.13	1.87822	0.000297911	0.00106771	yes	-	-	-	-	-	-	-
SCO7197	CAC01597	1436	2336	232.23	586.08	1.33554	2.72391e-156	1.57467e-154	yes	CAC01597	alanine glycine permease [Streptomyces coelicolor]	-	-	-	GO:0005283//sodium:amino acid symporter activity	GO:0030001//metal ion transport
SCO7211	CAB94634	125	38	17.5	8.26	-1.08314	3.61335e-05	0.0001478	yes	CAB94634	glycosyl hydrolase [Streptomyces coelicolor]	-	-	-	GO:0003824//catalytic activity	-
SCO7221	CAB94644	248	440	56.06	154.12	1.45901	1.66619e-37	2.55426e-36	yes	CAB94644	polyketide synthase [Streptomyces coelicolor]	-	-	-	GO:0016746//transferase activity, transferring acyl groups	GO:0008152//metabolic process
SCO7250	CAB94064	549	174	68.62	33.76	-1.02331	7.77443e-17	6.89411e-16	yes	CAB94064	amidase [Streptomyces lividans]	-	-	-	GO:0016811//hydrolase activity, acting on carbon-nitrogen (but not peptide) bonds, in linear amides	GO:0000270//peptidoglycan metabolic process
SCO7254	CAB42963	87	23	23.19	9.49	-1.28902	6.88014e-05	0.000270245	yes	CAB42963	inositol 2-dehydrogenase [Streptomyces coelicolor]	Global and overview maps;Global and overview maps;Carbohydrate metabolism	ko01100//Metabolic pathways;ko01110//Biosynthesis of secondary metabolites;ko00562//Inositol phosphate metabolism	-	GO:0004022//alcohol dehydrogenase (NAD) activity	GO:0006020//inositol metabolic process
SCO7255	CAB42962	98	19	24.1	7.24	-1.73497	2.0506e-07	1.06001e-06	yes	-	-	-	-	-	-	-
SCO7257	CAB42960	156	44	69.38	30.19	-1.20045	5.584e-07	2.76752e-06	yes	CAB42960	secreted protein [Streptomyces lividans]	-	-	-	-	GO:0007275//multicellular organismal development
SCO7261	CAB42956	39	8	40.57	12.69	-1.67672	0.00193496	0.00611852	yes	-	-	-	-	-	-	-
SCO7263	CAB42954	67	11	21.66	5.5	-1.97753	2.49407e-06	1.17242e-05	yes	CAB42954	ChiF, partial [Streptomyces coelicolor]	-	-	-	GO:0004553//hydrolase activity, hydrolyzing O-glycosyl compounds;GO:0005488//binding	GO:0044036//cell wall macromolecule metabolic process;GO:0044238;GO:0006026
SCO7273	CAB42944	18	3	22.37	5.66	-1.98269	0.0192663	0.0488462	yes	-	-	-	-	-	-	-
SCO7294	CAB93732	259	397	51.11	121.46	1.2488	5.76066e-27	7.08205e-26	yes	CAB93732	stress protein [Streptomyces sp.]	-	-	-	-	GO:0050896//response to stimulus
SCO7332	CAB92878	245	63	25.9	10.34	-1.32472	5.33325e-12	3.80308e-11	yes	CAB92878	1,4-alpha-glucan-branching protein [Streptomyces coelicolor]	Global and overview maps;Carbohydrate metabolism	ko01100//Metabolic pathways;ko00500//Starch and sucrose metabolism	-	GO:0016798//hydrolase activity, acting on glycosyl bonds;GO:0043167//ion binding;GO:0016758//transferase activity, transferring hexosyl groups	GO:0005977//glycogen metabolic process
SCO7333	CAB92879	50	10	9.36	2.9	-1.69046	0.000361763	0.0012826	yes	CAB92879	pep2 [Streptomyces coelicolor]	-	-	-	GO:0016740//transferase activity	-
SCO7334	CAB92880	159.38	34.13	22.63	7.52	-1.58943	1.84837e-10	1.21088e-09	yes	CAB92880	trehalose synthase [Streptomyces coelicolor]	-	-	-	GO:0016866//intramolecular transferase activity;GO:0043167//ion binding	GO:0044238
SCO7335	CAB92881	127.92	30.36	15.17	5.59	-1.4403	1.60137e-07	8.36936e-07	yes	CAB92881	alpha-1,4-glucan:maltose-1-phosphate maltosyltransferase [Streptomyces coelicolor]	-	-	-	GO:0016757//transferase activity, transferring glycosyl groups;GO:0016798//hydrolase activity, acting on glycosyl bonds;GO:0043167//ion binding	GO:0009250//glucan biosynthetic process
SCO7344	CAB92890	195	23	76.5	13.93	-2.45726	1.48286e-20	1.49729e-19	yes	-	-	-	-	-	-	-
SCO7351	CAB92194	140	32	46.78	16.53	-1.50081	1.29041e-08	7.44839e-08	yes	CAB92194	AraC family transcriptional regulator [Streptomyces coelicolor]	-	-	-	GO:0003677//DNA binding;GO:0001071//nucleic acid binding transcription factor activity	GO:0010468//regulation of gene expression;GO:0034645//cellular macromolecule biosynthetic process
SCO7365	CAB92208	18	1	45.35	3.72	-3.60773	0.0023592	0.00734934	yes	-	-	-	-	-	-	-
SCO7375	CAB76276	21	3	7.97	1.76	-2.179	0.00722652	0.0204508	yes	CAB76276	acetyltransferase [Streptomyces coelicolor]	-	-	-	GO:0016407//acetyltransferase activity	-
SCO7387	CAB76288	49	10	38.85	12.15	-1.67696	0.000361763	0.0012826	yes	-	-	-	-	-	-	-
SCO7389	CAB76290	41	8	13.51	4.08	-1.72739	0.000834919	0.0028089	yes	CAB76290	short chain dehydrogenase [Streptomyces coelicolor]	-	-	-	GO:0003824//catalytic activity	GO:0044710
SCO7399	CAB76300	1	12	0.28	5.25	4.22882	0.000122627	0.000465489	yes	-	-	-	-	-	-	-
SCO7400	CAB76301	5	17	1.65	8.66	2.3919	0.000491667	0.00171427	yes	CAB76301	ABC transporter ATP-binding protein [Streptomyces coelicolor]	-	-	-	GO:0017111//nucleoside-triphosphatase activity;GO:0032550	-
SCO7406	CAB76325	43	11	4.92	1.95	-1.33518	0.0066671	0.0190098	yes	CAB76325	secreted protein [Streptomyces lividans]	-	-	-	GO:0004553//hydrolase activity, hydrolyzing O-glycosyl compounds	GO:0006643//membrane lipid metabolic process
SCO7417	CAB76336	18	45	3.85	14.9	1.95238	7.52837e-07	3.69012e-06	yes	CAB76336	cytochrome P450 [Streptomyces coelicolor]	Global and overview maps;Global and overview maps	ko01100//Metabolic pathways;ko01110//Biosynthesis of secondary metabolites	-	GO:0046914//transition metal ion binding;GO:0016491//oxidoreductase activity;GO:0046906//tetrapyrrole binding	GO:0044710
SCO7418	CAB76337	12	31	2.52	10.08	2	1.5694e-05	6.78372e-05	yes	CAB76337	cytochrome P450 [Streptomyces coelicolor]	-	-	-	GO:0046914//transition metal ion binding;GO:0016491//oxidoreductase activity;GO:0046906//tetrapyrrole binding	GO:0044710
SCO7419	CAB76338	3	10	2.03	10.4	2.35703	0.0129695	0.0344141	yes	CAB76338	ATP-binding protein [Streptomyces coelicolor]	-	-	-	GO:0032550	-
SCO7422	CAB76341	8	35	1.21	8.2	2.76062	4.54762e-08	2.50284e-07	yes	CAB76341	histidine kinase [Streptomyces coelicolor]	-	-	-	GO:0016772//transferase activity, transferring phosphorus-containing groups	GO:0006796//phosphate-containing compound metabolic process
SCO7427	CAB76346	191	435	195.78	680.05	1.79641	6.48309e-51	1.23669e-49	yes	CAB76346	transcriptional regulator [Streptomyces coelicolor]	-	-	-	GO:0043169//cation binding;GO:0003676//nucleic acid binding;GO:0051536//iron-sulfur cluster binding	GO:0010468//regulation of gene expression;GO:0034645//cellular macromolecule biosynthetic process
SCO7428	CAB76347	62	468	13.62	159.31	3.54804	2.70111e-119	1.16225e-117	yes	CAB76347	flavohemoprotein [Streptomyces coelicolor]	-	-	-	GO:0046914//transition metal ion binding;GO:0003824//catalytic activity;GO:0022892;GO:0046906//tetrapyrrole binding	GO:0044710;GO:0015669
SCO7432	CAB76351	41	12	19.47	8.79	-1.14732	0.0154733	0.0403232	yes	CAB76351	extracellular small neutral protease [Streptomyces coelicolor]	-	-	-	GO:0046914//transition metal ion binding;GO:0004175//endopeptidase activity	GO:0019538//protein metabolic process
SCO7434	CAB76353	1561	76	630.07	47.36	-3.73377	1.14854e-220	9.66432e-219	yes	-	-	-	-	-	-	-
SCO7449	CAB76312	1070	25	515.19	18.56	-4.79484	1.21769e-181	7.88165e-180	yes	-	-	-	-	-	-	-
SCO7450	CAB76313	41	6	23.65	5.33	-2.14963	0.000172786	0.000640482	yes	-	-	-	-	-	-	-
SCO7451	CAB76314	113	8	24.82	2.72	-3.18982	6.78436e-16	5.7858e-15	yes	-	-	-	-	-	-	-
SCO7452	CAB76315	897	83	239.14	34.26	-2.80326	1.13778e-100	4.10305e-99	yes	CAB76315	O-methyltransferase [Streptomyces coelicolor]	-	-	-	GO:0008168//methyltransferase activity	GO:0008152//metabolic process
SCO7453	CAB76316	2197	141	556.02	55.26	-3.33083	2.7543e-276	3.36424e-274	yes	-	-	-	-	-	-	-
SCO7458	CAB76321	46	14	77.71	35.57	-1.12744	0.0164996	0.0425583	yes	-	-	-	-	-	-	-
SCO7470	CAC44648	48	65	37.21	77.23	1.05347	0.000172683	0.000640416	yes	CAC44648	phenylacetic acid degradation protein PaaI [Streptomyces coelicolor]	-	-	-	GO:0016788//hydrolase activity, acting on ester bonds	-
SCO7472	CAC44650	62	97	180.97	413.81	1.19322	7.26184e-08	3.92814e-07	yes	-	-	-	-	-	-	-
SCO7473	CAC44651	146	189	52.29	104.6	1.00028	4.22836e-10	2.69767e-09	yes	-	-	-	-	-	-	-
SCO7474	CAC44652	22	35	17.05	41.59	1.28646	0.00157155	0.00504937	yes	-	-	-	-	-	-	-
SCO7475	CAC44653	146	270	35.41	101.43	1.51826	2.62465e-25	3.0912e-24	yes	CAC44653	phenylacetic acid degradation NADH oxidoreductase PaaE [Streptomyces coelicolor]	-	-	-	GO:0043169//cation binding;GO:0051536//iron-sulfur cluster binding;GO:0003824//catalytic activity	GO:0044710;GO:0019439//aromatic compound catabolic process
SCO7476	CAC44654	57	14	12.25	4.66	-1.39438	0.000771085	0.00261155	yes	CAC44654	secreted protein [Streptomyces lividans]	-	-	GO:0044464	GO:0003824//catalytic activity	-
SCO7479	CAC44657	48	110	10.92	38.78	1.82834	5.89333e-14	4.62489e-13	yes	CAC44657	integral membrane protein [Streptomyces lividans]	-	-	GO:0031224//intrinsic component of membrane	-	GO:0044763
SCO7480	CAC44658	614	947	337.49	801.37	1.24762	1.34326e-60	2.96575e-59	yes	-	-	-	-	-	-	-
SCO7482	CAC44660	4	14	5.25	27.86	2.40781	0.00444281	0.0131171	yes	CAC44660	membrane protein [Streptomyces coelicolor]	-	-	GO:0031224//intrinsic component of membrane	GO:0000030//mannosyltransferase activity	GO:0070085//glycosylation;GO:0051234//establishment of localization;GO:0005976//polysaccharide metabolic process
SCO7501	CAC44679	53	13	9.01	3.43	-1.39332	0.00132118	0.00428491	yes	CAC44679	hydrolase [Streptomyces coelicolor]	-	-	-	GO:0004553//hydrolase activity, hydrolyzing O-glycosyl compounds	GO:0044238
SCO7511	CAC42138	47	458	13.03	196.49	3.91455	5.99399e-127	2.76783e-125	yes	CAC42138	glyceraldehyde 3-phosphate dehydrogenase [Streptomyces coelicolor]	Global and overview maps;Global and overview maps;Carbohydrate metabolism	ko01100//Metabolic pathways;ko01110//Biosynthesis of secondary metabolites;ko00010//Glycolysis / Gluconeogenesis	-	GO:0016903//oxidoreductase activity, acting on the aldehyde or oxo group of donors;GO:0000166//nucleotide binding	GO:0019318//hexose metabolic process
SCO7520	CAC42147	16	32	3.45	10.69	1.63159	0.000311016	0.00111205	yes	CAC42147	fucose permease [Streptomyces violaceoruber]	-	-	GO:0031224//intrinsic component of membrane	-	GO:0044763
SCO7523	CAC42150	98	29	9.05	4.16	-1.12133	0.000165219	0.000614237	yes	CAC42150	chaperone [Streptomyces coelicolor]	-	-	-	GO:0032550	GO:0043170
SCO7525	CAD55406	67	14	6.84	2.22	-1.62344	6.69601e-05	0.00026356	yes	CAD55406	oxidoreductase, partial [Streptomyces coelicolor]	-	-	-	GO:0046914//transition metal ion binding;GO:0051536//iron-sulfur cluster binding;GO:0016620//oxidoreductase activity, acting on the aldehyde or oxo group of donors, NAD or NADP as acceptor	GO:0044710
SCO7530	CAB90888	205	303	51.14	117.06	1.19472	6.02268e-20	5.96987e-19	yes	CAB90888	regulatory protein [Streptomyces coelicolor]	-	-	-	GO:0003676//nucleic acid binding	GO:0010468//regulation of gene expression
SCO7532	CAB90890	8	16	2.81	8.68	1.62712	0.0146935	0.0384898	yes	-	-	-	-	-	-	-
SCO7539	CAB90897	350	535	149.02	351.54	1.23818	2.45888e-35	3.57411e-34	yes	CAB90897	TetR family transcriptional regulator [Streptomyces coelicolor]	-	-	-	GO:0003676//nucleic acid binding	GO:0010468//regulation of gene expression;GO:0034645//cellular macromolecule biosynthetic process
SCO7540	CAB90898	231	521	112.78	392.08	1.79764	1.13194e-59	2.43528e-58	yes	-	-	-	-	-	-	-
SCO7549	CAC16429	230	72	465.77	217.64	-1.09767	3.20706e-08	1.78976e-07	yes	-	-	-	-	-	-	-
SCO7550	CAC16430	239	29	81.82	15.35	-2.41421	1.79908e-24	2.08007e-23	yes	CAC16430	hydrolase [Streptomyces coelicolor]	Lipid metabolism	ko00564//Glycerophospholipid metabolism	-	GO:0008081//phosphoric diester hydrolase activity	GO:0019400
SCO7555	CAC16435	30	5	5.89	1.52	-1.9542	0.0021191	0.00666165	yes	-	-	-	-	-	-	-
SCO7567	CAC16447	10	23	2.96	10.53	1.83084	0.000829453	0.00279176	yes	CAC16447	peptide ABC transporter ATP-binding protein [Streptomyces coelicolor]	-	-	-	GO:0017111//nucleoside-triphosphatase activity;GO:0032550	GO:0042886//amide transport
SCO7568	CAC16448	35	96	10.23	43.41	2.08522	6.38107e-15	5.21293e-14	yes	-	-	-	-	-	-	-
SCO7575	CAC16455	37	7	12.6	3.69	-1.77173	0.00146635	0.00473143	yes	CAC16455	hydrolase [Streptomyces coelicolor]	-	-	-	GO:0016798//hydrolase activity, acting on glycosyl bonds	GO:0044238
SCO7577	CAC16457	52	9	12.57	3.37	-1.89916	7.49813e-05	0.000293	yes	CAC16457	hydrolase [Streptomyces coelicolor]	-	-	-	GO:0004553//hydrolase activity, hydrolyzing O-glycosyl compounds	GO:0044238
SCO7578	CAC16458	37	9	20.66	7.74	-1.41643	0.00545034	0.0157805	yes	-	-	-	-	-	-	-
SCO7586	CAC16466	128	447	32.28	174.56	2.43501	3.2438e-76	8.68032e-75	yes	CAC16466	oxidoreductase [Streptomyces coelicolor]	-	-	-	GO:0003824//catalytic activity;GO:0032553	GO:0044710
SCO7588	CAC16468	11	20	3.4	9.56	1.49148	0.00704452	0.0199956	yes	-	-	-	-	-	-	-
SCO7590	CAC16511	415	113	68.06	28.75	-1.24325	1.74238e-17	1.57647e-16	yes	CAC16511	catalase [Streptomyces coelicolor]	Global and overview maps;Global and overview maps;Carbohydrate metabolism;Amino acid metabolism;Transport and catabolism	ko01100//Metabolic pathways;ko01110//Biosynthesis of secondary metabolites;ko00630//Glyoxylate and dicarboxylate metabolism;ko00380//Tryptophan metabolism;ko04146//Peroxisome	-	GO:0004601//peroxidase activity;GO:0043169//cation binding;GO:0046906//tetrapyrrole binding	GO:0044710;GO:0006950//response to stress;GO:0042743//hydrogen peroxide metabolic process
SCO7608	CAC16710	87	18	86.64	27.36	-1.66297	2.02702e-06	9.58218e-06	yes	-	-	-	-	-	-	-
SCO7622	CAC16724	145	35	25.14	9.41	-1.41772	3.03078e-08	1.69513e-07	yes	CAC16724	NAD(P) transhydrogenase subunit beta [Streptomyces coelicolor]	-	-	GO:0031224//intrinsic component of membrane	GO:0008746//NAD(P)+ transhydrogenase activity;GO:0000166//nucleotide binding	GO:0044710
SCO7623	CAC16725	154	33	24.23	8.06	-1.58794	6.77603e-10	4.29054e-09	yes	CAC16725	NAD(P) transhydrogenase subunit alpha [Streptomyces coelicolor]	-	-	-	GO:0008746//NAD(P)+ transhydrogenase activity	GO:0044710;GO:0006818//hydrogen transport
SCO7628	CAD55532	360	84	84.1	30.4	-1.46803	2.68727e-19	2.59575e-18	yes	CAD55532	sugar dehydrogenase [Streptomyces sp.]	-	-	-	GO:0048037//cofactor binding;GO:0016614//oxidoreductase activity, acting on CH-OH group of donors	GO:0044238;GO:0044710
SCO7629	CAC16962	360	97	75.52	31.54	-1.25968	1.78131e-15	1.48895e-14	yes	CAC16962	starvation sensing protein [Streptomyces coelicolor]	-	-	-	-	GO:0006520//cellular amino acid metabolic process
SCO7631	CAC16964	967	238	123.07	47.02	-1.38813	1.96626e-44	3.35372e-43	yes	CAC16964	Tat pathway signal sequence domain protein, partial [Streptomyces lividans]	-	-	-	GO:0003824//catalytic activity	-
SCO7637	CAC16970	123	12	21.17	3.2	-2.72588	4.47722e-15	3.68143e-14	yes	CAC16970	endoglucanase [Streptomyces coelicolor]	Global and overview maps;Carbohydrate metabolism	ko01100//Metabolic pathways;ko00500//Starch and sucrose metabolism	-	GO:0004553//hydrolase activity, hydrolyzing O-glycosyl compounds;GO:0001871	GO:0030243//cellulose metabolic process
SCO7640	CAC16973	34	46	9.61	20.13	1.06674	0.00172494	0.00550891	yes	CAC16973	LysR family transcriptional regulator [Streptomyces coelicolor]	-	-	-	GO:0003676//nucleic acid binding;GO:0001071//nucleic acid binding transcription factor activity	GO:0010468//regulation of gene expression;GO:0034645//cellular macromolecule biosynthetic process
SCO7670	CAC17487	12	0	9.2	0.001	-13.1674	0.00195752	0.00617937	yes	CAC17487	isoprenylcysteine carboxyl methyltransferase [Streptomyces coelicolor]	-	-	GO:0031224//intrinsic component of membrane	GO:0003880//protein C-terminal carboxyl O-methyltransferase activity	GO:0006479//protein methylation
SCO7671	CAC17488	17	1	3.58	0.33	-3.43942	0.00419502	0.0124682	yes	CAC17488	stilbene synthase [Streptomyces coelicolor]	-	-	-	GO:0016746//transferase activity, transferring acyl groups	GO:0006582//melanin metabolic process
SCO7673	CAC17490	30	4	20.13	4.12	-2.28863	0.000885647	0.00296246	yes	-	-	-	-	-	-	-
SCO7677	CAC17494	32	68	4.99	16.45	1.72098	1.01562e-08	5.91183e-08	yes	-	-	-	-	-	-	-
SCO7681	CAC17498	15	25	2.22	5.73	1.36798	0.0043629	0.0129044	yes	CAC17498	enterobactin synthase subunit E [Streptomyces coelicolor]	-	-	-	GO:0003824//catalytic activity	-
SCO7682	CAC17499	21	50	0.68	2.53	1.89553	2.67843e-07	1.37145e-06	yes	CAC17499	peptide synthetase [Streptomyces coelicolor]	-	-	-	GO:0019842//vitamin binding	-
SCO7691	CAC17508	12	20	2.14	5.54	1.37228	0.0136065	0.0359282	yes	CAC17508	lyase [Streptomyces coelicolor]	-	-	-	GO:0016833//oxo-acid-lyase activity;GO:0050486//intramolecular transferase activity, transferring hydroxy groups	GO:0008152//metabolic process
SCO7699	CAC17530	910	195	162.59	54.03	-1.58941	5.01103e-51	9.60723e-50	yes	-	-	-	-	-	-	-
SCO7700	CAD55534	558	126	108.28	37.91	-1.51412	2.82767e-30	3.75683e-29	yes	CAD55534	cyclase [Streptomyces coelicolor]	-	-	-	GO:0046872//metal ion binding;GO:0016838//carbon-oxygen lyase activity, acting on phosphates	GO:0006720//isoprenoid metabolic process
SCO7701	CAC44557	680	193	224.01	98.31	-1.18815	2.16286e-25	2.55927e-24	yes	CAC44557	geranyl diphosphate 2-C-methyltransferase [Streptomyces coelicolor]	-	-	-	GO:0008168//methyltransferase activity	GO:0006720//isoprenoid metabolic process
SCO7705	CAC44561	21	34	4.64	11.65	1.32813	0.00128343	0.00417679	yes	CAC44561	oxidoreductase [Streptomyces coelicolor]	-	-	-	GO:0016491//oxidoreductase activity	GO:0044710
SCO7711	CAC22719	57	107	9.28	27.03	1.54236	3.16584e-11	2.17558e-10	yes	CAC22719	histidine kinase [Streptomyces coelicolor]	-	-	GO:0031224//intrinsic component of membrane	GO:0004673//protein histidine kinase activity;GO:0005515//protein binding	GO:0035556//intracellular signal transduction;GO:0006796//phosphate-containing compound metabolic process
SCO7717	CAC22725	60	85	73.28	157.71	1.10578	5.19758e-06	2.36973e-05	yes	-	-	-	-	-	-	-
SCO7725	CAC22733	87	24	33.75	14.38	-1.23082	0.000114091	0.000434393	yes	-	-	-	-	-	-	-
SCO7769	CAC14497	33	8	11.52	4.32	-1.41504	0.0139417	0.0367237	yes	-	-	-	-	-	-	-
SCO7803	CAC04115	43.2	1.87	12.68	0.85	-3.89895	1.9039e-07	9.86197e-07	yes	CAC04115	transposase [Streptomyces coelicolor]	-	-	-	GO:0003676//nucleic acid binding	GO:0006259//DNA metabolic process
SCO7822	CAC03640	78	20	22.99	9.12	-1.3339	0.000136775	0.000515835	yes	CAC03640	prolipoprotein diacylglyceryl transferase [Streptomyces coelicolor]	-	-	GO:0031224//intrinsic component of membrane	GO:0016757//transferase activity, transferring glycosyl groups	GO:0034645//cellular macromolecule biosynthetic process;GO:0018065//protein-cofactor linkage
SCO7825	CAC03643	60	16	42.36	17.58	-1.26877	0.00185416	0.00588497	yes	-	-	-	-	-	-	-
SCO7827	CAC03645	88	21	13.11	4.85	-1.43461	1.62703e-05	7.01281e-05	yes	CAC03645	transposase [Streptomyces coelicolor]	-	-	-	GO:0003676//nucleic acid binding;GO:0003824//catalytic activity	GO:0006310//DNA recombination
SCO7841	CAC03659	45.5	9.5	11.04	3.57	-1.62874	0.000630739	0.00216429	yes	-	-	-	-	-	-	-
